# Supplementary material for: Causal effects of gut microbiome on endometriosis: a two-sample mendelian randomization study
Source: BMC Womens Health. 2023 Nov 30;23:637. doi: 10.1186/s12905-023-02742-0 (PMC10687921; doi:10.1186/s12905-023-02742-0)
Supplement: Supplementary file 1 — Supplementary Material 1 [file 12905_2023_2742_MOESM1_ESM.xls]

## Sheet: All instrumental variables with
	SNP	effect_allele.exposure	other_allele.exposure	effect_allele.outcome	other_allele.outcome	beta.exposure	beta.outcome	eaf.exposure	eaf.outcome	remove	palindromic	ambiguous	id.outcome	chr.outcome	pos.outcome	pval.outcome	se.outcome	ncase.outcome	ncontrol.outcome	outcome	mr_keep.outcome	pval_origin.outcome	samplesize.outcome	id.exposure	chr.exposure	pos.exposure	se.exposure	pval.exposure	samplesize.exposure	exposure	mr_keep.exposure	pval_origin.exposure	action	mr_keep
class.Actinobacteria.id.419.1	rs10841473	G	C	G	C	-0.0583765	-0.0147866	#N/A	0.229956	FALSE	TRUE	TRUE	finngen_R8_N14_ENDOMETRIOSIS	12	20225977	0.346939	0.0157214	13456	100663	Endometriosis	TRUE	reported	114119	class.Actinobacteria.id.419	12	20378911	0.0123353	2.59e-06	18340	Actinobacteria	TRUE	reported	2	FALSE
class.Actinobacteria.id.419.2	rs11655079	T	C	T	C	-0.0560674	0.00935686	#N/A	0.185622	FALSE	FALSE	FALSE	finngen_R8_N14_ENDOMETRIOSIS	17	77352593	0.582098	0.0170025	13456	100663	Endometriosis	TRUE	reported	114119	class.Actinobacteria.id.419	17	75348675	0.0124286	5.93e-06	18340	Actinobacteria	TRUE	reported	2	TRUE
class.Actinobacteria.id.419.3	rs11745923	G	T	G	T	0.0563759	-0.00167629	#N/A	0.39516	FALSE	FALSE	FALSE	finngen_R8_N14_ENDOMETRIOSIS	5	475293	0.901363	0.013525	13456	100663	Endometriosis	TRUE	reported	114119	class.Actinobacteria.id.419	5	475408	0.0115529	1.58e-06	18340	Actinobacteria	TRUE	reported	2	TRUE
class.Actinobacteria.id.419.4	rs12049045	A	G	A	G	0.0510452	-0.000957779	#N/A	0.382331	FALSE	FALSE	FALSE	finngen_R8_N14_ENDOMETRIOSIS	1	114122863	0.943939	0.0136202	13456	100663	Endometriosis	TRUE	reported	114119	class.Actinobacteria.id.419	1	114665485	0.0114325	8.63e-06	18340	Actinobacteria	TRUE	reported	2	TRUE
class.Actinobacteria.id.419.5	rs12899991	A	T	A	T	0.0719923	0.00794789	#N/A	0.243439	FALSE	TRUE	TRUE	finngen_R8_N14_ENDOMETRIOSIS	15	48916795	0.609089	0.0155422	13456	100663	Endometriosis	TRUE	reported	114119	class.Actinobacteria.id.419	15	49208992	0.0154661	4.03e-06	18340	Actinobacteria	TRUE	reported	2	FALSE
class.Actinobacteria.id.419.6	rs134366	G	A	G	A	0.111877	0.00868211	#N/A	0.068653	FALSE	FALSE	FALSE	finngen_R8_N14_ENDOMETRIOSIS	22	35171362	0.739707	0.026132	13456	100663	Endometriosis	TRUE	reported	114119	class.Actinobacteria.id.419	22	35567355	0.023501	1.5e-06	18340	Actinobacteria	TRUE	reported	2	TRUE
class.Actinobacteria.id.419.7	rs1376754	G	A	G	A	0.0509242	0.00965905	#N/A	0.493925	FALSE	FALSE	FALSE	finngen_R8_N14_ENDOMETRIOSIS	2	160755458	0.466933	0.0132774	13456	100663	Endometriosis	TRUE	reported	114119	class.Actinobacteria.id.419	2	161611969	0.0112503	6.71e-06	18340	Actinobacteria	TRUE	reported	2	TRUE
class.Actinobacteria.id.419.8	rs1515761	T	C	T	C	0.0762317	0.0375033	#N/A	0.074307	FALSE	FALSE	FALSE	finngen_R8_N14_ENDOMETRIOSIS	10	124421463	0.138043	0.0252868	13456	100663	Endometriosis	TRUE	reported	114119	class.Actinobacteria.id.419	10	126110032	0.0169884	4.96e-06	18340	Actinobacteria	TRUE	reported	2	TRUE
class.Actinobacteria.id.419.9	rs182549	C	T	C	T	0.111489	-0.0436301	#N/A	0.403881	FALSE	FALSE	FALSE	finngen_R8_N14_ENDOMETRIOSIS	2	135859184	0.00132105	0.0135861	13456	100663	Endometriosis	TRUE	reported	114119	class.Actinobacteria.id.419	2	136616754	0.012066	3.79e-20	18340	Actinobacteria	TRUE	reported	2	TRUE
class.Actinobacteria.id.419.10	rs4945008	A	G	A	G	0.0540741	0.0037031	#N/A	0.392636	FALSE	FALSE	FALSE	finngen_R8_N14_ENDOMETRIOSIS	11	71510202	0.784937	0.01357	13456	100663	Endometriosis	TRUE	reported	114119	class.Actinobacteria.id.419	11	71221248	0.0121393	5.39e-06	18340	Actinobacteria	TRUE	reported	2	TRUE
class.Actinobacteria.id.419.11	rs6660520	A	G	A	G	0.0711483	0.020621	#N/A	0.270004	FALSE	FALSE	FALSE	finngen_R8_N14_ENDOMETRIOSIS	1	206830208	0.165888	0.014883	13456	100663	Endometriosis	TRUE	reported	114119	class.Actinobacteria.id.419	1	207003553	0.0134495	1.11e-07	18340	Actinobacteria	TRUE	reported	2	TRUE
class.Actinobacteria.id.419.12	rs72767435	T	C	T	C	-0.126352	0.0276702	#N/A	0.0548095	FALSE	FALSE	FALSE	finngen_R8_N14_ENDOMETRIOSIS	15	94309566	0.34246	0.0291475	13456	100663	Endometriosis	TRUE	reported	114119	class.Actinobacteria.id.419	15	94852795	0.0273626	2.57e-06	18340	Actinobacteria	TRUE	reported	2	TRUE
class.Actinobacteria.id.419.13	rs7322849	T	C	T	C	0.0944467	0.00349556	#N/A	0.091132	FALSE	FALSE	FALSE	finngen_R8_N14_ENDOMETRIOSIS	13	112205515	0.879528	0.0230626	13456	100663	Endometriosis	TRUE	reported	114119	class.Actinobacteria.id.419	13	112859829	0.0192976	6.21e-07	18340	Actinobacteria	TRUE	reported	2	TRUE
class.Actinobacteria.id.419.14	rs7700479	T	A	T	A	-0.0769653	-0.0304852	#N/A	0.106207	FALSE	TRUE	TRUE	finngen_R8_N14_ENDOMETRIOSIS	5	18019440	0.156223	0.0215004	13456	100663	Endometriosis	TRUE	reported	114119	class.Actinobacteria.id.419	5	18019549	0.0173933	8.62e-06	18340	Actinobacteria	TRUE	reported	2	FALSE
class.Actinobacteria.id.419.15	rs80083040	T	G	T	G	0.155784	0.016964	#N/A	0.0452065	FALSE	FALSE	FALSE	finngen_R8_N14_ENDOMETRIOSIS	8	64742287	0.594348	0.0318546	13456	100663	Endometriosis	TRUE	reported	114119	class.Actinobacteria.id.419	8	65654844	0.0348017	8.62e-06	18340	Actinobacteria	TRUE	reported	2	TRUE
class.Actinobacteria.id.419.16	rs857444	C	T	C	T	0.0509553	0.0163516	#N/A	0.368974	FALSE	FALSE	FALSE	finngen_R8_N14_ENDOMETRIOSIS	6	14617360	0.2332	0.013716	13456	100663	Endometriosis	TRUE	reported	114119	class.Actinobacteria.id.419	6	14617591	0.011539	8.92e-06	18340	Actinobacteria	TRUE	reported	2	TRUE
class.Actinobacteria.id.419.17	rs961091	G	A	G	A	0.0501255	0.0310961	#N/A	0.370605	FALSE	FALSE	FALSE	finngen_R8_N14_ENDOMETRIOSIS	7	96025406	0.0231558	0.0136935	13456	100663	Endometriosis	TRUE	reported	114119	class.Actinobacteria.id.419	7	95654718	0.011255	8.68e-06	18340	Actinobacteria	TRUE	reported	2	TRUE
class.Alphaproteobacteria.id.2379.18	rs10803434	A	T	A	T	-0.0692742	-0.0161879	#N/A	0.473315	FALSE	TRUE	TRUE	finngen_R8_N14_ENDOMETRIOSIS	1	13911810	0.2202	0.0132039	13456	100663	Endometriosis	TRUE	reported	114119	class.Alphaproteobacteria.id.2379	1	14238305	0.0148866	3.55e-06	18340	Alphaproteobacteria	TRUE	reported	2	FALSE
class.Alphaproteobacteria.id.2379.19	rs12977163	G	C	G	C	0.0690234	-0.00304924	#N/A	0.392053	FALSE	TRUE	TRUE	finngen_R8_N14_ENDOMETRIOSIS	19	28150740	0.821952	0.01355	13456	100663	Endometriosis	TRUE	reported	114119	class.Alphaproteobacteria.id.2379	19	28641647	0.0153829	7.14e-06	18340	Alphaproteobacteria	TRUE	reported	2	FALSE
class.Alphaproteobacteria.id.2379.20	rs140912403	C	T	C	T	-0.160677	-0.0048638	#N/A	0.0582523	FALSE	FALSE	FALSE	finngen_R8_N14_ENDOMETRIOSIS	9	92755525	0.863037	0.0281944	13456	100663	Endometriosis	TRUE	reported	114119	class.Alphaproteobacteria.id.2379	9	95517807	0.0317708	6.2e-07	18340	Alphaproteobacteria	TRUE	reported	2	TRUE
class.Alphaproteobacteria.id.2379.21	rs17061716	G	C	G	C	0.0927341	0.00816333	#N/A	0.156523	FALSE	TRUE	TRUE	finngen_R8_N14_ENDOMETRIOSIS	3	59996610	0.652444	0.0181259	13456	100663	Endometriosis	TRUE	reported	114119	class.Alphaproteobacteria.id.2379	3	59982336	0.0207569	9.33e-06	18340	Alphaproteobacteria	TRUE	reported	2	FALSE
class.Alphaproteobacteria.id.2379.22	rs34569731	A	G	A	G	0.0705145	0.00299922	#N/A	0.421726	FALSE	FALSE	FALSE	finngen_R8_N14_ENDOMETRIOSIS	2	75403218	0.827129	0.0137336	13456	100663	Endometriosis	TRUE	reported	114119	class.Alphaproteobacteria.id.2379	2	75630344	0.0157564	7.38e-06	18340	Alphaproteobacteria	TRUE	reported	2	TRUE
class.Alphaproteobacteria.id.2379.23	rs62285697	C	T	C	T	0.0805256	0.0350167	#N/A	0.25201	FALSE	FALSE	FALSE	finngen_R8_N14_ENDOMETRIOSIS	3	176690123	0.0222802	0.0153208	13456	100663	Endometriosis	TRUE	reported	114119	class.Alphaproteobacteria.id.2379	3	176407911	0.0180912	9.76e-06	18340	Alphaproteobacteria	TRUE	reported	2	TRUE
class.Alphaproteobacteria.id.2379.24	rs76784716	A	G	A	G	0.133271	0.0182583	#N/A	0.114512	FALSE	FALSE	FALSE	finngen_R8_N14_ENDOMETRIOSIS	2	168176830	0.378853	0.0207478	13456	100663	Endometriosis	TRUE	reported	114119	class.Alphaproteobacteria.id.2379	2	169033340	0.0267738	5.09e-07	18340	Alphaproteobacteria	TRUE	reported	2	TRUE
class.Alphaproteobacteria.id.2379.25	rs7960664	G	A	G	A	0.0969489	-0.0206937	#N/A	0.086245	FALSE	FALSE	FALSE	finngen_R8_N14_ENDOMETRIOSIS	12	89077458	0.380771	0.0236101	13456	100663	Endometriosis	TRUE	reported	114119	class.Alphaproteobacteria.id.2379	12	89471235	0.0215149	8.84e-06	18340	Alphaproteobacteria	TRUE	reported	2	TRUE
class.Alphaproteobacteria.id.2379.26	rs9813022	A	G	A	G	-0.0751277	0.0121014	#N/A	0.37433	FALSE	FALSE	FALSE	finngen_R8_N14_ENDOMETRIOSIS	3	13685237	0.374914	0.0136384	13456	100663	Endometriosis	TRUE	reported	114119	class.Alphaproteobacteria.id.2379	3	13726736	0.0153867	1.05e-06	18340	Alphaproteobacteria	TRUE	reported	2	TRUE
class.Bacilli.id.1673.27	rs11110282	A	G	A	G	-0.101189	0.00407126	#N/A	0.0478687	FALSE	FALSE	FALSE	finngen_R8_N14_ENDOMETRIOSIS	12	100191781	0.895322	0.030943	13456	100663	Endometriosis	TRUE	reported	114119	class.Bacilli.id.1673	12	100585559	0.0217379	4.85e-06	18340	Bacilli	TRUE	reported	2	TRUE
class.Bacilli.id.1673.28	rs111552159	C	G	C	G	0.128032	-0.0139954	#N/A	0.0452945	FALSE	TRUE	TRUE	finngen_R8_N14_ENDOMETRIOSIS	4	183759868	0.660476	0.0318615	13456	100663	Endometriosis	TRUE	reported	114119	class.Bacilli.id.1673	4	184681021	0.0286921	9.13e-06	18340	Bacilli	TRUE	reported	2	FALSE
class.Bacilli.id.1673.29	rs11730038	G	A	G	A	-0.0630747	0.00554856	#N/A	0.29482	FALSE	FALSE	FALSE	finngen_R8_N14_ENDOMETRIOSIS	4	97128348	0.702501	0.0145271	13456	100663	Endometriosis	TRUE	reported	114119	class.Bacilli.id.1673	4	98049499	0.0128717	1.96e-06	18340	Bacilli	TRUE	reported	2	TRUE
class.Bacilli.id.1673.30	rs12797734	T	C	T	C	0.0572158	0.00756812	#N/A	0.260144	FALSE	FALSE	FALSE	finngen_R8_N14_ENDOMETRIOSIS	11	8310803	0.625263	0.0154956	13456	100663	Endometriosis	TRUE	reported	114119	class.Bacilli.id.1673	11	8332350	0.0126793	7.21e-06	18340	Bacilli	TRUE	reported	2	TRUE
class.Bacilli.id.1673.31	rs13068444	A	G	A	G	0.0601035	0.00764893	#N/A	0.177342	FALSE	FALSE	FALSE	finngen_R8_N14_ENDOMETRIOSIS	3	64413187	0.658234	0.0172914	13456	100663	Endometriosis	TRUE	reported	114119	class.Bacilli.id.1673	3	64398863	0.0136407	9.53e-06	18340	Bacilli	TRUE	reported	2	TRUE
class.Bacilli.id.1673.32	rs1595463	C	A	C	A	0.0476864	-0.0154421	#N/A	0.539555	FALSE	FALSE	FALSE	finngen_R8_N14_ENDOMETRIOSIS	2	230858942	0.245891	0.0133077	13456	100663	Endometriosis	TRUE	reported	114119	class.Bacilli.id.1673	2	231723657	0.0108547	7.97e-06	18340	Bacilli	TRUE	reported	2	TRUE
class.Bacilli.id.1673.33	rs1962325	C	G	C	G	0.0554219	0.00552789	#N/A	0.338455	FALSE	TRUE	TRUE	finngen_R8_N14_ENDOMETRIOSIS	3	4758866	0.691877	0.0139484	13456	100663	Endometriosis	TRUE	reported	114119	class.Bacilli.id.1673	3	4800550	0.0114789	1.38e-06	18340	Bacilli	TRUE	reported	2	FALSE
class.Bacilli.id.1673.34	rs28564647	T	G	T	G	-0.0613034	-0.0211435	#N/A	0.166845	FALSE	FALSE	FALSE	finngen_R8_N14_ENDOMETRIOSIS	9	98338890	0.235882	0.0178374	13456	100663	Endometriosis	TRUE	reported	114119	class.Bacilli.id.1673	9	101101172	0.0137579	7.81e-06	18340	Bacilli	TRUE	reported	2	TRUE
class.Bacilli.id.1673.35	rs2952251	A	G	A	G	-0.0598868	-0.0203143	#N/A	0.228169	FALSE	FALSE	FALSE	finngen_R8_N14_ENDOMETRIOSIS	8	10285654	0.195711	0.0157005	13456	100663	Endometriosis	TRUE	reported	114119	class.Bacilli.id.1673	8	10143164	0.0123903	1.08e-06	18340	Bacilli	TRUE	reported	2	TRUE
class.Bacilli.id.1673.36	rs34989881	A	G	A	G	0.111056	-0.00564816	#N/A	0.0486873	FALSE	FALSE	FALSE	finngen_R8_N14_ENDOMETRIOSIS	19	51456601	0.856468	0.0312273	13456	100663	Endometriosis	TRUE	reported	114119	class.Bacilli.id.1673	19	51959855	0.0246039	6.55e-06	18340	Bacilli	TRUE	reported	2	TRUE
class.Bacilli.id.1673.37	rs35344081	G	A	G	A	0.0619529	0.0266764	#N/A	0.263074	FALSE	FALSE	FALSE	finngen_R8_N14_ENDOMETRIOSIS	16	941253	0.0752575	0.014996	13456	100663	Endometriosis	TRUE	reported	114119	class.Bacilli.id.1673	16	991253	0.0127066	1.01e-06	18340	Bacilli	TRUE	reported	2	TRUE
class.Bacilli.id.1673.38	rs4028634	T	C	T	C	0.0520614	0.0152485	#N/A	0.3631	FALSE	FALSE	FALSE	finngen_R8_N14_ENDOMETRIOSIS	17	42683631	0.266828	0.0137325	13456	100663	Endometriosis	TRUE	reported	114119	class.Bacilli.id.1673	17	40835649	0.0109842	2.21e-06	18340	Bacilli	TRUE	reported	2	TRUE
class.Bacilli.id.1673.39	rs4459992	T	C	T	C	0.0535854	-0.0131222	#N/A	0.328871	FALSE	FALSE	FALSE	finngen_R8_N14_ENDOMETRIOSIS	4	7429760	0.351306	0.0140787	13456	100663	Endometriosis	TRUE	reported	114119	class.Bacilli.id.1673	4	7431487	0.0116362	4.3e-06	18340	Bacilli	TRUE	reported	2	TRUE
class.Bacilli.id.1673.40	rs57872228	C	T	C	T	-0.0714773	-0.00480557	#N/A	0.118059	FALSE	FALSE	FALSE	finngen_R8_N14_ENDOMETRIOSIS	1	200449677	0.814689	0.0205032	13456	100663	Endometriosis	TRUE	reported	114119	class.Bacilli.id.1673	1	200418805	0.0146647	9.22e-07	18340	Bacilli	TRUE	reported	2	TRUE
class.Bacilli.id.1673.41	rs694949	A	G	A	G	-0.081146	0.00721937	#N/A	0.0952335	FALSE	FALSE	FALSE	finngen_R8_N14_ENDOMETRIOSIS	15	58445876	0.748543	0.022521	13456	100663	Endometriosis	TRUE	reported	114119	class.Bacilli.id.1673	15	58738075	0.0180042	7.6e-06	18340	Bacilli	TRUE	reported	2	TRUE
class.Bacilli.id.1673.42	rs74352383	T	A	T	A	-0.104496	-0.0216495	#N/A	0.0821881	FALSE	TRUE	TRUE	finngen_R8_N14_ENDOMETRIOSIS	6	66861036	0.367319	0.0240147	13456	100663	Endometriosis	TRUE	reported	114119	class.Bacilli.id.1673	6	67570929	0.0217083	1.53e-06	18340	Bacilli	TRUE	reported	2	FALSE
class.Bacilli.id.1673.43	rs74663707	C	T	C	T	0.0979154	-0.0199901	#N/A	0.0658139	FALSE	FALSE	FALSE	finngen_R8_N14_ENDOMETRIOSIS	3	184653436	0.456802	0.0268639	13456	100663	Endometriosis	TRUE	reported	114119	class.Bacilli.id.1673	3	184371224	0.0224074	8.46e-06	18340	Bacilli	TRUE	reported	2	TRUE
class.Bacilli.id.1673.44	rs7666190	C	A	C	A	-0.104044	-0.00157326	#N/A	0.114806	FALSE	FALSE	FALSE	finngen_R8_N14_ENDOMETRIOSIS	4	150766268	0.939629	0.0207728	13456	100663	Endometriosis	TRUE	reported	114119	class.Bacilli.id.1673	4	151687420	0.0247934	8.47e-06	18340	Bacilli	TRUE	reported	2	TRUE
class.Bacilli.id.1673.45	rs76717940	T	A	T	A	0.156331	0.0138445	#N/A	0.0578316	FALSE	TRUE	TRUE	finngen_R8_N14_ENDOMETRIOSIS	3	94435149	0.628475	0.0286118	13456	100663	Endometriosis	TRUE	reported	114119	class.Bacilli.id.1673	3	94153993	0.0325945	1.07e-06	18340	Bacilli	TRUE	reported	2	FALSE
class.Bacilli.id.1673.46	rs77558518	A	G	A	G	-0.107255	0.0263729	#N/A	0.0959861	FALSE	FALSE	FALSE	finngen_R8_N14_ENDOMETRIOSIS	5	174746168	0.239118	0.0224032	13456	100663	Endometriosis	TRUE	reported	114119	class.Bacilli.id.1673	5	174173171	0.0222879	1.34e-06	18340	Bacilli	TRUE	reported	2	TRUE
class.Bacilli.id.1673.47	rs78938557	T	C	T	C	0.108007	-0.0311025	#N/A	0.0295172	FALSE	FALSE	FALSE	finngen_R8_N14_ENDOMETRIOSIS	7	36309977	0.429402	0.0393596	13456	100663	Endometriosis	TRUE	reported	114119	class.Bacilli.id.1673	7	36349586	0.0232858	1.07e-06	18340	Bacilli	TRUE	reported	2	TRUE
class.Bacilli.id.1673.48	rs9581006	C	T	C	T	0.225309	0.0285999	#N/A	0.036756	FALSE	FALSE	FALSE	finngen_R8_N14_ENDOMETRIOSIS	13	24399371	0.416852	0.0352262	13456	100663	Endometriosis	TRUE	reported	114119	class.Bacilli.id.1673	13	24973509	0.0467697	1.79e-06	18340	Bacilli	TRUE	reported	2	TRUE
class.Bacteroidia.id.912.49	rs11146701	A	G	A	G	0.0473596	0.0158439	#N/A	0.340768	FALSE	FALSE	FALSE	finngen_R8_N14_ENDOMETRIOSIS	10	38769138	0.25413	0.0138936	13456	100663	Endometriosis	TRUE	reported	114119	class.Bacteroidia.id.912	10	39062269	0.010541	7.08e-06	18340	Bacteroidia	TRUE	reported	2	TRUE
class.Bacteroidia.id.912.50	rs13291169	C	G	C	G	0.0689676	-0.0240976	#N/A	0.140631	FALSE	TRUE	TRUE	finngen_R8_N14_ENDOMETRIOSIS	9	114126004	0.207907	0.0191351	13456	100663	Endometriosis	TRUE	reported	114119	class.Bacteroidia.id.912	9	116888284	0.0148765	3.75e-06	18340	Bacteroidia	TRUE	reported	2	FALSE
class.Bacteroidia.id.912.51	rs17343978	A	C	A	C	-0.0552057	-0.0142564	#N/A	0.205512	FALSE	FALSE	FALSE	finngen_R8_N14_ENDOMETRIOSIS	22	27037922	0.383603	0.0163626	13456	100663	Endometriosis	TRUE	reported	114119	class.Bacteroidia.id.912	22	27433885	0.0120278	8.36e-06	18340	Bacteroidia	TRUE	reported	2	TRUE
class.Bacteroidia.id.912.52	rs2032750	T	C	T	C	-0.0508393	-0.00194415	#N/A	0.460267	FALSE	FALSE	FALSE	finngen_R8_N14_ENDOMETRIOSIS	2	53603889	0.88355	0.0132734	13456	100663	Endometriosis	TRUE	reported	114119	class.Bacteroidia.id.912	2	53831026	0.0106807	1.92e-06	18340	Bacteroidia	TRUE	reported	2	TRUE
class.Bacteroidia.id.912.53	rs4916508	G	A	G	A	-0.0466729	0.0114492	#N/A	0.422458	FALSE	FALSE	FALSE	finngen_R8_N14_ENDOMETRIOSIS	3	196209918	0.392531	0.0133904	13456	100663	Endometriosis	TRUE	reported	114119	class.Bacteroidia.id.912	3	195936789	0.0105312	8.47e-06	18340	Bacteroidia	TRUE	reported	2	TRUE
class.Bacteroidia.id.912.54	rs55773148	G	A	G	A	-0.121514	-0.0751058	#N/A	0.053143	FALSE	FALSE	FALSE	finngen_R8_N14_ENDOMETRIOSIS	13	69948897	0.0104443	0.0293295	13456	100663	Endometriosis	TRUE	reported	114119	class.Bacteroidia.id.912	13	70523029	0.0236759	3.9e-07	18340	Bacteroidia	TRUE	reported	2	TRUE
class.Bacteroidia.id.912.55	rs62531359	T	G	T	G	0.0655728	-0.0153075	#N/A	0.183244	FALSE	FALSE	FALSE	finngen_R8_N14_ENDOMETRIOSIS	8	70003946	0.372849	0.0171772	13456	100663	Endometriosis	TRUE	reported	114119	class.Bacteroidia.id.912	8	70916181	0.0149891	9.09e-06	18340	Bacteroidia	TRUE	reported	2	TRUE
class.Bacteroidia.id.912.56	rs62575403	C	T	C	T	0.140055	-0.0250786	#N/A	0.0421924	FALSE	FALSE	FALSE	finngen_R8_N14_ENDOMETRIOSIS	9	133628698	0.445651	0.0328819	13456	100663	Endometriosis	TRUE	reported	114119	class.Bacteroidia.id.912	9	136493820	0.0311128	7.06e-06	18340	Bacteroidia	TRUE	reported	2	TRUE
class.Bacteroidia.id.912.57	rs72706335	T	C	T	C	-0.22241	0.033681	#N/A	0.0251636	FALSE	FALSE	FALSE	finngen_R8_N14_ENDOMETRIOSIS	1	157525648	0.425211	0.0422378	13456	100663	Endometriosis	TRUE	reported	114119	class.Bacteroidia.id.912	1	157495438	0.0493458	7.66e-06	18340	Bacteroidia	TRUE	reported	2	TRUE
class.Bacteroidia.id.912.58	rs73975615	G	A	G	A	-0.207018	0.0381442	#N/A	0.00724418	FALSE	FALSE	FALSE	finngen_R8_N14_ENDOMETRIOSIS	17	6557880	0.629542	0.0790766	13456	100663	Endometriosis	TRUE	reported	114119	class.Bacteroidia.id.912	17	6461200	0.0442633	1.22e-06	18340	Bacteroidia	TRUE	reported	2	TRUE
class.Bacteroidia.id.912.59	rs7546249	T	A	T	A	-0.0567113	0.00486381	#N/A	0.293211	FALSE	TRUE	TRUE	finngen_R8_N14_ENDOMETRIOSIS	1	176823554	0.736762	0.0144694	13456	100663	Endometriosis	TRUE	reported	114119	class.Bacteroidia.id.912	1	176792690	0.0118386	1.55e-06	18340	Bacteroidia	TRUE	reported	2	FALSE
class.Bacteroidia.id.912.60	rs7631304	G	A	G	A	-0.0645771	-0.00261386	#N/A	0.14667	FALSE	FALSE	FALSE	finngen_R8_N14_ENDOMETRIOSIS	3	89290377	0.888492	0.0186421	13456	100663	Endometriosis	TRUE	reported	114119	class.Bacteroidia.id.912	3	89339527	0.0132957	8.37e-07	18340	Bacteroidia	TRUE	reported	2	TRUE
class.Bacteroidia.id.912.61	rs79585701	A	C	A	C	0.0646823	0.0100589	#N/A	0.141682	FALSE	FALSE	FALSE	finngen_R8_N14_ENDOMETRIOSIS	8	13252676	0.595125	0.0189282	13456	100663	Endometriosis	TRUE	reported	114119	class.Bacteroidia.id.912	8	13110185	0.0149628	9.99e-06	18340	Bacteroidia	TRUE	reported	2	TRUE
class.Bacteroidia.id.912.62	rs929878	C	T	C	T	-0.0548532	-0.00240503	#N/A	0.212861	FALSE	FALSE	FALSE	finngen_R8_N14_ENDOMETRIOSIS	16	74256742	0.881571	0.0161435	13456	100663	Endometriosis	TRUE	reported	114119	class.Bacteroidia.id.912	16	74290641	0.012153	4.73e-06	18340	Bacteroidia	TRUE	reported	2	TRUE
class.Betaproteobacteria.id.2867.63	rs11128180	A	G	A	G	0.0592944	0.00160486	#N/A	0.231706	FALSE	FALSE	FALSE	finngen_R8_N14_ENDOMETRIOSIS	3	70543064	0.91831	0.0156475	13456	100663	Endometriosis	TRUE	reported	114119	class.Betaproteobacteria.id.2867	3	70592215	0.0128769	3.67e-06	18340	Betaproteobacteria	TRUE	reported	2	TRUE
class.Betaproteobacteria.id.2867.64	rs12467854	G	C	G	C	0.0641363	0.0309316	#N/A	0.211781	FALSE	TRUE	TRUE	finngen_R8_N14_ENDOMETRIOSIS	2	238967062	0.0558354	0.0161749	13456	100663	Endometriosis	TRUE	reported	114119	class.Betaproteobacteria.id.2867	2	239888758	0.0131766	1.1e-06	18340	Betaproteobacteria	TRUE	reported	2	FALSE
class.Betaproteobacteria.id.2867.65	rs1511453	A	G	A	G	0.0923492	-0.00751075	#N/A	0.058564	FALSE	FALSE	FALSE	finngen_R8_N14_ENDOMETRIOSIS	4	23586839	0.789554	0.0281418	13456	100663	Endometriosis	TRUE	reported	114119	class.Betaproteobacteria.id.2867	4	23588462	0.0199158	4.76e-06	18340	Betaproteobacteria	TRUE	reported	2	TRUE
class.Betaproteobacteria.id.2867.66	rs1928341	A	G	A	G	0.0525581	0.0275793	#N/A	0.404719	FALSE	FALSE	FALSE	finngen_R8_N14_ENDOMETRIOSIS	1	153267537	0.0400857	0.0134346	13456	100663	Endometriosis	TRUE	reported	114119	class.Betaproteobacteria.id.2867	1	153240013	0.0110408	2.02e-06	18340	Betaproteobacteria	TRUE	reported	2	TRUE
class.Betaproteobacteria.id.2867.67	rs2321387	G	A	G	A	-0.0494596	-0.0125381	#N/A	0.431474	FALSE	FALSE	FALSE	finngen_R8_N14_ENDOMETRIOSIS	13	58115206	0.34844	0.0133722	13456	100663	Endometriosis	TRUE	reported	114119	class.Betaproteobacteria.id.2867	13	58689340	0.0109424	5.8e-06	18340	Betaproteobacteria	TRUE	reported	2	TRUE
class.Betaproteobacteria.id.2867.68	rs2367850	G	C	G	C	0.064006	-0.0340975	#N/A	0.220572	FALSE	TRUE	TRUE	finngen_R8_N14_ENDOMETRIOSIS	3	193738485	0.0353826	0.0162064	13456	100663	Endometriosis	TRUE	reported	114119	class.Betaproteobacteria.id.2867	3	193456274	0.0130374	9.12e-07	18340	Betaproteobacteria	TRUE	reported	2	FALSE
class.Betaproteobacteria.id.2867.69	rs2613606	C	T	C	T	-0.0513106	-0.0258629	#N/A	0.418823	FALSE	FALSE	FALSE	finngen_R8_N14_ENDOMETRIOSIS	7	111644969	0.0541764	0.0134323	13456	100663	Endometriosis	TRUE	reported	114119	class.Betaproteobacteria.id.2867	7	111285025	0.0109091	2.2e-06	18340	Betaproteobacteria	TRUE	reported	2	TRUE
class.Betaproteobacteria.id.2867.70	rs320161	A	G	A	G	0.0572286	-0.0144728	#N/A	0.230471	FALSE	FALSE	FALSE	finngen_R8_N14_ENDOMETRIOSIS	9	102136835	0.357062	0.0157146	13456	100663	Endometriosis	TRUE	reported	114119	class.Betaproteobacteria.id.2867	9	104899117	0.01262	7.33e-06	18340	Betaproteobacteria	TRUE	reported	2	TRUE
class.Betaproteobacteria.id.2867.71	rs4033856	C	T	C	T	0.0832423	-0.00278729	#N/A	0.086719	FALSE	FALSE	FALSE	finngen_R8_N14_ENDOMETRIOSIS	4	45640468	0.905759	0.0235432	13456	100663	Endometriosis	TRUE	reported	114119	class.Betaproteobacteria.id.2867	4	45642485	0.0167237	5.17e-07	18340	Betaproteobacteria	TRUE	reported	2	TRUE
class.Betaproteobacteria.id.2867.72	rs6087811	T	G	T	G	-0.0978177	0.00124567	#N/A	0.101419	FALSE	FALSE	FALSE	finngen_R8_N14_ENDOMETRIOSIS	20	32008327	0.954942	0.0220462	13456	100663	Endometriosis	TRUE	reported	114119	class.Betaproteobacteria.id.2867	20	30596130	0.0198522	7.44e-07	18340	Betaproteobacteria	TRUE	reported	2	TRUE
class.Betaproteobacteria.id.2867.73	rs62395635	T	C	T	C	0.109741	0.0476322	#N/A	0.0619191	FALSE	FALSE	FALSE	finngen_R8_N14_ENDOMETRIOSIS	5	174070793	0.0847442	0.0276322	13456	100663	Endometriosis	TRUE	reported	114119	class.Betaproteobacteria.id.2867	5	173497796	0.0236	2.94e-06	18340	Betaproteobacteria	TRUE	reported	2	TRUE
class.Betaproteobacteria.id.2867.74	rs72747231	C	G	C	G	-0.137281	0.00434287	#N/A	0.0478851	FALSE	TRUE	TRUE	finngen_R8_N14_ENDOMETRIOSIS	9	81591103	0.888915	0.0310921	13456	100663	Endometriosis	TRUE	reported	114119	class.Betaproteobacteria.id.2867	9	84206018	0.0290338	2.06e-06	18340	Betaproteobacteria	TRUE	reported	2	FALSE
class.Betaproteobacteria.id.2867.75	rs75242906	C	T	C	T	-0.121083	-0.00793513	#N/A	0.0830865	FALSE	FALSE	FALSE	finngen_R8_N14_ENDOMETRIOSIS	15	56494209	0.742446	0.0241472	13456	100663	Endometriosis	TRUE	reported	114119	class.Betaproteobacteria.id.2867	15	56786407	0.028075	9.27e-06	18340	Betaproteobacteria	TRUE	reported	2	TRUE
class.Clostridia.id.1859.76	rs10209007	G	C	G	C	0.0794173	0.0103105	#N/A	0.0516387	FALSE	TRUE	TRUE	finngen_R8_N14_ENDOMETRIOSIS	2	230811326	0.730103	0.0298866	13456	100663	Endometriosis	TRUE	reported	114119	class.Clostridia.id.1859	2	231676041	0.0182427	9.89e-06	18340	Clostridia	TRUE	reported	2	FALSE
class.Clostridia.id.1859.77	rs10774377	A	G	A	G	0.052659	-0.0094927	#N/A	0.434432	FALSE	FALSE	FALSE	finngen_R8_N14_ENDOMETRIOSIS	12	5833353	0.478529	0.0133951	13456	100663	Endometriosis	TRUE	reported	114119	class.Clostridia.id.1859	12	5942519	0.0113858	3.24e-06	18340	Clostridia	TRUE	reported	2	TRUE
class.Clostridia.id.1859.78	rs112334273	G	A	G	A	0.0641008	0.000383507	#N/A	0.276337	FALSE	FALSE	FALSE	finngen_R8_N14_ENDOMETRIOSIS	21	39331325	0.979355	0.0148199	13456	100663	Endometriosis	TRUE	reported	114119	class.Clostridia.id.1859	21	40703251	0.0127404	3.81e-07	18340	Clostridia	TRUE	reported	2	TRUE
class.Clostridia.id.1859.79	rs13105690	T	C	T	C	-0.0529097	0.0126218	#N/A	0.284319	FALSE	FALSE	FALSE	finngen_R8_N14_ENDOMETRIOSIS	4	7418457	0.391551	0.0147312	13456	100663	Endometriosis	TRUE	reported	114119	class.Clostridia.id.1859	4	7420184	0.011818	8.78e-06	18340	Clostridia	TRUE	reported	2	TRUE
class.Clostridia.id.1859.80	rs13179700	T	C	T	C	0.0511937	-0.0169228	#N/A	0.343908	FALSE	FALSE	FALSE	finngen_R8_N14_ENDOMETRIOSIS	5	149698225	0.223945	0.0139155	13456	100663	Endometriosis	TRUE	reported	114119	class.Clostridia.id.1859	5	149077788	0.0109569	3.37e-06	18340	Clostridia	TRUE	reported	2	TRUE
class.Clostridia.id.1859.81	rs13421739	C	G	C	G	0.0888472	0.0123988	#N/A	0.069011	FALSE	TRUE	TRUE	finngen_R8_N14_ENDOMETRIOSIS	2	115967339	0.634095	0.0260496	13456	100663	Endometriosis	TRUE	reported	114119	class.Clostridia.id.1859	2	116724915	0.0179655	9.54e-06	18340	Clostridia	TRUE	reported	2	FALSE
class.Clostridia.id.1859.82	rs1842454	G	A	G	A	-0.0547202	0.00272846	#N/A	0.187154	FALSE	FALSE	FALSE	finngen_R8_N14_ENDOMETRIOSIS	5	105724661	0.872162	0.0169562	13456	100663	Endometriosis	TRUE	reported	114119	class.Clostridia.id.1859	5	105060362	0.0127338	8.72e-06	18340	Clostridia	TRUE	reported	2	TRUE
class.Clostridia.id.1859.83	rs2273429	A	G	A	G	-0.0724037	-0.0527976	#N/A	0.105922	FALSE	FALSE	FALSE	finngen_R8_N14_ENDOMETRIOSIS	14	52027354	0.0139762	0.021481	13456	100663	Endometriosis	TRUE	reported	114119	class.Clostridia.id.1859	14	52494072	0.0153105	4.52e-06	18340	Clostridia	TRUE	reported	2	TRUE
class.Clostridia.id.1859.84	rs6797343	G	T	G	T	0.0592279	-0.00168467	#N/A	0.190395	FALSE	FALSE	FALSE	finngen_R8_N14_ENDOMETRIOSIS	3	89219564	0.920147	0.016805	13456	100663	Endometriosis	TRUE	reported	114119	class.Clostridia.id.1859	3	89268714	0.0134556	9.36e-06	18340	Clostridia	TRUE	reported	2	TRUE
class.Clostridia.id.1859.85	rs6814436	T	C	T	C	0.0739995	0.00809041	#N/A	0.14155	FALSE	FALSE	FALSE	finngen_R8_N14_ENDOMETRIOSIS	4	160586149	0.669639	0.018963	13456	100663	Endometriosis	TRUE	reported	114119	class.Clostridia.id.1859	4	161507301	0.0150815	9.65e-07	18340	Clostridia	TRUE	reported	2	TRUE
class.Clostridia.id.1859.86	rs6815608	T	C	T	C	0.103803	0.0105645	#N/A	0.15073	FALSE	FALSE	FALSE	finngen_R8_N14_ENDOMETRIOSIS	4	151210592	0.567554	0.0184805	13456	100663	Endometriosis	TRUE	reported	114119	class.Clostridia.id.1859	4	152131744	0.0210883	4.02e-07	18340	Clostridia	TRUE	reported	2	TRUE
class.Clostridia.id.1859.87	rs6934062	G	C	G	C	0.0524406	-0.0261937	#N/A	0.317315	FALSE	TRUE	TRUE	finngen_R8_N14_ENDOMETRIOSIS	6	163322018	0.0641018	0.0141475	13456	100663	Endometriosis	TRUE	reported	114119	class.Clostridia.id.1859	6	163743050	0.0116115	6.53e-06	18340	Clostridia	TRUE	reported	2	FALSE
class.Clostridia.id.1859.88	rs7269302	A	T	A	T	-0.0963981	0.0347253	#N/A	0.0597663	FALSE	TRUE	TRUE	finngen_R8_N14_ENDOMETRIOSIS	20	52187221	0.21316	0.0278935	13456	100663	Endometriosis	TRUE	reported	114119	class.Clostridia.id.1859	20	50803760	0.0212007	9.04e-06	18340	Clostridia	TRUE	reported	2	FALSE
class.Clostridia.id.1859.89	rs72738886	T	C	T	C	0.086617	0.0249117	#N/A	0.0772212	FALSE	FALSE	FALSE	finngen_R8_N14_ENDOMETRIOSIS	5	35770448	0.315163	0.0248014	13456	100663	Endometriosis	TRUE	reported	114119	class.Clostridia.id.1859	5	35770550	0.0190393	8.24e-06	18340	Clostridia	TRUE	reported	2	TRUE
class.Clostridia.id.1859.90	rs72915163	T	C	C	G	-0.0581025	-0.214638	#N/A	0.000327024	TRUE	FALSE	FALSE	finngen_R8_N14_ENDOMETRIOSIS	18	51266459	0.58919	0.39747	13456	100663	Endometriosis	TRUE	reported	114119	class.Clostridia.id.1859	18	48792829	0.0120557	1.34e-06	18340	Clostridia	TRUE	reported	2	FALSE
class.Clostridia.id.1859.91	rs76860606	C	G	C	G	0.0947036	-0.023147	#N/A	0.0872606	FALSE	TRUE	TRUE	finngen_R8_N14_ENDOMETRIOSIS	6	12396955	0.326873	0.0236089	13456	100663	Endometriosis	TRUE	reported	114119	class.Clostridia.id.1859	6	12397187	0.0225117	7.53e-06	18340	Clostridia	TRUE	reported	2	FALSE
class.Coriobacteriia.id.809.92	rs11073596	T	G	T	G	0.0510212	-0.0219448	#N/A	0.381426	FALSE	FALSE	FALSE	finngen_R8_N14_ENDOMETRIOSIS	15	85890348	0.108995	0.0136922	13456	100663	Endometriosis	TRUE	reported	114119	class.Coriobacteriia.id.809	15	86433579	0.0114339	8.14e-06	18340	Coriobacteriia	TRUE	reported	2	TRUE
class.Coriobacteriia.id.809.93	rs11250875	T	C	T	C	0.06075	-0.000932373	#N/A	0.213711	FALSE	FALSE	FALSE	finngen_R8_N14_ENDOMETRIOSIS	10	1880537	0.953781	0.0160868	13456	100663	Endometriosis	TRUE	reported	114119	class.Coriobacteriia.id.809	10	1922731	0.0130939	4.83e-06	18340	Coriobacteriia	TRUE	reported	2	TRUE
class.Coriobacteriia.id.809.94	rs11656361	A	C	A	C	0.0773006	0.017546	#N/A	0.184034	FALSE	FALSE	FALSE	finngen_R8_N14_ENDOMETRIOSIS	17	8218014	0.305821	0.0171342	13456	100663	Endometriosis	TRUE	reported	114119	class.Coriobacteriia.id.809	17	8121332	0.017553	8.02e-06	18340	Coriobacteriia	TRUE	reported	2	TRUE
class.Coriobacteriia.id.809.95	rs12974142	G	A	G	A	0.0789796	0.0674523	#N/A	0.0703261	FALSE	FALSE	FALSE	finngen_R8_N14_ENDOMETRIOSIS	19	52391913	0.00814798	0.0254934	13456	100663	Endometriosis	TRUE	reported	114119	class.Coriobacteriia.id.809	19	52895166	0.0177205	8.51e-06	18340	Coriobacteriia	TRUE	reported	2	TRUE
class.Coriobacteriia.id.809.96	rs13307134	C	T	C	T	0.0565686	0.00888041	#N/A	0.167116	FALSE	FALSE	FALSE	finngen_R8_N14_ENDOMETRIOSIS	7	105444233	0.616256	0.0177196	13456	100663	Endometriosis	TRUE	reported	114119	class.Coriobacteriia.id.809	7	105084680	0.0126265	7.8e-06	18340	Coriobacteriia	TRUE	reported	2	TRUE
class.Coriobacteriia.id.809.97	rs1397793	G	A	G	A	-0.0498855	0.00155921	#N/A	0.308613	FALSE	FALSE	FALSE	finngen_R8_N14_ENDOMETRIOSIS	5	91175634	0.914143	0.014462	13456	100663	Endometriosis	TRUE	reported	114119	class.Coriobacteriia.id.809	5	90471451	0.0112446	9.77e-06	18340	Coriobacteriia	TRUE	reported	2	TRUE
class.Coriobacteriia.id.809.98	rs1816223	A	G	A	G	-0.0586265	-0.00772525	#N/A	0.199877	FALSE	FALSE	FALSE	finngen_R8_N14_ENDOMETRIOSIS	12	11341087	0.641058	0.0165699	13456	100663	Endometriosis	TRUE	reported	114119	class.Coriobacteriia.id.809	12	11494021	0.0129006	4.84e-06	18340	Coriobacteriia	TRUE	reported	2	TRUE
class.Coriobacteriia.id.809.99	rs240104	T	C	T	C	-0.0603429	0.0193491	#N/A	0.285068	FALSE	FALSE	FALSE	finngen_R8_N14_ENDOMETRIOSIS	1	176602295	0.188969	0.0147294	13456	100663	Endometriosis	TRUE	reported	114119	class.Coriobacteriia.id.809	1	176571431	0.0126849	1.52e-06	18340	Coriobacteriia	TRUE	reported	2	TRUE
class.Coriobacteriia.id.809.100	rs2442778	G	A	G	A	-0.116408	-0.0554397	#N/A	0.051421	FALSE	FALSE	FALSE	finngen_R8_N14_ENDOMETRIOSIS	3	11612938	0.0632208	0.0298442	13456	100663	Endometriosis	TRUE	reported	114119	class.Coriobacteriia.id.809	3	11654412	0.0258545	9.03e-06	18340	Coriobacteriia	TRUE	reported	2	TRUE
class.Coriobacteriia.id.809.101	rs3025411	A	G	A	G	0.0926543	-0.0308677	#N/A	0.107086	FALSE	FALSE	FALSE	finngen_R8_N14_ENDOMETRIOSIS	9	133647784	0.151978	0.021547	13456	100663	Endometriosis	TRUE	reported	114119	class.Coriobacteriia.id.809	9	136512906	0.0209468	8.27e-06	18340	Coriobacteriia	TRUE	reported	2	TRUE
class.Coriobacteriia.id.809.102	rs34739816	G	T	G	T	0.0965017	-0.0442438	#N/A	0.0578481	FALSE	FALSE	FALSE	finngen_R8_N14_ENDOMETRIOSIS	17	39220432	0.119635	0.0284287	13456	100663	Endometriosis	TRUE	reported	114119	class.Coriobacteriia.id.809	17	37376685	0.0207666	3.88e-06	18340	Coriobacteriia	TRUE	reported	2	TRUE
class.Coriobacteriia.id.809.103	rs62448869	T	A	T	A	-0.0486059	-0.0113972	#N/A	0.537654	FALSE	TRUE	TRUE	finngen_R8_N14_ENDOMETRIOSIS	7	24425180	0.393941	0.0133693	13456	100663	Endometriosis	TRUE	reported	114119	class.Coriobacteriia.id.809	7	24464799	0.0108982	7.87e-06	18340	Coriobacteriia	TRUE	reported	2	FALSE
class.Coriobacteriia.id.809.104	rs67561917	A	G	A	G	-0.0714367	0.000776259	#N/A	0.181218	FALSE	FALSE	FALSE	finngen_R8_N14_ENDOMETRIOSIS	20	63440724	0.963899	0.0171504	13456	100663	Endometriosis	TRUE	reported	114119	class.Coriobacteriia.id.809	20	62072077	0.0154113	5.39e-06	18340	Coriobacteriia	TRUE	reported	2	TRUE
class.Coriobacteriia.id.809.105	rs719099	A	G	A	G	0.0778402	-0.0107721	#N/A	0.0989039	FALSE	FALSE	FALSE	finngen_R8_N14_ENDOMETRIOSIS	10	64039457	0.627466	0.022197	13456	100663	Endometriosis	TRUE	reported	114119	class.Coriobacteriia.id.809	10	65799217	0.0155815	5.43e-07	18340	Coriobacteriia	TRUE	reported	2	TRUE
class.Coriobacteriia.id.809.106	rs76779974	C	G	C	G	0.0774888	0.0218391	#N/A	0.0926026	FALSE	TRUE	TRUE	finngen_R8_N14_ENDOMETRIOSIS	5	126124391	0.336764	0.0227354	13456	100663	Endometriosis	TRUE	reported	114119	class.Coriobacteriia.id.809	5	125460084	0.0171877	5.63e-06	18340	Coriobacteriia	TRUE	reported	2	FALSE
class.Coriobacteriia.id.809.107	rs80046645	C	G	C	G	0.25584	-0.00759617	#N/A	0.0386115	FALSE	TRUE	TRUE	finngen_R8_N14_ENDOMETRIOSIS	5	459300	0.824012	0.0341573	13456	100663	Endometriosis	TRUE	reported	114119	class.Coriobacteriia.id.809	5	459415	0.0561995	4.66e-06	18340	Coriobacteriia	TRUE	reported	2	FALSE
class.Coriobacteriia.id.809.108	rs8010111	G	A	G	A	-0.103377	0.0354603	#N/A	0.080941	FALSE	FALSE	FALSE	finngen_R8_N14_ENDOMETRIOSIS	14	39191305	0.141692	0.0241305	13456	100663	Endometriosis	TRUE	reported	114119	class.Coriobacteriia.id.809	14	39660509	0.0229286	6.9e-06	18340	Coriobacteriia	TRUE	reported	2	TRUE
class.Deltaproteobacteria.id.3087.109	rs1035691	A	G	A	G	-0.055176	0.0139404	#N/A	0.404932	FALSE	FALSE	FALSE	finngen_R8_N14_ENDOMETRIOSIS	11	10637188	0.302565	0.0135219	13456	100663	Endometriosis	TRUE	reported	114119	class.Deltaproteobacteria.id.3087	11	10658735	0.0121602	9.65e-06	18340	Deltaproteobacteria	TRUE	reported	2	TRUE
class.Deltaproteobacteria.id.3087.110	rs11599763	T	C	T	C	-0.0544219	-0.00987096	#N/A	0.406915	FALSE	FALSE	FALSE	finngen_R8_N14_ENDOMETRIOSIS	10	11813600	0.467587	0.0135886	13456	100663	Endometriosis	TRUE	reported	114119	class.Deltaproteobacteria.id.3087	10	11855599	0.0117397	3.94e-06	18340	Deltaproteobacteria	TRUE	reported	2	TRUE
class.Deltaproteobacteria.id.3087.111	rs16851319	G	C	G	C	-0.0705516	-0.00718533	#N/A	0.17541	FALSE	TRUE	TRUE	finngen_R8_N14_ENDOMETRIOSIS	1	203339255	0.681632	0.0175151	13456	100663	Endometriosis	TRUE	reported	114119	class.Deltaproteobacteria.id.3087	1	203308383	0.0150849	5.68e-06	18340	Deltaproteobacteria	TRUE	reported	2	FALSE
class.Deltaproteobacteria.id.3087.112	rs17084793	G	A	G	A	-0.0710762	-0.0208095	#N/A	0.145122	FALSE	FALSE	FALSE	finngen_R8_N14_ENDOMETRIOSIS	18	71645678	0.268921	0.0188228	13456	100663	Endometriosis	TRUE	reported	114119	class.Deltaproteobacteria.id.3087	18	69312914	0.015953	5.69e-06	18340	Deltaproteobacteria	TRUE	reported	2	TRUE
class.Deltaproteobacteria.id.3087.113	rs17791387	A	G	A	G	-0.0735881	0.00132648	#N/A	0.09481	FALSE	FALSE	FALSE	finngen_R8_N14_ENDOMETRIOSIS	9	79219511	0.953016	0.0225133	13456	100663	Endometriosis	TRUE	reported	114119	class.Deltaproteobacteria.id.3087	9	81834426	0.0154246	1.6e-06	18340	Deltaproteobacteria	TRUE	reported	2	TRUE
class.Deltaproteobacteria.id.3087.114	rs2692012	A	G	A	G	0.110335	0.044836	#N/A	0.054544	FALSE	FALSE	FALSE	finngen_R8_N14_ENDOMETRIOSIS	1	204022477	0.124252	0.0291679	13456	100663	Endometriosis	TRUE	reported	114119	class.Deltaproteobacteria.id.3087	1	203991605	0.0253336	3.14e-06	18340	Deltaproteobacteria	TRUE	reported	2	TRUE
class.Deltaproteobacteria.id.3087.115	rs2838334	G	A	G	A	0.0561722	0.026061	#N/A	0.342888	FALSE	FALSE	FALSE	finngen_R8_N14_ENDOMETRIOSIS	21	43645080	0.0607198	0.0138952	13456	100663	Endometriosis	TRUE	reported	114119	class.Deltaproteobacteria.id.3087	21	45064961	0.0124124	5.45e-06	18340	Deltaproteobacteria	TRUE	reported	2	TRUE
class.Deltaproteobacteria.id.3087.116	rs3935584	C	T	C	T	-0.0523485	-0.00743042	#N/A	0.53188	FALSE	FALSE	FALSE	finngen_R8_N14_ENDOMETRIOSIS	2	233064573	0.575268	0.0132613	13456	100663	Endometriosis	TRUE	reported	114119	class.Deltaproteobacteria.id.3087	2	233929283	0.011566	7.5e-06	18340	Deltaproteobacteria	TRUE	reported	2	TRUE
class.Deltaproteobacteria.id.3087.117	rs4506934	C	T	C	T	-0.0936514	-0.00530641	#N/A	0.117405	FALSE	FALSE	FALSE	finngen_R8_N14_ENDOMETRIOSIS	17	2953368	0.796823	0.0206106	13456	100663	Endometriosis	TRUE	reported	114119	class.Deltaproteobacteria.id.3087	17	2856662	0.02012	3.59e-06	18340	Deltaproteobacteria	TRUE	reported	2	TRUE
class.Deltaproteobacteria.id.3087.118	rs55744759	A	G	A	G	-0.0779693	-0.0158952	#N/A	0.112191	FALSE	FALSE	FALSE	finngen_R8_N14_ENDOMETRIOSIS	8	56955112	0.446987	0.0209024	13456	100663	Endometriosis	TRUE	reported	114119	class.Deltaproteobacteria.id.3087	8	57867671	0.0170738	7.31e-06	18340	Deltaproteobacteria	TRUE	reported	2	TRUE
class.Deltaproteobacteria.id.3087.119	rs6058181	C	T	C	T	0.0825716	-0.0254578	#N/A	0.163155	FALSE	FALSE	FALSE	finngen_R8_N14_ENDOMETRIOSIS	20	35106998	0.155664	0.0179305	13456	100663	Endometriosis	TRUE	reported	114119	class.Deltaproteobacteria.id.3087	20	33694801	0.0165958	3.4e-07	18340	Deltaproteobacteria	TRUE	reported	2	TRUE
class.Deltaproteobacteria.id.3087.120	rs62020470	A	G	A	G	-0.0585411	0.0161723	#N/A	0.17964	FALSE	FALSE	FALSE	finngen_R8_N14_ENDOMETRIOSIS	15	95617836	0.348151	0.0172379	13456	100663	Endometriosis	TRUE	reported	114119	class.Deltaproteobacteria.id.3087	15	96161065	0.0129358	4.85e-06	18340	Deltaproteobacteria	TRUE	reported	2	TRUE
class.Deltaproteobacteria.id.3087.121	rs9928243	C	A	C	A	-0.0538457	0.020352	#N/A	0.475087	FALSE	FALSE	FALSE	finngen_R8_N14_ENDOMETRIOSIS	16	71507738	0.123631	0.0132181	13456	100663	Endometriosis	TRUE	reported	114119	class.Deltaproteobacteria.id.3087	16	71541641	0.0117718	5.02e-06	18340	Deltaproteobacteria	TRUE	reported	2	TRUE
class.Erysipelotrichia.id.2147.122	rs1074800	A	G	A	G	0.0492438	-0.00398326	#N/A	0.419367	FALSE	FALSE	FALSE	finngen_R8_N14_ENDOMETRIOSIS	5	3002432	0.766156	0.0133933	13456	100663	Endometriosis	TRUE	reported	114119	class.Erysipelotrichia.id.2147	5	3002546	0.010887	6.15e-06	18340	Erysipelotrichia	TRUE	reported	2	TRUE
class.Erysipelotrichia.id.2147.123	rs10781552	C	T	C	T	-0.0552212	0.0140277	#N/A	0.278649	FALSE	FALSE	FALSE	finngen_R8_N14_ENDOMETRIOSIS	10	132083729	0.341431	0.0147452	13456	100663	Endometriosis	TRUE	reported	114119	class.Erysipelotrichia.id.2147	10	133897233	0.0116074	2.33e-06	18340	Erysipelotrichia	TRUE	reported	2	TRUE
class.Erysipelotrichia.id.2147.124	rs17530232	A	G	A	G	0.10305	-0.0290748	#N/A	0.0535517	FALSE	FALSE	FALSE	finngen_R8_N14_ENDOMETRIOSIS	13	39811320	0.324852	0.0295315	13456	100663	Endometriosis	TRUE	reported	114119	class.Erysipelotrichia.id.2147	13	40385457	0.0224648	2.79e-06	18340	Erysipelotrichia	TRUE	reported	2	TRUE
class.Erysipelotrichia.id.2147.125	rs1884466	C	T	C	T	-0.0475363	0.00920857	#N/A	0.520686	FALSE	FALSE	FALSE	finngen_R8_N14_ENDOMETRIOSIS	1	63673525	0.487496	0.0132632	13456	100663	Endometriosis	TRUE	reported	114119	class.Erysipelotrichia.id.2147	1	64139196	0.0106939	9.53e-06	18340	Erysipelotrichia	TRUE	reported	2	TRUE
class.Erysipelotrichia.id.2147.126	rs2300774	G	A	G	A	0.0524152	-0.0140749	#N/A	0.4385	FALSE	FALSE	FALSE	finngen_R8_N14_ENDOMETRIOSIS	3	196066841	0.289268	0.0132816	13456	100663	Endometriosis	TRUE	reported	114119	class.Erysipelotrichia.id.2147	3	195793712	0.0106784	8.95e-07	18340	Erysipelotrichia	TRUE	reported	2	TRUE
class.Erysipelotrichia.id.2147.127	rs290833	T	G	T	G	-0.0497374	0.0075481	#N/A	0.495046	FALSE	FALSE	FALSE	finngen_R8_N14_ENDOMETRIOSIS	1	96991871	0.569156	0.0132586	13456	100663	Endometriosis	TRUE	reported	114119	class.Erysipelotrichia.id.2147	1	97457427	0.0111376	8.03e-06	18340	Erysipelotrichia	TRUE	reported	2	TRUE
class.Erysipelotrichia.id.2147.128	rs35161940	T	C	T	C	-0.0806041	0.0206214	#N/A	0.107011	FALSE	FALSE	FALSE	finngen_R8_N14_ENDOMETRIOSIS	17	72331083	0.335646	0.0214181	13456	100663	Endometriosis	TRUE	reported	114119	class.Erysipelotrichia.id.2147	17	70327224	0.0167641	1.85e-06	18340	Erysipelotrichia	TRUE	reported	2	TRUE
class.Erysipelotrichia.id.2147.129	rs4078432	C	T	C	T	-0.0608929	-0.0124485	#N/A	0.172033	FALSE	FALSE	FALSE	finngen_R8_N14_ENDOMETRIOSIS	14	48528003	0.479621	0.0176097	13456	100663	Endometriosis	TRUE	reported	114119	class.Erysipelotrichia.id.2147	14	48997206	0.0133764	4.23e-06	18340	Erysipelotrichia	TRUE	reported	2	TRUE
class.Erysipelotrichia.id.2147.130	rs56970041	T	G	T	G	0.0724144	-0.0348239	#N/A	0.0614932	FALSE	FALSE	FALSE	finngen_R8_N14_ENDOMETRIOSIS	14	79891267	0.206859	0.0275887	13456	100663	Endometriosis	TRUE	reported	114119	class.Erysipelotrichia.id.2147	14	80357610	0.0164471	5.4e-06	18340	Erysipelotrichia	TRUE	reported	2	TRUE
class.Erysipelotrichia.id.2147.131	rs62504403	C	T	C	T	0.0681159	-0.00695071	#N/A	0.193642	FALSE	FALSE	FALSE	finngen_R8_N14_ENDOMETRIOSIS	8	38946033	0.677578	0.0167177	13456	100663	Endometriosis	TRUE	reported	114119	class.Erysipelotrichia.id.2147	8	38803551	0.0127883	1.12e-07	18340	Erysipelotrichia	TRUE	reported	2	TRUE
class.Erysipelotrichia.id.2147.132	rs7234058	T	C	T	C	-0.0945759	-0.0148122	#N/A	0.0904985	FALSE	FALSE	FALSE	finngen_R8_N14_ENDOMETRIOSIS	18	5830508	0.519796	0.0230125	13456	100663	Endometriosis	TRUE	reported	114119	class.Erysipelotrichia.id.2147	18	5830507	0.0194091	9.12e-07	18340	Erysipelotrichia	TRUE	reported	2	TRUE
class.Erysipelotrichia.id.2147.133	rs7826267	T	G	T	G	-0.0839071	-0.0422815	#N/A	0.068843	FALSE	FALSE	FALSE	finngen_R8_N14_ENDOMETRIOSIS	8	3097430	0.115177	0.0268395	13456	100663	Endometriosis	TRUE	reported	114119	class.Erysipelotrichia.id.2147	8	2954952	0.0199131	9.28e-06	18340	Erysipelotrichia	TRUE	reported	2	TRUE
class.Erysipelotrichia.id.2147.134	rs8003149	C	T	C	T	0.0538798	-0.00605027	#N/A	0.332466	FALSE	FALSE	FALSE	finngen_R8_N14_ENDOMETRIOSIS	14	55689786	0.666765	0.0140511	13456	100663	Endometriosis	TRUE	reported	114119	class.Erysipelotrichia.id.2147	14	56156504	0.0116888	4.08e-06	18340	Erysipelotrichia	TRUE	reported	2	TRUE
class.Gammaproteobacteria.id.3303.135	rs11181912	G	A	G	A	-0.0579153	-0.0112596	#N/A	0.323543	FALSE	FALSE	FALSE	finngen_R8_N14_ENDOMETRIOSIS	12	43179149	0.425469	0.014128	13456	100663	Endometriosis	TRUE	reported	114119	class.Gammaproteobacteria.id.3303	12	43572952	0.0118796	9.95e-07	18340	Gammaproteobacteria	TRUE	reported	2	TRUE
class.Gammaproteobacteria.id.3303.136	rs12404135	A	G	A	G	-0.0788843	0.041438	#N/A	0.0771042	FALSE	FALSE	FALSE	finngen_R8_N14_ENDOMETRIOSIS	1	186533562	0.0951897	0.0248334	13456	100663	Endometriosis	TRUE	reported	114119	class.Gammaproteobacteria.id.3303	1	186502694	0.0172415	8.89e-06	18340	Gammaproteobacteria	TRUE	reported	2	TRUE
class.Gammaproteobacteria.id.3303.137	rs2234691	T	C	T	C	0.0762905	-0.00975003	#N/A	0.129909	FALSE	FALSE	FALSE	finngen_R8_N14_ENDOMETRIOSIS	10	47353680	0.624195	0.0199015	13456	100663	Endometriosis	TRUE	reported	114119	class.Gammaproteobacteria.id.3303	10	48385682	0.0171962	8.39e-06	18340	Gammaproteobacteria	TRUE	reported	2	TRUE
class.Gammaproteobacteria.id.3303.138	rs6469506	T	A	T	A	0.0541424	0.00506413	#N/A	0.33196	FALSE	TRUE	TRUE	finngen_R8_N14_ENDOMETRIOSIS	8	114111708	0.717798	0.0140124	13456	100663	Endometriosis	TRUE	reported	114119	class.Gammaproteobacteria.id.3303	8	115123937	0.0116333	3.29e-06	18340	Gammaproteobacteria	TRUE	reported	2	FALSE
class.Gammaproteobacteria.id.3303.139	rs6706173	A	C	A	C	0.074251	-0.02208	#N/A	0.136882	FALSE	FALSE	FALSE	finngen_R8_N14_ENDOMETRIOSIS	2	167130482	0.249567	0.0191767	13456	100663	Endometriosis	TRUE	reported	114119	class.Gammaproteobacteria.id.3303	2	167986992	0.0146392	1.99e-07	18340	Gammaproteobacteria	TRUE	reported	2	TRUE
class.Gammaproteobacteria.id.3303.140	rs75101789	C	T	C	T	0.0729012	0.0633392	#N/A	0.0867353	FALSE	FALSE	FALSE	finngen_R8_N14_ENDOMETRIOSIS	3	18574411	0.00640531	0.0232329	13456	100663	Endometriosis	TRUE	reported	114119	class.Gammaproteobacteria.id.3303	3	18615903	0.0163003	8.79e-06	18340	Gammaproteobacteria	TRUE	reported	2	TRUE
class.Gammaproteobacteria.id.3303.141	rs79795896	A	G	A	G	-0.15921	-0.00386973	#N/A	0.0468447	FALSE	FALSE	FALSE	finngen_R8_N14_ENDOMETRIOSIS	18	50658878	0.9017	0.0313304	13456	100663	Endometriosis	TRUE	reported	114119	class.Gammaproteobacteria.id.3303	18	48185248	0.0351373	7.92e-06	18340	Gammaproteobacteria	TRUE	reported	2	TRUE
class.Gammaproteobacteria.id.3303.142	rs9494710	C	T	C	T	-0.0549673	-0.00326475	#N/A	0.323465	FALSE	FALSE	FALSE	finngen_R8_N14_ENDOMETRIOSIS	6	137291417	0.817318	0.0141334	13456	100663	Endometriosis	TRUE	reported	114119	class.Gammaproteobacteria.id.3303	6	137612554	0.0120924	4.55e-06	18340	Gammaproteobacteria	TRUE	reported	2	TRUE
class.Gammaproteobacteria.id.3303.143	rs9973122	T	A	T	A	0.0740614	-0.0305038	#N/A	0.082448	FALSE	TRUE	TRUE	finngen_R8_N14_ENDOMETRIOSIS	18	77921678	0.204157	0.0240226	13456	100663	Endometriosis	TRUE	reported	114119	class.Gammaproteobacteria.id.3303	18	75633634	0.0162596	6.77e-06	18340	Gammaproteobacteria	TRUE	reported	2	FALSE
class.Lentisphaeria.id.2250.144	rs1002941	G	A	G	A	0.105025	0.023627	#N/A	0.245169	FALSE	FALSE	FALSE	finngen_R8_N14_ENDOMETRIOSIS	15	100702485	0.123583	0.0153431	13456	100663	Endometriosis	TRUE	reported	114119	class.Lentisphaeria.id.2250	15	101242690	0.0233484	8.15e-06	18340	Lentisphaeria	TRUE	reported	2	TRUE
class.Lentisphaeria.id.2250.145	rs11770843	C	T	C	T	0.109431	-0.0137708	#N/A	0.330646	FALSE	FALSE	FALSE	finngen_R8_N14_ENDOMETRIOSIS	7	147098287	0.327193	0.0140549	13456	100663	Endometriosis	TRUE	reported	114119	class.Lentisphaeria.id.2250	7	146795379	0.0234879	1.91e-06	18340	Lentisphaeria	TRUE	reported	2	TRUE
class.Lentisphaeria.id.2250.146	rs17114848	G	A	G	A	0.152377	-0.00178909	#N/A	0.098938	FALSE	FALSE	FALSE	finngen_R8_N14_ENDOMETRIOSIS	15	24917388	0.935971	0.0222703	13456	100663	Endometriosis	TRUE	reported	114119	class.Lentisphaeria.id.2250	15	25162535	0.0324332	4.06e-06	18340	Lentisphaeria	TRUE	reported	2	TRUE
class.Lentisphaeria.id.2250.147	rs2031282	A	G	A	G	0.122369	0.0135521	#N/A	0.183459	FALSE	FALSE	FALSE	finngen_R8_N14_ENDOMETRIOSIS	13	20113040	0.440057	0.0175523	13456	100663	Endometriosis	TRUE	reported	114119	class.Lentisphaeria.id.2250	13	20687179	0.0270329	4.38e-06	18340	Lentisphaeria	TRUE	reported	2	TRUE
class.Lentisphaeria.id.2250.148	rs2731834	C	G	C	G	0.109438	-0.0126408	#N/A	0.240886	FALSE	TRUE	TRUE	finngen_R8_N14_ENDOMETRIOSIS	5	95384541	0.412286	0.0154179	13456	100663	Endometriosis	TRUE	reported	114119	class.Lentisphaeria.id.2250	5	94720245	0.023693	4.24e-06	18340	Lentisphaeria	TRUE	reported	2	FALSE
class.Lentisphaeria.id.2250.149	rs2825714	A	G	A	G	-0.13741	-0.0102671	#N/A	0.169405	FALSE	FALSE	FALSE	finngen_R8_N14_ENDOMETRIOSIS	21	19651652	0.561724	0.0176932	13456	100663	Endometriosis	TRUE	reported	114119	class.Lentisphaeria.id.2250	21	21023966	0.0289246	1.72e-06	18340	Lentisphaeria	TRUE	reported	2	TRUE
class.Lentisphaeria.id.2250.150	rs62570196	C	T	C	T	-0.21635	0.0159987	#N/A	0.042197	FALSE	FALSE	FALSE	finngen_R8_N14_ENDOMETRIOSIS	9	108323890	0.627237	0.0329449	13456	100663	Endometriosis	TRUE	reported	114119	class.Lentisphaeria.id.2250	9	111086170	0.0439866	1.08e-06	18340	Lentisphaeria	TRUE	reported	2	TRUE
class.Lentisphaeria.id.2250.151	rs72640280	A	G	A	G	0.220207	0.0194548	#N/A	0.0547932	FALSE	FALSE	FALSE	finngen_R8_N14_ENDOMETRIOSIS	1	11883735	0.500346	0.028867	13456	100663	Endometriosis	TRUE	reported	114119	class.Lentisphaeria.id.2250	1	11943792	0.0486196	5.18e-06	18340	Lentisphaeria	TRUE	reported	2	TRUE
class.Lentisphaeria.id.2250.152	rs73113483	T	A	T	A	-0.131217	0.0200011	#N/A	0.123968	FALSE	TRUE	TRUE	finngen_R8_N14_ENDOMETRIOSIS	3	6181881	0.32032	0.0201258	13456	100663	Endometriosis	TRUE	reported	114119	class.Lentisphaeria.id.2250	3	6223568	0.0288713	8.66e-06	18340	Lentisphaeria	TRUE	reported	2	FALSE
class.Lentisphaeria.id.2250.153	rs77599476	A	G	A	G	0.230292	-0.00930801	#N/A	0.0551646	FALSE	FALSE	FALSE	finngen_R8_N14_ENDOMETRIOSIS	20	62762910	0.749221	0.0291178	13456	100663	Endometriosis	TRUE	reported	114119	class.Lentisphaeria.id.2250	20	61394262	0.0480168	1.86e-06	18340	Lentisphaeria	TRUE	reported	2	TRUE
class.Melainabacteria.id.1589.154	rs10148250	G	A	G	A	0.0861928	-0.0125886	#N/A	0.417344	FALSE	FALSE	FALSE	finngen_R8_N14_ENDOMETRIOSIS	14	106605442	0.361728	0.0138022	13456	100663	Endometriosis	TRUE	reported	114119	class.Melainabacteria.id.1589	14	107061448	0.0193381	8.67e-06	18340	Melainabacteria	TRUE	reported	2	TRUE
class.Melainabacteria.id.1589.155	rs10738747	G	A	G	A	0.0814624	-0.0209853	#N/A	0.432834	FALSE	FALSE	FALSE	finngen_R8_N14_ENDOMETRIOSIS	9	26184580	0.116055	0.0133533	13456	100663	Endometriosis	TRUE	reported	114119	class.Melainabacteria.id.1589	9	26184578	0.0184409	9.96e-06	18340	Melainabacteria	TRUE	reported	2	TRUE
class.Melainabacteria.id.1589.156	rs11150282	T	C	T	C	0.0989488	-0.0029612	#N/A	0.360081	FALSE	FALSE	FALSE	finngen_R8_N14_ENDOMETRIOSIS	16	80459808	0.830021	0.0137939	13456	100663	Endometriosis	TRUE	reported	114119	class.Melainabacteria.id.1589	16	80493705	0.0196972	6.03e-07	18340	Melainabacteria	TRUE	reported	2	TRUE
class.Melainabacteria.id.1589.157	rs113884518	T	C	T	C	-0.205352	-0.0271406	#N/A	0.0241143	FALSE	FALSE	FALSE	finngen_R8_N14_ENDOMETRIOSIS	9	24648999	0.528506	0.0430605	13456	100663	Endometriosis	TRUE	reported	114119	class.Melainabacteria.id.1589	9	24648997	0.0454982	8.06e-06	18340	Melainabacteria	TRUE	reported	2	TRUE
class.Melainabacteria.id.1589.158	rs1221147	T	A	T	A	0.123968	0.000231509	#N/A	0.152195	FALSE	TRUE	TRUE	finngen_R8_N14_ENDOMETRIOSIS	9	119284271	0.990001	0.0184729	13456	100663	Endometriosis	TRUE	reported	114119	class.Melainabacteria.id.1589	9	122046549	0.0278958	7.11e-06	18340	Melainabacteria	TRUE	reported	2	FALSE
class.Melainabacteria.id.1589.159	rs16851659	G	C	G	C	-0.0896103	-0.00902397	#N/A	0.340573	FALSE	TRUE	TRUE	finngen_R8_N14_ENDOMETRIOSIS	1	230387293	0.517407	0.0139399	13456	100663	Endometriosis	TRUE	reported	114119	class.Melainabacteria.id.1589	1	230523039	0.0186432	1.27e-06	18340	Melainabacteria	TRUE	reported	2	FALSE
class.Melainabacteria.id.1589.160	rs28678345	T	C	T	C	0.214848	-0.043531	#N/A	0.0487395	FALSE	FALSE	FALSE	finngen_R8_N14_ENDOMETRIOSIS	17	55828967	0.159477	0.0309425	13456	100663	Endometriosis	TRUE	reported	114119	class.Melainabacteria.id.1589	17	53906328	0.0470878	6.69e-06	18340	Melainabacteria	TRUE	reported	2	TRUE
class.Melainabacteria.id.1589.161	rs367480	G	A	G	A	-0.083758	0.000649021	#N/A	0.359062	FALSE	FALSE	FALSE	finngen_R8_N14_ENDOMETRIOSIS	11	2916401	0.962458	0.0137887	13456	100663	Endometriosis	TRUE	reported	114119	class.Melainabacteria.id.1589	11	2937631	0.0185796	8.2e-06	18340	Melainabacteria	TRUE	reported	2	TRUE
class.Melainabacteria.id.1589.162	rs4129395	G	A	G	A	0.0896187	-0.0129088	#N/A	0.489027	FALSE	FALSE	FALSE	finngen_R8_N14_ENDOMETRIOSIS	9	113213109	0.328705	0.0132164	13456	100663	Endometriosis	TRUE	reported	114119	class.Melainabacteria.id.1589	9	115975389	0.0185106	1.48e-06	18340	Melainabacteria	TRUE	reported	2	TRUE
class.Melainabacteria.id.1589.163	rs73074665	A	T	A	T	0.166216	0.036144	#N/A	0.0648443	FALSE	TRUE	TRUE	finngen_R8_N14_ENDOMETRIOSIS	7	19971001	0.176554	0.0267448	13456	100663	Endometriosis	TRUE	reported	114119	class.Melainabacteria.id.1589	7	20010624	0.0355728	2.87e-06	18340	Melainabacteria	TRUE	reported	2	FALSE
class.Melainabacteria.id.1589.164	rs789069	A	C	A	C	-0.103539	-0.0250318	#N/A	0.140462	FALSE	FALSE	FALSE	finngen_R8_N14_ENDOMETRIOSIS	18	1008277	0.187353	0.0189858	13456	100663	Endometriosis	TRUE	reported	114119	class.Melainabacteria.id.1589	18	1008278	0.0234287	6.85e-06	18340	Melainabacteria	TRUE	reported	2	TRUE
class.Melainabacteria.id.1589.165	rs79790072	T	C	T	C	0.226722	-0.00317183	#N/A	0.0304135	FALSE	FALSE	FALSE	finngen_R8_N14_ENDOMETRIOSIS	15	100207478	0.934228	0.0384339	13456	100663	Endometriosis	TRUE	reported	114119	class.Melainabacteria.id.1589	15	100747683	0.0487841	3.29e-06	18340	Melainabacteria	TRUE	reported	2	TRUE
class.Melainabacteria.id.1589.166	rs9864379	T	C	T	C	-0.159735	-0.0285266	#N/A	0.148984	FALSE	FALSE	FALSE	finngen_R8_N14_ENDOMETRIOSIS	3	14265449	0.125884	0.0186383	13456	100663	Endometriosis	TRUE	reported	114119	class.Melainabacteria.id.1589	3	14306949	0.0292553	5.36e-08	18340	Melainabacteria	TRUE	reported	2	TRUE
class.Methanobacteria.id.119.167	rs10202904	T	G	T	G	-0.121754	-0.00931285	#N/A	0.407629	FALSE	FALSE	FALSE	finngen_R8_N14_ENDOMETRIOSIS	2	124682691	0.489299	0.0134691	13456	100663	Endometriosis	TRUE	reported	114119	class.Methanobacteria.id.119	2	125440268	0.0235357	3.01e-07	18340	Methanobacteria	TRUE	reported	2	TRUE
class.Methanobacteria.id.119.168	rs10424197	G	A	G	A	-0.111274	-0.00806132	#N/A	0.256065	FALSE	FALSE	FALSE	finngen_R8_N14_ENDOMETRIOSIS	19	45936063	0.596879	0.0152418	13456	100663	Endometriosis	TRUE	reported	114119	class.Methanobacteria.id.119	19	46439321	0.0247517	9.28e-06	18340	Methanobacteria	TRUE	reported	2	TRUE
class.Methanobacteria.id.119.169	rs11018665	A	T	A	T	0.111465	0.0157828	#N/A	0.239696	FALSE	TRUE	TRUE	finngen_R8_N14_ENDOMETRIOSIS	11	89616119	0.30725	0.015458	13456	100663	Endometriosis	TRUE	reported	114119	class.Methanobacteria.id.119	11	89349287	0.0250516	6.52e-06	18340	Methanobacteria	TRUE	reported	2	FALSE
class.Methanobacteria.id.119.170	rs12825290	C	G	C	G	-0.216781	-0.0262554	#N/A	0.0613391	FALSE	TRUE	TRUE	finngen_R8_N14_ENDOMETRIOSIS	12	43307329	0.343123	0.0276952	13456	100663	Endometriosis	TRUE	reported	114119	class.Methanobacteria.id.119	12	43701132	0.0493496	6.08e-06	18340	Methanobacteria	TRUE	reported	2	FALSE
class.Methanobacteria.id.119.171	rs4257531	G	A	G	A	0.164498	0.0183879	#N/A	0.104962	FALSE	FALSE	FALSE	finngen_R8_N14_ENDOMETRIOSIS	3	2044483	0.397017	0.0217104	13456	100663	Endometriosis	TRUE	reported	114119	class.Methanobacteria.id.119	3	2086167	0.0364959	7.44e-06	18340	Methanobacteria	TRUE	reported	2	TRUE
class.Methanobacteria.id.119.172	rs62241835	G	T	G	T	-0.203385	-6.70262e-05	#N/A	0.0203675	FALSE	FALSE	FALSE	finngen_R8_N14_ENDOMETRIOSIS	3	14971841	0.99886	0.0469115	13456	100663	Endometriosis	TRUE	reported	114119	class.Methanobacteria.id.119	3	15013348	0.0417931	1.63e-06	18340	Methanobacteria	TRUE	reported	2	TRUE
class.Methanobacteria.id.119.173	rs6508769	T	C	T	C	0.153519	-0.0340762	#N/A	0.146938	FALSE	FALSE	FALSE	finngen_R8_N14_ENDOMETRIOSIS	19	28336853	0.0682496	0.0186887	13456	100663	Endometriosis	TRUE	reported	114119	class.Methanobacteria.id.119	19	28827760	0.0344519	8.23e-06	18340	Methanobacteria	TRUE	reported	2	TRUE
class.Methanobacteria.id.119.174	rs73068003	G	T	G	T	-0.15814	0.0042856	#N/A	0.0969383	FALSE	FALSE	FALSE	finngen_R8_N14_ENDOMETRIOSIS	7	10734305	0.847728	0.0223188	13456	100663	Endometriosis	TRUE	reported	114119	class.Methanobacteria.id.119	7	10773932	0.0351803	8.45e-06	18340	Methanobacteria	TRUE	reported	2	TRUE
class.Methanobacteria.id.119.175	rs73457410	A	G	A	G	0.21534	0.0142486	#N/A	0.0621047	FALSE	FALSE	FALSE	finngen_R8_N14_ENDOMETRIOSIS	13	41382045	0.603222	0.0274132	13456	100663	Endometriosis	TRUE	reported	114119	class.Methanobacteria.id.119	13	41956181	0.0436695	1.41e-06	18340	Methanobacteria	TRUE	reported	2	TRUE
class.Methanobacteria.id.119.176	rs75208022	C	T	C	T	-0.227245	0.0298809	#N/A	0.0939919	FALSE	FALSE	FALSE	finngen_R8_N14_ENDOMETRIOSIS	12	21185927	0.186678	0.0226289	13456	100663	Endometriosis	TRUE	reported	114119	class.Methanobacteria.id.119	12	21338861	0.048763	5.92e-06	18340	Methanobacteria	TRUE	reported	2	TRUE
class.Methanobacteria.id.119.177	rs894996	C	A	C	A	0.216999	-0.00289569	#N/A	0.0698664	FALSE	FALSE	FALSE	finngen_R8_N14_ENDOMETRIOSIS	4	103497150	0.910935	0.0258869	13456	100663	Endometriosis	TRUE	reported	114119	class.Methanobacteria.id.119	4	104418307	0.0449076	1.88e-06	18340	Methanobacteria	TRUE	reported	2	TRUE
class.Mollicutes.id.3920.178	rs10108398	G	A	G	A	0.0769142	-0.013489	#N/A	0.274443	FALSE	FALSE	FALSE	finngen_R8_N14_ENDOMETRIOSIS	8	58528265	0.362266	0.0148059	13456	100663	Endometriosis	TRUE	reported	114119	class.Mollicutes.id.3920	8	59440824	0.0153953	1.09e-06	18340	Mollicutes	TRUE	reported	2	TRUE
class.Mollicutes.id.3920.179	rs11890098	A	G	A	G	0.074438	0.017166	#N/A	0.277672	FALSE	FALSE	FALSE	finngen_R8_N14_ENDOMETRIOSIS	2	156676037	0.245085	0.0147681	13456	100663	Endometriosis	TRUE	reported	114119	class.Mollicutes.id.3920	2	157532549	0.0153389	9.57e-07	18340	Mollicutes	TRUE	reported	2	TRUE
class.Mollicutes.id.3920.180	rs12566890	T	G	T	G	-0.101147	-0.0252674	#N/A	0.130988	FALSE	FALSE	FALSE	finngen_R8_N14_ENDOMETRIOSIS	1	61385192	0.198794	0.0196634	13456	100663	Endometriosis	TRUE	reported	114119	class.Mollicutes.id.3920	1	61850864	0.0230978	3.65e-06	18340	Mollicutes	TRUE	reported	2	TRUE
class.Mollicutes.id.3920.181	rs17214486	C	A	C	A	0.06099	0.00683079	#N/A	0.324055	FALSE	FALSE	FALSE	finngen_R8_N14_ENDOMETRIOSIS	14	96693337	0.630776	0.014212	13456	100663	Endometriosis	TRUE	reported	114119	class.Mollicutes.id.3920	14	97159674	0.0135623	6.61e-06	18340	Mollicutes	TRUE	reported	2	TRUE
class.Mollicutes.id.3920.182	rs2464826	A	C	A	C	0.0944239	-0.000796246	#N/A	0.112297	FALSE	FALSE	FALSE	finngen_R8_N14_ENDOMETRIOSIS	7	79860934	0.969649	0.020927	13456	100663	Endometriosis	TRUE	reported	114119	class.Mollicutes.id.3920	7	79490250	0.0211806	8.4e-06	18340	Mollicutes	TRUE	reported	2	TRUE
class.Mollicutes.id.3920.183	rs28537087	G	A	G	A	0.0820873	-0.0295485	#N/A	0.247155	FALSE	FALSE	FALSE	finngen_R8_N14_ENDOMETRIOSIS	15	94766447	0.0548883	0.0153918	13456	100663	Endometriosis	TRUE	reported	114119	class.Mollicutes.id.3920	15	95309676	0.0188312	8.07e-06	18340	Mollicutes	TRUE	reported	2	TRUE
class.Mollicutes.id.3920.184	rs3768491	A	G	A	G	-0.0681052	-0.0107611	#N/A	0.288976	FALSE	FALSE	FALSE	finngen_R8_N14_ENDOMETRIOSIS	1	109423364	0.458426	0.0145137	13456	100663	Endometriosis	TRUE	reported	114119	class.Mollicutes.id.3920	1	109965986	0.0149061	4.23e-06	18340	Mollicutes	TRUE	reported	2	TRUE
class.Mollicutes.id.3920.185	rs4885016	T	C	T	C	-0.0819606	0.00470567	#N/A	0.134832	FALSE	FALSE	FALSE	finngen_R8_N14_ENDOMETRIOSIS	13	72596351	0.808515	0.0194175	13456	100663	Endometriosis	TRUE	reported	114119	class.Mollicutes.id.3920	13	73170489	0.0181628	7.27e-06	18340	Mollicutes	TRUE	reported	2	TRUE
class.Mollicutes.id.3920.186	rs6043847	T	C	T	C	-0.114937	-0.0172409	#N/A	0.0581571	FALSE	FALSE	FALSE	finngen_R8_N14_ENDOMETRIOSIS	20	16278879	0.542263	0.0282918	13456	100663	Endometriosis	TRUE	reported	114119	class.Mollicutes.id.3920	20	16259524	0.0248606	4.55e-06	18340	Mollicutes	TRUE	reported	2	TRUE
class.Mollicutes.id.3920.187	rs72901605	T	C	T	C	-0.0841852	0.00495189	#N/A	0.114136	FALSE	FALSE	FALSE	finngen_R8_N14_ENDOMETRIOSIS	11	47082326	0.812229	0.0208455	13456	100663	Endometriosis	TRUE	reported	114119	class.Mollicutes.id.3920	11	47103877	0.0178119	3.26e-06	18340	Mollicutes	TRUE	reported	2	TRUE
class.Mollicutes.id.3920.188	rs74603314	T	C	T	C	0.221639	-0.0646005	#N/A	0.0403332	FALSE	FALSE	FALSE	finngen_R8_N14_ENDOMETRIOSIS	14	46050515	0.0558637	0.0337853	13456	100663	Endometriosis	TRUE	reported	114119	class.Mollicutes.id.3920	14	46519718	0.0462918	1.56e-06	18340	Mollicutes	TRUE	reported	2	TRUE
class.Mollicutes.id.3920.189	rs78169027	A	G	A	G	-0.108283	-0.0259774	#N/A	0.0611968	FALSE	FALSE	FALSE	finngen_R8_N14_ENDOMETRIOSIS	11	108568360	0.353409	0.027993	13456	100663	Endometriosis	TRUE	reported	114119	class.Mollicutes.id.3920	11	108439087	0.0237289	5.88e-06	18340	Mollicutes	TRUE	reported	2	TRUE
class.Negativicutes.id.2164.190	rs1135612	G	A	G	A	0.0529785	0.00946235	#N/A	0.210669	FALSE	FALSE	FALSE	finngen_R8_N14_ENDOMETRIOSIS	7	75980359	0.559698	0.0162224	13456	100663	Endometriosis	TRUE	reported	114119	class.Negativicutes.id.2164	7	75609677	0.0119177	9.26e-06	18340	Negativicutes	TRUE	reported	2	TRUE
class.Negativicutes.id.2164.191	rs13086907	G	A	G	A	0.0625312	-0.0319099	#N/A	0.224178	FALSE	FALSE	FALSE	finngen_R8_N14_ENDOMETRIOSIS	3	142416275	0.044268	0.0158634	13456	100663	Endometriosis	TRUE	reported	114119	class.Negativicutes.id.2164	3	142135117	0.0131735	1.95e-06	18340	Negativicutes	TRUE	reported	2	TRUE
class.Negativicutes.id.2164.192	rs1447205	G	C	G	C	-0.0502053	-0.00574512	#N/A	0.359614	FALSE	TRUE	TRUE	finngen_R8_N14_ENDOMETRIOSIS	8	41374078	0.676842	0.0137846	13456	100663	Endometriosis	TRUE	reported	114119	class.Negativicutes.id.2164	8	41231597	0.0108382	2.93e-06	18340	Negativicutes	TRUE	reported	2	FALSE
class.Negativicutes.id.2164.193	rs1643968	T	C	T	C	-0.0565284	0.0047151	#N/A	0.358714	FALSE	FALSE	FALSE	finngen_R8_N14_ENDOMETRIOSIS	5	165839623	0.732324	0.0137854	13456	100663	Endometriosis	TRUE	reported	114119	class.Negativicutes.id.2164	5	165266628	0.0112298	4.15e-07	18340	Negativicutes	TRUE	reported	2	TRUE
class.Negativicutes.id.2164.194	rs1649999	A	G	A	G	0.0748989	-0.00923396	#N/A	0.0977649	FALSE	FALSE	FALSE	finngen_R8_N14_ENDOMETRIOSIS	10	78326315	0.679088	0.02232	13456	100663	Endometriosis	TRUE	reported	114119	class.Negativicutes.id.2164	10	80086072	0.0166458	7.58e-06	18340	Negativicutes	TRUE	reported	2	TRUE
class.Negativicutes.id.2164.195	rs2834062	A	G	A	G	0.0489057	0.00298111	#N/A	0.312342	FALSE	FALSE	FALSE	finngen_R8_N14_ENDOMETRIOSIS	21	33005177	0.837248	0.0145126	13456	100663	Endometriosis	TRUE	reported	114119	class.Negativicutes.id.2164	21	34377485	0.0108842	8.44e-06	18340	Negativicutes	TRUE	reported	2	TRUE
class.Negativicutes.id.2164.196	rs4463806	T	C	T	C	-0.0543966	0.01383	#N/A	0.193184	FALSE	FALSE	FALSE	finngen_R8_N14_ENDOMETRIOSIS	10	113838234	0.41049	0.0168037	13456	100663	Endometriosis	TRUE	reported	114119	class.Negativicutes.id.2164	10	115597993	0.0129365	7.81e-06	18340	Negativicutes	TRUE	reported	2	TRUE
class.Negativicutes.id.2164.197	rs4722181	T	G	T	G	0.0501306	0.0285946	#N/A	0.470697	FALSE	FALSE	FALSE	finngen_R8_N14_ENDOMETRIOSIS	7	22777952	0.0309321	0.0132509	13456	100663	Endometriosis	TRUE	reported	114119	class.Negativicutes.id.2164	7	22817571	0.0105798	2e-06	18340	Negativicutes	TRUE	reported	2	TRUE
class.Negativicutes.id.2164.198	rs60274479	T	C	T	C	-0.0659623	-0.014611	#N/A	0.198608	FALSE	FALSE	FALSE	finngen_R8_N14_ENDOMETRIOSIS	16	21238604	0.37993	0.0166408	13456	100663	Endometriosis	TRUE	reported	114119	class.Negativicutes.id.2164	16	21249925	0.0134137	1.16e-06	18340	Negativicutes	TRUE	reported	2	TRUE
class.Negativicutes.id.2164.199	rs61249479	A	C	A	C	0.0777075	-0.0415039	#N/A	0.155081	FALSE	FALSE	FALSE	finngen_R8_N14_ENDOMETRIOSIS	9	122150629	0.022846	0.0182354	13456	100663	Endometriosis	TRUE	reported	114119	class.Negativicutes.id.2164	9	124912908	0.0168628	2.95e-06	18340	Negativicutes	TRUE	reported	2	TRUE
class.Negativicutes.id.2164.200	rs71405394	G	A	G	A	-0.114178	-0.0340824	#N/A	0.0678726	FALSE	FALSE	FALSE	finngen_R8_N14_ENDOMETRIOSIS	15	100704883	0.194976	0.0262982	13456	100663	Endometriosis	TRUE	reported	114119	class.Negativicutes.id.2164	15	101245088	0.02405	2.17e-06	18340	Negativicutes	TRUE	reported	2	TRUE
class.Negativicutes.id.2164.201	rs73232831	G	A	G	A	-0.151829	-0.0819647	#N/A	0.0351705	FALSE	FALSE	FALSE	finngen_R8_N14_ENDOMETRIOSIS	4	17411803	0.0225061	0.0359224	13456	100663	Endometriosis	TRUE	reported	114119	class.Negativicutes.id.2164	4	17413426	0.0314932	1.87e-06	18340	Negativicutes	TRUE	reported	2	TRUE
class.Negativicutes.id.2164.202	rs9423647	G	A	G	A	0.047817	0.0220566	#N/A	0.558617	FALSE	FALSE	FALSE	finngen_R8_N14_ENDOMETRIOSIS	10	5537855	0.0961435	0.0132564	13456	100663	Endometriosis	TRUE	reported	114119	class.Negativicutes.id.2164	10	5579818	0.0105282	6.06e-06	18340	Negativicutes	TRUE	reported	2	TRUE
class.Verrucomicrobiae.id.4029.203	rs11184341	G	C	G	C	0.0655342	0.0198652	#N/A	0.275836	FALSE	TRUE	TRUE	finngen_R8_N14_ENDOMETRIOSIS	1	104879943	0.179614	0.0148033	13456	100663	Endometriosis	TRUE	reported	114119	class.Verrucomicrobiae.id.4029	1	105422565	0.0142231	4.13e-06	18340	Verrucomicrobiae	TRUE	reported	2	FALSE
class.Verrucomicrobiae.id.4029.204	rs111862613	T	C	T	C	0.090699	-0.00182555	#N/A	0.176462	FALSE	FALSE	FALSE	finngen_R8_N14_ENDOMETRIOSIS	12	129825125	0.9175	0.017624	13456	100663	Endometriosis	TRUE	reported	114119	class.Verrucomicrobiae.id.4029	12	130309670	0.0196746	3.74e-06	18340	Verrucomicrobiae	TRUE	reported	2	TRUE
class.Verrucomicrobiae.id.4029.205	rs117107102	A	G	A	G	0.204683	-0.0100085	#N/A	0.0468456	FALSE	FALSE	FALSE	finngen_R8_N14_ENDOMETRIOSIS	18	51947265	0.749725	0.0313744	13456	100663	Endometriosis	TRUE	reported	114119	class.Verrucomicrobiae.id.4029	18	49473635	0.0431573	2.92e-06	18340	Verrucomicrobiae	TRUE	reported	2	TRUE
class.Verrucomicrobiae.id.4029.206	rs11729256	T	C	T	C	0.0749798	-0.0152381	#N/A	0.170424	FALSE	FALSE	FALSE	finngen_R8_N14_ENDOMETRIOSIS	4	94106121	0.385693	0.0175665	13456	100663	Endometriosis	TRUE	reported	114119	class.Verrucomicrobiae.id.4029	4	95027272	0.0150177	6.73e-07	18340	Verrucomicrobiae	TRUE	reported	2	TRUE
class.Verrucomicrobiae.id.4029.207	rs12908520	G	A	G	A	0.0618926	0.0100415	#N/A	0.426575	FALSE	FALSE	FALSE	finngen_R8_N14_ENDOMETRIOSIS	15	97027427	0.451298	0.0133308	13456	100663	Endometriosis	TRUE	reported	114119	class.Verrucomicrobiae.id.4029	15	97570657	0.0130946	2.17e-06	18340	Verrucomicrobiae	TRUE	reported	2	TRUE
class.Verrucomicrobiae.id.4029.208	rs2602429	C	T	C	T	0.0746844	-0.0109554	#N/A	0.261554	FALSE	FALSE	FALSE	finngen_R8_N14_ENDOMETRIOSIS	16	81029544	0.465528	0.0150121	13456	100663	Endometriosis	TRUE	reported	114119	class.Verrucomicrobiae.id.4029	16	81063149	0.0156194	2.58e-06	18340	Verrucomicrobiae	TRUE	reported	2	TRUE
class.Verrucomicrobiae.id.4029.209	rs4242783	G	A	G	A	0.0689292	-0.00104552	#N/A	0.283528	FALSE	FALSE	FALSE	finngen_R8_N14_ENDOMETRIOSIS	10	5022135	0.943382	0.0147216	13456	100663	Endometriosis	TRUE	reported	114119	class.Verrucomicrobiae.id.4029	10	5064327	0.0147693	2.64e-06	18340	Verrucomicrobiae	TRUE	reported	2	TRUE
class.Verrucomicrobiae.id.4029.210	rs4936098	A	G	A	G	0.0648843	0.00780017	#N/A	0.350089	FALSE	FALSE	FALSE	finngen_R8_N14_ENDOMETRIOSIS	11	130410772	0.572792	0.0138315	13456	100663	Endometriosis	TRUE	reported	114119	class.Verrucomicrobiae.id.4029	11	130280667	0.0135928	1.12e-06	18340	Verrucomicrobiae	TRUE	reported	2	TRUE
class.Verrucomicrobiae.id.4029.211	rs61779207	G	A	G	A	-0.0758309	0.0039493	#N/A	0.222294	FALSE	FALSE	FALSE	finngen_R8_N14_ENDOMETRIOSIS	1	40608800	0.803804	0.0158973	13456	100663	Endometriosis	TRUE	reported	114119	class.Verrucomicrobiae.id.4029	1	41074472	0.0167762	6.72e-06	18340	Verrucomicrobiae	TRUE	reported	2	TRUE
class.Verrucomicrobiae.id.4029.212	rs74542928	T	C	T	C	0.112164	0.0508033	#N/A	0.047037	FALSE	FALSE	FALSE	finngen_R8_N14_ENDOMETRIOSIS	4	99623031	0.104328	0.0312785	13456	100663	Endometriosis	TRUE	reported	114119	class.Verrucomicrobiae.id.4029	4	100544188	0.0236422	1.63e-06	18340	Verrucomicrobiae	TRUE	reported	2	TRUE
class.Verrucomicrobiae.id.4029.213	rs9349825	A	G	A	G	-0.0704036	-0.0143117	#N/A	0.188654	FALSE	FALSE	FALSE	finngen_R8_N14_ENDOMETRIOSIS	6	56476683	0.398381	0.0169466	13456	100663	Endometriosis	TRUE	reported	114119	class.Verrucomicrobiae.id.4029	6	56341481	0.0147128	2.54e-06	18340	Verrucomicrobiae	TRUE	reported	2	TRUE
class.Verrucomicrobiae.id.4029.214	rs941682	G	A	G	A	-0.0631436	-0.00611474	#N/A	0.275622	FALSE	FALSE	FALSE	finngen_R8_N14_ENDOMETRIOSIS	20	33280034	0.679721	0.0148113	13456	100663	Endometriosis	TRUE	reported	114119	class.Verrucomicrobiae.id.4029	20	31867840	0.0143767	9.61e-06	18340	Verrucomicrobiae	TRUE	reported	2	TRUE
family.Acidaminococcaceae.id.2166.215	rs262812	T	C	T	C	-0.065675	0.00969936	#N/A	0.303516	FALSE	FALSE	FALSE	finngen_R8_N14_ENDOMETRIOSIS	6	158226967	0.501499	0.0144307	13456	100663	Endometriosis	TRUE	reported	114119	family.Acidaminococcaceae.id.2166	6	158647999	0.0142257	3.25e-06	18340	Acidaminococcaceae	TRUE	reported	2	TRUE
family.Acidaminococcaceae.id.2166.216	rs2933324	A	G	A	G	-0.0662557	-0.021406	#N/A	0.22629	FALSE	FALSE	FALSE	finngen_R8_N14_ENDOMETRIOSIS	9	104355372	0.175027	0.0157835	13456	100663	Endometriosis	TRUE	reported	114119	family.Acidaminococcaceae.id.2166	9	107117653	0.0140257	2.24e-06	18340	Acidaminococcaceae	TRUE	reported	2	TRUE
family.Acidaminococcaceae.id.2166.217	rs45497800	T	C	T	C	-0.117863	-0.0224366	#N/A	0.141396	FALSE	FALSE	FALSE	finngen_R8_N14_ENDOMETRIOSIS	20	63360481	0.238252	0.0190243	13456	100663	Endometriosis	TRUE	reported	114119	family.Acidaminococcaceae.id.2166	20	61991833	0.0257351	5.86e-06	18340	Acidaminococcaceae	TRUE	reported	2	TRUE
family.Acidaminococcaceae.id.2166.218	rs6427992	G	C	G	C	-0.0595857	-0.0395115	#N/A	0.367066	FALSE	TRUE	TRUE	finngen_R8_N14_ENDOMETRIOSIS	1	203133435	0.00396661	0.0137154	13456	100663	Endometriosis	TRUE	reported	114119	family.Acidaminococcaceae.id.2166	1	203102563	0.01296	4.24e-06	18340	Acidaminococcaceae	TRUE	reported	2	FALSE
family.Acidaminococcaceae.id.2166.219	rs6589457	A	G	A	G	0.165911	-0.0682209	#N/A	0.050052	FALSE	FALSE	FALSE	finngen_R8_N14_ENDOMETRIOSIS	11	114830566	0.0248599	0.0304073	13456	100663	Endometriosis	TRUE	reported	114119	family.Acidaminococcaceae.id.2166	11	114701288	0.0349516	2.32e-06	18340	Acidaminococcaceae	TRUE	reported	2	TRUE
family.Acidaminococcaceae.id.2166.220	rs6923842	T	C	T	C	-0.0796106	0.00568557	#N/A	0.114842	FALSE	FALSE	FALSE	finngen_R8_N14_ENDOMETRIOSIS	6	5722948	0.785102	0.020851	13456	100663	Endometriosis	TRUE	reported	114119	family.Acidaminococcaceae.id.2166	6	5723181	0.0169192	2.21e-06	18340	Acidaminococcaceae	TRUE	reported	2	TRUE
family.Acidaminococcaceae.id.2166.221	rs74540770	G	A	G	A	-0.108969	0.0127933	#N/A	0.0800968	FALSE	FALSE	FALSE	finngen_R8_N14_ENDOMETRIOSIS	3	186835600	0.600815	0.0244507	13456	100663	Endometriosis	TRUE	reported	114119	family.Acidaminococcaceae.id.2166	3	186553389	0.0243533	7.09e-06	18340	Acidaminococcaceae	TRUE	reported	2	TRUE
family.Acidaminococcaceae.id.2166.222	rs78702810	T	C	T	C	-0.143755	0.0209649	#N/A	0.107098	FALSE	FALSE	FALSE	finngen_R8_N14_ENDOMETRIOSIS	3	18421039	0.331189	0.021575	13456	100663	Endometriosis	TRUE	reported	114119	family.Acidaminococcaceae.id.2166	3	18462531	0.0323244	9.16e-06	18340	Acidaminococcaceae	TRUE	reported	2	TRUE
family.Actinomycetaceae.id.421.223	rs2889192	G	T	G	T	0.0887537	0.00975479	#N/A	0.148654	FALSE	FALSE	FALSE	finngen_R8_N14_ENDOMETRIOSIS	9	73779652	0.601265	0.0186665	13456	100663	Endometriosis	TRUE	reported	114119	family.Actinomycetaceae.id.421	9	76394568	0.0195009	3.64e-06	18340	Actinomycetaceae	TRUE	reported	2	TRUE
family.Actinomycetaceae.id.421.224	rs34583783	G	T	G	T	0.123756	0.0324845	#N/A	0.0610632	FALSE	FALSE	FALSE	finngen_R8_N14_ENDOMETRIOSIS	6	66497478	0.238673	0.0275688	13456	100663	Endometriosis	TRUE	reported	114119	family.Actinomycetaceae.id.421	6	67207371	0.026427	5.48e-06	18340	Actinomycetaceae	TRUE	reported	2	TRUE
family.Actinomycetaceae.id.421.225	rs35011108	A	G	A	G	0.241826	-0.0139019	#N/A	0.0678408	FALSE	FALSE	FALSE	finngen_R8_N14_ENDOMETRIOSIS	6	132686341	0.5986	0.0264087	13456	100663	Endometriosis	TRUE	reported	114119	family.Actinomycetaceae.id.421	6	133007480	0.0503796	1.83e-06	18340	Actinomycetaceae	TRUE	reported	2	TRUE
family.Actinomycetaceae.id.421.226	rs4073240	G	A	G	A	0.0747546	-0.00275752	#N/A	0.380057	FALSE	FALSE	FALSE	finngen_R8_N14_ENDOMETRIOSIS	6	168824686	0.839133	0.0135836	13456	100663	Endometriosis	TRUE	reported	114119	family.Actinomycetaceae.id.421	6	169224781	0.0164684	6.05e-06	18340	Actinomycetaceae	TRUE	reported	2	TRUE
family.Alcaligenaceae.id.2875.227	rs112135816	T	G	T	G	-0.0775052	0.0371603	#N/A	0.0611875	FALSE	FALSE	FALSE	finngen_R8_N14_ENDOMETRIOSIS	9	79870412	0.178902	0.0276461	13456	100663	Endometriosis	TRUE	reported	114119	family.Alcaligenaceae.id.2875	9	82485327	0.0171554	5.28e-06	18340	Alcaligenaceae	TRUE	reported	2	TRUE
family.Alcaligenaceae.id.2875.228	rs112159068	A	T	A	T	0.131484	-0.0462311	#N/A	0.029552	FALSE	TRUE	TRUE	finngen_R8_N14_ENDOMETRIOSIS	6	137983901	0.242806	0.0395814	13456	100663	Endometriosis	TRUE	reported	114119	family.Alcaligenaceae.id.2875	6	138305038	0.0281089	3.56e-06	18340	Alcaligenaceae	TRUE	reported	2	FALSE
family.Alcaligenaceae.id.2875.229	rs1153990	A	G	A	G	-0.058727	0.0426779	#N/A	0.315434	FALSE	FALSE	FALSE	finngen_R8_N14_ENDOMETRIOSIS	5	104897760	0.00260274	0.0141734	13456	100663	Endometriosis	TRUE	reported	114119	family.Alcaligenaceae.id.2875	5	104233461	0.0128306	5.97e-06	18340	Alcaligenaceae	TRUE	reported	2	TRUE
family.Alcaligenaceae.id.2875.230	rs147968	C	T	C	T	0.0489475	-0.00162268	#N/A	0.463109	FALSE	FALSE	FALSE	finngen_R8_N14_ENDOMETRIOSIS	16	85912233	0.902563	0.0132545	13456	100663	Endometriosis	TRUE	reported	114119	family.Alcaligenaceae.id.2875	16	85945839	0.0110321	9.13e-06	18340	Alcaligenaceae	TRUE	reported	2	TRUE
family.Alcaligenaceae.id.2875.231	rs17000015	A	T	A	T	-0.0609257	0.0250788	#N/A	0.274984	FALSE	TRUE	TRUE	finngen_R8_N14_ENDOMETRIOSIS	4	74942073	0.0902256	0.0148027	13456	100663	Endometriosis	TRUE	reported	114119	family.Alcaligenaceae.id.2875	4	75867283	0.0125363	1.13e-06	18340	Alcaligenaceae	TRUE	reported	2	FALSE
family.Alcaligenaceae.id.2875.232	rs2367850	G	C	G	C	0.0629104	-0.0340975	#N/A	0.220572	FALSE	TRUE	TRUE	finngen_R8_N14_ENDOMETRIOSIS	3	193738485	0.0353826	0.0162064	13456	100663	Endometriosis	TRUE	reported	114119	family.Alcaligenaceae.id.2875	3	193456274	0.0131712	1.85e-06	18340	Alcaligenaceae	TRUE	reported	2	FALSE
family.Alcaligenaceae.id.2875.233	rs28480294	T	C	T	C	-0.0516967	0.00856853	#N/A	0.35681	FALSE	FALSE	FALSE	finngen_R8_N14_ENDOMETRIOSIS	15	71230170	0.535218	0.0138188	13456	100663	Endometriosis	TRUE	reported	114119	family.Alcaligenaceae.id.2875	15	71522509	0.0115503	6.61e-06	18340	Alcaligenaceae	TRUE	reported	2	TRUE
family.Alcaligenaceae.id.2875.234	rs4033856	C	T	C	T	0.081834	-0.00278729	#N/A	0.086719	FALSE	FALSE	FALSE	finngen_R8_N14_ENDOMETRIOSIS	4	45640468	0.905759	0.0235432	13456	100663	Endometriosis	TRUE	reported	114119	family.Alcaligenaceae.id.2875	4	45642485	0.0168931	1.03e-06	18340	Alcaligenaceae	TRUE	reported	2	TRUE
family.Alcaligenaceae.id.2875.235	rs62191117	A	G	A	G	0.0684302	0.0293505	#N/A	0.206291	FALSE	FALSE	FALSE	finngen_R8_N14_ENDOMETRIOSIS	2	238979079	0.0716061	0.0162912	13456	100663	Endometriosis	TRUE	reported	114119	family.Alcaligenaceae.id.2875	2	239900775	0.0133636	2.76e-07	18340	Alcaligenaceae	TRUE	reported	2	TRUE
family.Alcaligenaceae.id.2875.236	rs62395635	T	C	T	C	0.110583	0.0476322	#N/A	0.0619191	FALSE	FALSE	FALSE	finngen_R8_N14_ENDOMETRIOSIS	5	174070793	0.0847442	0.0276322	13456	100663	Endometriosis	TRUE	reported	114119	family.Alcaligenaceae.id.2875	5	173497796	0.0238514	3.35e-06	18340	Alcaligenaceae	TRUE	reported	2	TRUE
family.Alcaligenaceae.id.2875.237	rs67737557	C	G	C	G	0.0738409	0.0137975	#N/A	0.196991	FALSE	TRUE	TRUE	finngen_R8_N14_ENDOMETRIOSIS	20	31248278	0.405341	0.0165811	13456	100663	Endometriosis	TRUE	reported	114119	family.Alcaligenaceae.id.2875	20	29836081	0.0151678	1.04e-06	18340	Alcaligenaceae	TRUE	reported	2	FALSE
family.Alcaligenaceae.id.2875.238	rs6969323	A	C	A	C	-0.0593564	0.000304307	#N/A	0.220308	FALSE	FALSE	FALSE	finngen_R8_N14_ENDOMETRIOSIS	7	104574040	0.984768	0.0159389	13456	100663	Endometriosis	TRUE	reported	114119	family.Alcaligenaceae.id.2875	7	104214487	0.0129137	3.89e-06	18340	Alcaligenaceae	TRUE	reported	2	TRUE
family.Alcaligenaceae.id.2875.239	rs7302582	G	C	G	C	-0.106817	-0.0131315	#N/A	0.0536157	FALSE	TRUE	TRUE	finngen_R8_N14_ENDOMETRIOSIS	12	1286985	0.655525	0.0294363	13456	100663	Endometriosis	TRUE	reported	114119	family.Alcaligenaceae.id.2875	12	1396151	0.023298	3.34e-06	18340	Alcaligenaceae	TRUE	reported	2	FALSE
family.Alcaligenaceae.id.2875.240	rs74776516	T	G	T	G	-0.0944052	0.0586274	#N/A	0.0677056	FALSE	FALSE	FALSE	finngen_R8_N14_ENDOMETRIOSIS	11	20741821	0.0261102	0.0263545	13456	100663	Endometriosis	TRUE	reported	114119	family.Alcaligenaceae.id.2875	11	20763367	0.0213287	6.85e-06	18340	Alcaligenaceae	TRUE	reported	2	TRUE
family.Alcaligenaceae.id.2875.241	rs7638039	T	C	T	C	0.0603335	-0.012555	#N/A	0.24595	FALSE	FALSE	FALSE	finngen_R8_N14_ENDOMETRIOSIS	3	70539788	0.41443	0.0153837	13456	100663	Endometriosis	TRUE	reported	114119	family.Alcaligenaceae.id.2875	3	70588939	0.0127779	2.7e-06	18340	Alcaligenaceae	TRUE	reported	2	TRUE
family.Alcaligenaceae.id.2875.242	rs9537886	A	C	A	C	-0.0570888	-0.0134212	#N/A	0.42991	FALSE	FALSE	FALSE	finngen_R8_N14_ENDOMETRIOSIS	13	57971112	0.314026	0.0133304	13456	100663	Endometriosis	TRUE	reported	114119	family.Alcaligenaceae.id.2875	13	58545246	0.0110683	2.35e-07	18340	Alcaligenaceae	TRUE	reported	2	TRUE
family.Bacteroidaceae.id.917.243	rs11585893	A	G	A	G	-0.0740746	0.00811858	#N/A	0.246125	FALSE	FALSE	FALSE	finngen_R8_N14_ENDOMETRIOSIS	1	10584294	0.599932	0.0154788	13456	100663	Endometriosis	TRUE	reported	114119	family.Bacteroidaceae.id.917	1	10644351	0.0147633	1.8e-06	18340	Bacteroidaceae	TRUE	reported	2	TRUE
family.Bacteroidaceae.id.917.244	rs13207588	A	G	A	G	-0.059205	0.0477484	#N/A	0.195703	FALSE	FALSE	FALSE	finngen_R8_N14_ENDOMETRIOSIS	6	41551692	0.0042002	0.0166794	13456	100663	Endometriosis	TRUE	reported	114119	family.Bacteroidaceae.id.917	6	41519430	0.0131195	7.49e-06	18340	Bacteroidaceae	TRUE	reported	2	TRUE
family.Bacteroidaceae.id.917.245	rs1340391	T	C	T	C	-0.0592004	-0.00691274	#N/A	0.135297	FALSE	FALSE	FALSE	finngen_R8_N14_ENDOMETRIOSIS	1	102495433	0.720115	0.0192929	13456	100663	Endometriosis	TRUE	reported	114119	family.Bacteroidaceae.id.917	1	102960989	0.0132244	6.73e-06	18340	Bacteroidaceae	TRUE	reported	2	TRUE
family.Bacteroidaceae.id.917.246	rs17619981	T	G	T	G	0.0880978	-0.016064	#N/A	0.134051	FALSE	FALSE	FALSE	finngen_R8_N14_ENDOMETRIOSIS	19	24159448	0.406631	0.019358	13456	100663	Endometriosis	TRUE	reported	114119	family.Bacteroidaceae.id.917	19	24342250	0.0187002	2.69e-06	18340	Bacteroidaceae	TRUE	reported	2	TRUE
family.Bacteroidaceae.id.917.247	rs2023437	T	C	T	C	-0.0782324	0.00455497	#N/A	0.125448	FALSE	FALSE	FALSE	finngen_R8_N14_ENDOMETRIOSIS	14	21577814	0.820638	0.0200904	13456	100663	Endometriosis	TRUE	reported	114119	family.Bacteroidaceae.id.917	14	22045949	0.0167634	5.02e-06	18340	Bacteroidaceae	TRUE	reported	2	TRUE
family.Bacteroidaceae.id.917.248	rs2366421	T	A	T	A	-0.0528153	0.00362018	#N/A	0.179187	FALSE	TRUE	TRUE	finngen_R8_N14_ENDOMETRIOSIS	3	62033726	0.833585	0.0172303	13456	100663	Endometriosis	TRUE	reported	114119	family.Bacteroidaceae.id.917	3	62019400	0.0117124	7.65e-06	18340	Bacteroidaceae	TRUE	reported	2	FALSE
family.Bacteroidaceae.id.917.249	rs28757219	T	A	T	A	0.0818398	0.013808	#N/A	0.120724	FALSE	TRUE	TRUE	finngen_R8_N14_ENDOMETRIOSIS	6	29175674	0.495211	0.020245	13456	100663	Endometriosis	TRUE	reported	114119	family.Bacteroidaceae.id.917	6	29143451	0.0170319	1.29e-06	18340	Bacteroidaceae	TRUE	reported	2	FALSE
family.Bacteroidaceae.id.917.250	rs495004	C	G	C	G	-0.0607475	-0.00444835	#N/A	0.225774	FALSE	TRUE	TRUE	finngen_R8_N14_ENDOMETRIOSIS	9	110093146	0.778155	0.0157897	13456	100663	Endometriosis	TRUE	reported	114119	family.Bacteroidaceae.id.917	9	112855426	0.0129865	3.42e-06	18340	Bacteroidaceae	TRUE	reported	2	FALSE
family.Bacteroidaceae.id.917.251	rs66710942	C	T	C	T	0.0488038	0.0192149	#N/A	0.523194	FALSE	FALSE	FALSE	finngen_R8_N14_ENDOMETRIOSIS	3	77166176	0.146726	0.0132408	13456	100663	Endometriosis	TRUE	reported	114119	family.Bacteroidaceae.id.917	3	77215327	0.0107412	5.86e-06	18340	Bacteroidaceae	TRUE	reported	2	TRUE
family.Bacteroidaceae.id.917.252	rs6795673	C	T	C	T	0.0538565	-0.0203168	#N/A	0.478333	FALSE	FALSE	FALSE	finngen_R8_N14_ENDOMETRIOSIS	3	10551540	0.123453	0.0131889	13456	100663	Endometriosis	TRUE	reported	114119	family.Bacteroidaceae.id.917	3	10593224	0.0105251	3.38e-07	18340	Bacteroidaceae	TRUE	reported	2	TRUE
family.Bacteroidaceae.id.917.253	rs9507307	C	T	C	T	0.0604456	-0.0176512	#N/A	0.244434	FALSE	FALSE	FALSE	finngen_R8_N14_ENDOMETRIOSIS	13	24336338	0.252692	0.0154316	13456	100663	Endometriosis	TRUE	reported	114119	family.Bacteroidaceae.id.917	13	24910476	0.0129128	2.13e-06	18340	Bacteroidaceae	TRUE	reported	2	TRUE
family.BacteroidalesS24.7group.id.11173.254	rs10872669	A	G	A	G	-0.123071	0.0543802	#N/A	0.092616	FALSE	FALSE	FALSE	finngen_R8_N14_ENDOMETRIOSIS	6	151194037	0.0177239	0.0229323	13456	100663	Endometriosis	TRUE	reported	114119	family.BacteroidalesS24.7group.id.11173	6	151515172	0.0275665	9.49e-06	18340	BacteroidalesS24	TRUE	reported	2	TRUE
family.BacteroidalesS24.7group.id.11173.255	rs11135366	C	G	C	G	0.0842142	-0.0211885	#N/A	0.237047	FALSE	TRUE	TRUE	finngen_R8_N14_ENDOMETRIOSIS	5	165336062	0.17285	0.0155443	13456	100663	Endometriosis	TRUE	reported	114119	family.BacteroidalesS24.7group.id.11173	5	164763068	0.0183739	8.78e-06	18340	BacteroidalesS24	TRUE	reported	2	FALSE
family.BacteroidalesS24.7group.id.11173.256	rs12748533	G	T	G	T	-0.0821108	-0.00256858	#N/A	0.287827	FALSE	FALSE	FALSE	finngen_R8_N14_ENDOMETRIOSIS	1	242603950	0.860934	0.0146621	13456	100663	Endometriosis	TRUE	reported	114119	family.BacteroidalesS24.7group.id.11173	1	242767252	0.0172701	2.59e-06	18340	BacteroidalesS24	TRUE	reported	2	TRUE
family.BacteroidalesS24.7group.id.11173.257	rs17043785	T	C	T	C	-0.176187	-0.0118958	#N/A	0.0877678	FALSE	FALSE	FALSE	finngen_R8_N14_ENDOMETRIOSIS	2	52912224	0.609989	0.0233209	13456	100663	Endometriosis	TRUE	reported	114119	family.BacteroidalesS24.7group.id.11173	2	53139362	0.0347133	5.12e-07	18340	BacteroidalesS24	TRUE	reported	2	TRUE
family.BacteroidalesS24.7group.id.11173.258	rs61508842	T	C	T	C	0.122574	0.0299694	#N/A	0.0863742	FALSE	FALSE	FALSE	finngen_R8_N14_ENDOMETRIOSIS	3	158935756	0.202039	0.0234913	13456	100663	Endometriosis	TRUE	reported	114119	family.BacteroidalesS24.7group.id.11173	3	158653545	0.0272389	7.83e-06	18340	BacteroidalesS24	TRUE	reported	2	TRUE
family.BacteroidalesS24.7group.id.11173.259	rs6831034	T	A	T	A	-0.0956546	-0.00672454	#N/A	0.088723	FALSE	TRUE	TRUE	finngen_R8_N14_ENDOMETRIOSIS	4	148378986	0.77185	0.0231915	13456	100663	Endometriosis	TRUE	reported	114119	family.BacteroidalesS24.7group.id.11173	4	149300138	0.0205228	6.1e-06	18340	BacteroidalesS24	TRUE	reported	2	FALSE
family.BacteroidalesS24.7group.id.11173.260	rs689695	C	A	C	A	0.0814578	-0.00601272	#N/A	0.294231	FALSE	FALSE	FALSE	finngen_R8_N14_ENDOMETRIOSIS	15	47060668	0.678514	0.0145063	13456	100663	Endometriosis	TRUE	reported	114119	family.BacteroidalesS24.7group.id.11173	15	47352866	0.0167057	1.28e-06	18340	BacteroidalesS24	TRUE	reported	2	TRUE
family.BacteroidalesS24.7group.id.11173.261	rs738193	T	C	T	C	0.0847328	0.0202359	#N/A	0.352388	FALSE	FALSE	FALSE	finngen_R8_N14_ENDOMETRIOSIS	22	25547355	0.143764	0.0138421	13456	100663	Endometriosis	TRUE	reported	114119	family.BacteroidalesS24.7group.id.11173	22	25943322	0.0165856	3.82e-07	18340	BacteroidalesS24	TRUE	reported	2	TRUE
family.BacteroidalesS24.7group.id.11173.262	rs78609301	A	G	A	G	-0.0867065	0.0186352	#N/A	0.301032	FALSE	FALSE	FALSE	finngen_R8_N14_ENDOMETRIOSIS	6	62526842	0.195256	0.0143881	13456	100663	Endometriosis	TRUE	reported	114119	family.BacteroidalesS24.7group.id.11173	6	63236747	0.0195709	7.09e-06	18340	BacteroidalesS24	TRUE	reported	2	TRUE
family.BacteroidalesS24.7group.id.11173.263	rs941000	C	T	C	T	0.0850266	0.025975	#N/A	0.363259	FALSE	FALSE	FALSE	finngen_R8_N14_ENDOMETRIOSIS	7	91085352	0.0596815	0.0137935	13456	100663	Endometriosis	TRUE	reported	114119	family.BacteroidalesS24.7group.id.11173	7	90714667	0.0163382	3.16e-07	18340	BacteroidalesS24	TRUE	reported	2	TRUE
family.Bifidobacteriaceae.id.433.264	rs10496759	G	C	G	C	0.0637133	0.0181552	#N/A	0.222389	FALSE	TRUE	TRUE	finngen_R8_N14_ENDOMETRIOSIS	2	136845834	0.253631	0.0159036	13456	100663	Endometriosis	TRUE	reported	114119	family.Bifidobacteriaceae.id.433	2	137603404	0.0144305	8.8e-06	18340	Bifidobacteriaceae	TRUE	reported	2	FALSE
family.Bifidobacteriaceae.id.433.265	rs10831953	G	A	G	A	0.0537537	0.00582994	#N/A	0.299476	FALSE	FALSE	FALSE	finngen_R8_N14_ENDOMETRIOSIS	11	13076504	0.685477	0.0143949	13456	100663	Endometriosis	TRUE	reported	114119	family.Bifidobacteriaceae.id.433	11	13098051	0.0123746	9.95e-06	18340	Bifidobacteriaceae	TRUE	reported	2	TRUE
family.Bifidobacteriaceae.id.433.266	rs10841473	G	C	G	C	-0.0613031	-0.0147866	#N/A	0.229956	FALSE	TRUE	TRUE	finngen_R8_N14_ENDOMETRIOSIS	12	20225977	0.346939	0.0157214	13456	100663	Endometriosis	TRUE	reported	114119	family.Bifidobacteriaceae.id.433	12	20378911	0.0128844	2.28e-06	18340	Bifidobacteriaceae	TRUE	reported	2	FALSE
family.Bifidobacteriaceae.id.433.267	rs10857328	T	A	T	A	0.0562	-0.00473796	#N/A	0.283588	FALSE	TRUE	TRUE	finngen_R8_N14_ENDOMETRIOSIS	4	160290772	0.746287	0.0146442	13456	100663	Endometriosis	TRUE	reported	114119	family.Bifidobacteriaceae.id.433	4	161211924	0.0126395	7.24e-06	18340	Bifidobacteriaceae	TRUE	reported	2	FALSE
family.Bifidobacteriaceae.id.433.268	rs12446429	T	C	T	C	0.0810099	-0.00349872	#N/A	0.198405	FALSE	FALSE	FALSE	finngen_R8_N14_ENDOMETRIOSIS	16	848055	0.837148	0.0170219	13456	100663	Endometriosis	TRUE	reported	114119	family.Bifidobacteriaceae.id.433	16	898055	0.019073	8.53e-06	18340	Bifidobacteriaceae	TRUE	reported	2	TRUE
family.Bifidobacteriaceae.id.433.269	rs13020688	G	A	G	A	0.0584045	-0.00391222	#N/A	0.303695	FALSE	FALSE	FALSE	finngen_R8_N14_ENDOMETRIOSIS	2	192013806	0.786032	0.0144115	13456	100663	Endometriosis	TRUE	reported	114119	family.Bifidobacteriaceae.id.433	2	192878532	0.0122081	1.57e-06	18340	Bifidobacteriaceae	TRUE	reported	2	TRUE
family.Bifidobacteriaceae.id.433.270	rs182549	C	T	C	T	0.11707	-0.0436301	#N/A	0.403881	FALSE	FALSE	FALSE	finngen_R8_N14_ENDOMETRIOSIS	2	135859184	0.00132105	0.0135861	13456	100663	Endometriosis	TRUE	reported	114119	family.Bifidobacteriaceae.id.433	2	136616754	0.0126703	5.94e-20	18340	Bifidobacteriaceae	TRUE	reported	2	TRUE
family.Bifidobacteriaceae.id.433.271	rs4567981	T	A	T	A	0.0577763	0.00645941	#N/A	0.524772	FALSE	TRUE	TRUE	finngen_R8_N14_ENDOMETRIOSIS	2	49679726	0.627051	0.0132942	13456	100663	Endometriosis	TRUE	reported	114119	family.Bifidobacteriaceae.id.433	2	49906864	0.0117388	8.88e-07	18340	Bifidobacteriaceae	TRUE	reported	2	FALSE
family.Bifidobacteriaceae.id.433.272	rs4957061	T	C	T	C	0.0569873	0.0183275	#N/A	0.421688	FALSE	FALSE	FALSE	finngen_R8_N14_ENDOMETRIOSIS	5	520981	0.171903	0.0134158	13456	100663	Endometriosis	TRUE	reported	114119	family.Bifidobacteriaceae.id.433	5	521096	0.0116907	1.15e-06	18340	Bifidobacteriaceae	TRUE	reported	2	TRUE
family.Bifidobacteriaceae.id.433.273	rs540489	T	G	T	G	-0.0632518	0.00173686	#N/A	0.176397	FALSE	FALSE	FALSE	finngen_R8_N14_ENDOMETRIOSIS	17	74901626	0.919763	0.0172424	13456	100663	Endometriosis	TRUE	reported	114119	family.Bifidobacteriaceae.id.433	17	72897722	0.013817	5.37e-06	18340	Bifidobacteriaceae	TRUE	reported	2	TRUE
family.Bifidobacteriaceae.id.433.274	rs55888705	A	G	A	G	0.053673	0.01072	#N/A	0.28015	FALSE	FALSE	FALSE	finngen_R8_N14_ENDOMETRIOSIS	4	1516099	0.465236	0.0146798	13456	100663	Endometriosis	TRUE	reported	114119	family.Bifidobacteriaceae.id.433	4	1517826	0.0120586	8.66e-06	18340	Bifidobacteriaceae	TRUE	reported	2	TRUE
family.Bifidobacteriaceae.id.433.275	rs677208	G	C	G	C	0.0728589	0.00114618	#N/A	0.170073	FALSE	TRUE	TRUE	finngen_R8_N14_ENDOMETRIOSIS	18	4304187	0.948156	0.0176273	13456	100663	Endometriosis	TRUE	reported	114119	family.Bifidobacteriaceae.id.433	18	4304187	0.0164821	6e-06	18340	Bifidobacteriaceae	TRUE	reported	2	FALSE
family.Bifidobacteriaceae.id.433.276	rs6899771	A	G	A	G	-0.0914312	-0.0266714	#N/A	0.100222	FALSE	FALSE	FALSE	finngen_R8_N14_ENDOMETRIOSIS	6	96958344	0.223402	0.0219062	13456	100663	Endometriosis	TRUE	reported	114119	family.Bifidobacteriaceae.id.433	6	97406220	0.0202604	7.28e-06	18340	Bifidobacteriaceae	TRUE	reported	2	TRUE
family.Bifidobacteriaceae.id.433.277	rs7174549	C	T	C	T	0.0551726	0.0198251	#N/A	0.359681	FALSE	FALSE	FALSE	finngen_R8_N14_ENDOMETRIOSIS	15	91920073	0.149962	0.0137706	13456	100663	Endometriosis	TRUE	reported	114119	family.Bifidobacteriaceae.id.433	15	92463303	0.0124655	6.87e-06	18340	Bifidobacteriaceae	TRUE	reported	2	TRUE
family.Bifidobacteriaceae.id.433.278	rs7322849	T	C	T	C	0.110676	0.00349556	#N/A	0.091132	FALSE	FALSE	FALSE	finngen_R8_N14_ENDOMETRIOSIS	13	112205515	0.879528	0.0230626	13456	100663	Endometriosis	TRUE	reported	114119	family.Bifidobacteriaceae.id.433	13	112859829	0.0200996	1.74e-08	18340	Bifidobacteriaceae	TRUE	reported	2	TRUE
family.Bifidobacteriaceae.id.433.279	rs76671854	C	G	C	G	-0.0892981	0.00334724	#N/A	0.124987	FALSE	TRUE	TRUE	finngen_R8_N14_ENDOMETRIOSIS	5	170321185	0.866915	0.0199742	13456	100663	Endometriosis	TRUE	reported	114119	family.Bifidobacteriaceae.id.433	5	169748189	0.0183177	1.04e-06	18340	Bifidobacteriaceae	TRUE	reported	2	FALSE
family.Bifidobacteriaceae.id.433.280	rs857444	C	T	C	T	0.0553965	0.0163516	#N/A	0.368974	FALSE	FALSE	FALSE	finngen_R8_N14_ENDOMETRIOSIS	6	14617360	0.2332	0.013716	13456	100663	Endometriosis	TRUE	reported	114119	family.Bifidobacteriaceae.id.433	6	14617591	0.0120669	3.82e-06	18340	Bifidobacteriaceae	TRUE	reported	2	TRUE
family.Christensenellaceae.id.1866.281	rs117186816	G	A	G	A	-0.206476	0.023235	#N/A	0.0917879	FALSE	FALSE	FALSE	finngen_R8_N14_ENDOMETRIOSIS	11	124065421	0.314198	0.0230861	13456	100663	Endometriosis	TRUE	reported	114119	family.Christensenellaceae.id.1866	11	123936128	0.0436362	6.52e-06	18340	Christensenellaceae	TRUE	reported	2	TRUE
family.Christensenellaceae.id.1866.282	rs12380890	A	G	A	G	-0.0503972	-0.0244449	#N/A	0.438967	FALSE	FALSE	FALSE	finngen_R8_N14_ENDOMETRIOSIS	9	38002259	0.06531	0.0132627	13456	100663	Endometriosis	TRUE	reported	114119	family.Christensenellaceae.id.1866	9	38002256	0.0111047	5.78e-06	18340	Christensenellaceae	TRUE	reported	2	TRUE
family.Christensenellaceae.id.1866.283	rs12657403	A	G	A	G	0.078108	0.0480982	#N/A	0.0522037	FALSE	FALSE	FALSE	finngen_R8_N14_ENDOMETRIOSIS	5	3174671	0.108676	0.0299831	13456	100663	Endometriosis	TRUE	reported	114119	family.Christensenellaceae.id.1866	5	3174785	0.0171887	5.59e-06	18340	Christensenellaceae	TRUE	reported	2	TRUE
family.Christensenellaceae.id.1866.284	rs4076564	G	A	G	A	-0.188623	0.0686557	#N/A	0.053652	FALSE	FALSE	FALSE	finngen_R8_N14_ENDOMETRIOSIS	6	169240162	0.0198472	0.0294758	13456	100663	Endometriosis	TRUE	reported	114119	family.Christensenellaceae.id.1866	6	169640257	0.039209	8.06e-06	18340	Christensenellaceae	TRUE	reported	2	TRUE
family.Christensenellaceae.id.1866.285	rs62573205	G	A	G	A	-0.0654804	-0.00659463	#N/A	0.198007	FALSE	FALSE	FALSE	finngen_R8_N14_ENDOMETRIOSIS	9	134895153	0.690156	0.0165426	13456	100663	Endometriosis	TRUE	reported	114119	family.Christensenellaceae.id.1866	9	137786999	0.0133503	1.49e-06	18340	Christensenellaceae	TRUE	reported	2	TRUE
family.Christensenellaceae.id.1866.286	rs7211194	C	T	C	T	0.0492094	0.0135642	#N/A	0.481022	FALSE	FALSE	FALSE	finngen_R8_N14_ENDOMETRIOSIS	17	13638624	0.304508	0.01321	13456	100663	Endometriosis	TRUE	reported	114119	family.Christensenellaceae.id.1866	17	13541941	0.0110916	9.94e-06	18340	Christensenellaceae	TRUE	reported	2	TRUE
family.Christensenellaceae.id.1866.287	rs72706624	G	T	G	T	0.0882626	0.0200489	#N/A	0.108635	FALSE	FALSE	FALSE	finngen_R8_N14_ENDOMETRIOSIS	9	15518854	0.348403	0.0213811	13456	100663	Endometriosis	TRUE	reported	114119	family.Christensenellaceae.id.1866	9	15518852	0.0197575	6.38e-06	18340	Christensenellaceae	TRUE	reported	2	TRUE
family.Christensenellaceae.id.1866.288	rs77867022	G	T	G	T	-0.160443	-0.0640706	#N/A	0.0724974	FALSE	FALSE	FALSE	finngen_R8_N14_ENDOMETRIOSIS	7	120693647	0.0116574	0.0254011	13456	100663	Endometriosis	TRUE	reported	114119	family.Christensenellaceae.id.1866	7	120333701	0.0379589	8.82e-06	18340	Christensenellaceae	TRUE	reported	2	TRUE
family.Christensenellaceae.id.1866.289	rs870002	C	T	C	T	0.0488951	-0.0108299	#N/A	0.429809	FALSE	FALSE	FALSE	finngen_R8_N14_ENDOMETRIOSIS	8	61307592	0.418374	0.0133828	13456	100663	Endometriosis	TRUE	reported	114119	family.Christensenellaceae.id.1866	8	62220151	0.0109817	6.54e-06	18340	Christensenellaceae	TRUE	reported	2	TRUE
family.Christensenellaceae.id.1866.290	rs892686	A	G	A	G	0.0506107	-0.00268073	#N/A	0.47181	FALSE	FALSE	FALSE	finngen_R8_N14_ENDOMETRIOSIS	9	80428461	0.839015	0.0131956	13456	100663	Endometriosis	TRUE	reported	114119	family.Christensenellaceae.id.1866	9	83043376	0.0109651	4.12e-06	18340	Christensenellaceae	TRUE	reported	2	TRUE
family.Christensenellaceae.id.1866.291	rs9608766	T	C	T	C	-0.0682134	-0.00880336	#N/A	0.257619	FALSE	FALSE	FALSE	finngen_R8_N14_ENDOMETRIOSIS	22	29432051	0.560052	0.0151062	13456	100663	Endometriosis	TRUE	reported	114119	family.Christensenellaceae.id.1866	22	29828040	0.01496	3.33e-06	18340	Christensenellaceae	TRUE	reported	2	TRUE
family.Clostridiaceae1.id.1869.292	rs10875374	C	T	C	T	-0.0536759	0.0117131	#N/A	0.471131	FALSE	FALSE	FALSE	finngen_R8_N14_ENDOMETRIOSIS	1	101339253	0.374497	0.0131892	13456	100663	Endometriosis	TRUE	reported	114119	family.Clostridiaceae1.id.1869	1	101804809	0.0119436	8.1e-06	18340	Clostridiaceae1	TRUE	reported	2	TRUE
family.Clostridiaceae1.id.1869.293	rs12186080	G	A	G	A	0.0748236	0.044093	#N/A	0.16503	FALSE	FALSE	FALSE	finngen_R8_N14_ENDOMETRIOSIS	3	132877783	0.0131377	0.0177793	13456	100663	Endometriosis	TRUE	reported	114119	family.Clostridiaceae1.id.1869	3	132596627	0.016246	5.34e-06	18340	Clostridiaceae1	TRUE	reported	2	TRUE
family.Clostridiaceae1.id.1869.294	rs12341505	G	A	G	A	0.0814503	0.006325	#N/A	0.0922315	FALSE	FALSE	FALSE	finngen_R8_N14_ENDOMETRIOSIS	9	133845759	0.781358	0.0227887	13456	100663	Endometriosis	TRUE	reported	114119	family.Clostridiaceae1.id.1869	9	136710881	0.0179338	4.54e-06	18340	Clostridiaceae1	TRUE	reported	2	TRUE
family.Clostridiaceae1.id.1869.295	rs12490337	C	G	C	G	-0.0616944	-0.000781322	#N/A	0.199426	FALSE	TRUE	TRUE	finngen_R8_N14_ENDOMETRIOSIS	3	111763998	0.962206	0.0164885	13456	100663	Endometriosis	TRUE	reported	114119	family.Clostridiaceae1.id.1869	3	111482845	0.013693	6.91e-06	18340	Clostridiaceae1	TRUE	reported	2	FALSE
family.Clostridiaceae1.id.1869.296	rs2795528	G	A	G	A	-0.180969	0.0400411	#N/A	0.0558198	FALSE	FALSE	FALSE	finngen_R8_N14_ENDOMETRIOSIS	10	42774816	0.162127	0.0286427	13456	100663	Endometriosis	TRUE	reported	114119	family.Clostridiaceae1.id.1869	10	43270264	0.0390911	3.81e-06	18340	Clostridiaceae1	TRUE	reported	2	TRUE
family.Clostridiaceae1.id.1869.297	rs2817172	C	T	C	T	0.0563367	-0.0170346	#N/A	0.39675	FALSE	FALSE	FALSE	finngen_R8_N14_ENDOMETRIOSIS	1	3124955	0.206379	0.0134812	13456	100663	Endometriosis	TRUE	reported	114119	family.Clostridiaceae1.id.1869	1	3041519	0.012392	5.27e-06	18340	Clostridiaceae1	TRUE	reported	2	TRUE
family.Clostridiaceae1.id.1869.298	rs4723021	T	C	T	C	-0.106376	0.0172955	#N/A	0.0679526	FALSE	FALSE	FALSE	finngen_R8_N14_ENDOMETRIOSIS	7	30895044	0.511867	0.0263677	13456	100663	Endometriosis	TRUE	reported	114119	family.Clostridiaceae1.id.1869	7	30934659	0.0241944	7.42e-06	18340	Clostridiaceae1	TRUE	reported	2	TRUE
family.Clostridiaceae1.id.1869.299	rs550843	T	C	T	C	-0.0734787	0.00615301	#N/A	0.281411	FALSE	FALSE	FALSE	finngen_R8_N14_ENDOMETRIOSIS	6	165309343	0.67585	0.0147154	13456	100663	Endometriosis	TRUE	reported	114119	family.Clostridiaceae1.id.1869	6	165722832	0.0168383	7.09e-06	18340	Clostridiaceae1	TRUE	reported	2	TRUE
family.Clostridiaceae1.id.1869.300	rs56188186	A	G	A	G	0.0967774	0.000334917	#N/A	0.0471712	FALSE	FALSE	FALSE	finngen_R8_N14_ENDOMETRIOSIS	16	87677084	0.991489	0.031396	13456	100663	Endometriosis	TRUE	reported	114119	family.Clostridiaceae1.id.1869	16	87710690	0.0217471	8.24e-06	18340	Clostridiaceae1	TRUE	reported	2	TRUE
family.Clostridiaceae1.id.1869.301	rs62397761	A	G	A	G	0.0615805	0.0250967	#N/A	0.320832	FALSE	FALSE	FALSE	finngen_R8_N14_ENDOMETRIOSIS	6	48125278	0.0756885	0.0141289	13456	100663	Endometriosis	TRUE	reported	114119	family.Clostridiaceae1.id.1869	6	48093014	0.0136198	9.08e-06	18340	Clostridiaceae1	TRUE	reported	2	TRUE
family.Clostridiaceae1.id.1869.302	rs881532	A	G	A	G	-0.0533035	-0.00302218	#N/A	0.497191	FALSE	FALSE	FALSE	finngen_R8_N14_ENDOMETRIOSIS	22	47411024	0.819181	0.0132205	13456	100663	Endometriosis	TRUE	reported	114119	family.Clostridiaceae1.id.1869	22	47806774	0.0119011	7.9e-06	18340	Clostridiaceae1	TRUE	reported	2	TRUE
family.ClostridialesvadinBB60group.id.11286.303	rs10517600	T	G	T	G	0.0626993	-0.0150077	#N/A	0.62003	FALSE	FALSE	FALSE	finngen_R8_N14_ENDOMETRIOSIS	4	154711806	0.271017	0.0136344	13456	100663	Endometriosis	TRUE	reported	114119	family.ClostridialesvadinBB60group.id.11286	4	155632958	0.0139364	6.83e-06	18340	ClostridialesvadinBB60group	TRUE	reported	2	TRUE
family.ClostridialesvadinBB60group.id.11286.304	rs10904722	C	T	C	T	-0.0672314	0.0123464	#N/A	0.239028	FALSE	FALSE	FALSE	finngen_R8_N14_ENDOMETRIOSIS	10	6672462	0.426366	0.0155218	13456	100663	Endometriosis	TRUE	reported	114119	family.ClostridialesvadinBB60group.id.11286	10	6714424	0.0147123	5.05e-06	18340	ClostridialesvadinBB60group	TRUE	reported	2	TRUE
family.ClostridialesvadinBB60group.id.11286.305	rs118104867	C	T	C	T	0.214464	0.00155705	#N/A	0.0700125	FALSE	FALSE	FALSE	finngen_R8_N14_ENDOMETRIOSIS	8	122965298	0.952498	0.0261383	13456	100663	Endometriosis	TRUE	reported	114119	family.ClostridialesvadinBB60group.id.11286	8	123977538	0.0455098	3.44e-06	18340	ClostridialesvadinBB60group	TRUE	reported	2	TRUE
family.ClostridialesvadinBB60group.id.11286.306	rs13409132	A	G	A	G	-0.165419	0.0946866	#N/A	0.0358163	FALSE	FALSE	FALSE	finngen_R8_N14_ENDOMETRIOSIS	2	204751623	0.00645446	0.0347632	13456	100663	Endometriosis	TRUE	reported	114119	family.ClostridialesvadinBB60group.id.11286	2	205616346	0.0352154	4.37e-06	18340	ClostridialesvadinBB60group	TRUE	reported	2	TRUE
family.ClostridialesvadinBB60group.id.11286.307	rs17121075	G	A	G	A	0.0769254	-0.0142365	#N/A	0.21527	FALSE	FALSE	FALSE	finngen_R8_N14_ENDOMETRIOSIS	14	85390452	0.376205	0.0160881	13456	100663	Endometriosis	TRUE	reported	114119	family.ClostridialesvadinBB60group.id.11286	14	85856796	0.0172234	7.91e-06	18340	ClostridialesvadinBB60group	TRUE	reported	2	TRUE
family.ClostridialesvadinBB60group.id.11286.308	rs2191834	G	T	G	T	0.0746375	0.0106593	#N/A	0.239292	FALSE	FALSE	FALSE	finngen_R8_N14_ENDOMETRIOSIS	2	229078235	0.491637	0.0154998	13456	100663	Endometriosis	TRUE	reported	114119	family.ClostridialesvadinBB60group.id.11286	2	229942951	0.0159136	2.5e-06	18340	ClostridialesvadinBB60group	TRUE	reported	2	TRUE
family.ClostridialesvadinBB60group.id.11286.309	rs28691777	C	T	C	T	0.137134	-0.00165134	#N/A	0.0428979	FALSE	FALSE	FALSE	finngen_R8_N14_ENDOMETRIOSIS	17	60072044	0.95946	0.0324865	13456	100663	Endometriosis	TRUE	reported	114119	family.ClostridialesvadinBB60group.id.11286	17	58149405	0.0266996	6.96e-07	18340	ClostridialesvadinBB60group	TRUE	reported	2	TRUE
family.ClostridialesvadinBB60group.id.11286.310	rs34088226	A	G	A	G	-0.117807	0.0449824	#N/A	0.059423	FALSE	FALSE	FALSE	finngen_R8_N14_ENDOMETRIOSIS	5	4308833	0.11252	0.0283449	13456	100663	Endometriosis	TRUE	reported	114119	family.ClostridialesvadinBB60group.id.11286	5	4308946	0.026924	7.66e-06	18340	ClostridialesvadinBB60group	TRUE	reported	2	TRUE
family.ClostridialesvadinBB60group.id.11286.311	rs55682560	C	T	C	T	-0.131519	0.0203335	#N/A	0.0780296	FALSE	FALSE	FALSE	finngen_R8_N14_ENDOMETRIOSIS	15	86849059	0.40754	0.0245506	13456	100663	Endometriosis	TRUE	reported	114119	family.ClostridialesvadinBB60group.id.11286	15	87392290	0.0261319	4.97e-07	18340	ClostridialesvadinBB60group	TRUE	reported	2	TRUE
family.ClostridialesvadinBB60group.id.11286.312	rs6588624	G	A	G	A	-0.0662317	0.0137137	#N/A	0.518641	FALSE	FALSE	FALSE	finngen_R8_N14_ENDOMETRIOSIS	1	56383867	0.301259	0.0132662	13456	100663	Endometriosis	TRUE	reported	114119	family.ClostridialesvadinBB60group.id.11286	1	56849539	0.0138147	1.79e-06	18340	ClostridialesvadinBB60group	TRUE	reported	2	TRUE
family.ClostridialesvadinBB60group.id.11286.313	rs66714985	A	C	A	C	0.116908	0.00862834	#N/A	0.101125	FALSE	FALSE	FALSE	finngen_R8_N14_ENDOMETRIOSIS	8	3447600	0.694477	0.021967	13456	100663	Endometriosis	TRUE	reported	114119	family.ClostridialesvadinBB60group.id.11286	8	3305122	0.0252447	4.85e-06	18340	ClostridialesvadinBB60group	TRUE	reported	2	TRUE
family.ClostridialesvadinBB60group.id.11286.314	rs6755871	C	G	C	G	-0.0613825	0.000947356	#N/A	0.485545	FALSE	TRUE	TRUE	finngen_R8_N14_ENDOMETRIOSIS	2	201586016	0.94289	0.0132243	13456	100663	Endometriosis	TRUE	reported	114119	family.ClostridialesvadinBB60group.id.11286	2	202450739	0.0138976	9.33e-06	18340	ClostridialesvadinBB60group	TRUE	reported	2	FALSE
family.ClostridialesvadinBB60group.id.11286.315	rs7226487	A	G	A	G	-0.0643682	0.0245046	#N/A	0.451532	FALSE	FALSE	FALSE	finngen_R8_N14_ENDOMETRIOSIS	18	76661168	0.0641845	0.0132393	13456	100663	Endometriosis	TRUE	reported	114119	family.ClostridialesvadinBB60group.id.11286	18	74373125	0.0138701	3.58e-06	18340	ClostridialesvadinBB60group	TRUE	reported	2	TRUE
family.ClostridialesvadinBB60group.id.11286.316	rs7538034	T	G	T	G	-0.078598	0.00998991	#N/A	0.16333	FALSE	FALSE	FALSE	finngen_R8_N14_ENDOMETRIOSIS	1	70926011	0.578618	0.0179867	13456	100663	Endometriosis	TRUE	reported	114119	family.ClostridialesvadinBB60group.id.11286	1	71391694	0.0165982	2.37e-06	18340	ClostridialesvadinBB60group	TRUE	reported	2	TRUE
family.ClostridialesvadinBB60group.id.11286.317	rs7725895	A	G	A	G	-0.116224	0.0161254	#N/A	0.120177	FALSE	FALSE	FALSE	finngen_R8_N14_ENDOMETRIOSIS	5	142865333	0.427916	0.0203407	13456	100663	Endometriosis	TRUE	reported	114119	family.ClostridialesvadinBB60group.id.11286	5	142244898	0.0240367	3.94e-06	18340	ClostridialesvadinBB60group	TRUE	reported	2	TRUE
family.ClostridialesvadinBB60group.id.11286.318	rs989682	A	G	A	G	0.070194	-0.0234893	#N/A	0.228487	FALSE	FALSE	FALSE	finngen_R8_N14_ENDOMETRIOSIS	3	15522946	0.13507	0.0157181	13456	100663	Endometriosis	TRUE	reported	114119	family.ClostridialesvadinBB60group.id.11286	3	15564453	0.0155364	6.85e-06	18340	ClostridialesvadinBB60group	TRUE	reported	2	TRUE
family.ClostridialesvadinBB60group.id.11286.319	rs9979874	G	C	G	C	-0.0738925	-0.014029	#N/A	0.327835	FALSE	TRUE	TRUE	finngen_R8_N14_ENDOMETRIOSIS	21	37239723	0.320631	0.0141256	13456	100663	Endometriosis	TRUE	reported	114119	family.ClostridialesvadinBB60group.id.11286	21	38612024	0.0150911	1.05e-06	18340	ClostridialesvadinBB60group	TRUE	reported	2	FALSE
family.Coriobacteriaceae.id.811.320	rs11073596	T	G	T	G	0.0510212	-0.0219448	#N/A	0.381426	FALSE	FALSE	FALSE	finngen_R8_N14_ENDOMETRIOSIS	15	85890348	0.108995	0.0136922	13456	100663	Endometriosis	TRUE	reported	114119	family.Coriobacteriaceae.id.811	15	86433579	0.0114339	8.14e-06	18340	Coriobacteriaceae	TRUE	reported	2	TRUE
family.Coriobacteriaceae.id.811.321	rs11250875	T	C	T	C	0.06075	-0.000932373	#N/A	0.213711	FALSE	FALSE	FALSE	finngen_R8_N14_ENDOMETRIOSIS	10	1880537	0.953781	0.0160868	13456	100663	Endometriosis	TRUE	reported	114119	family.Coriobacteriaceae.id.811	10	1922731	0.0130939	4.83e-06	18340	Coriobacteriaceae	TRUE	reported	2	TRUE
family.Coriobacteriaceae.id.811.322	rs11656361	A	C	A	C	0.0773006	0.017546	#N/A	0.184034	FALSE	FALSE	FALSE	finngen_R8_N14_ENDOMETRIOSIS	17	8218014	0.305821	0.0171342	13456	100663	Endometriosis	TRUE	reported	114119	family.Coriobacteriaceae.id.811	17	8121332	0.017553	8.02e-06	18340	Coriobacteriaceae	TRUE	reported	2	TRUE
family.Coriobacteriaceae.id.811.323	rs12974142	G	A	G	A	0.0789796	0.0674523	#N/A	0.0703261	FALSE	FALSE	FALSE	finngen_R8_N14_ENDOMETRIOSIS	19	52391913	0.00814798	0.0254934	13456	100663	Endometriosis	TRUE	reported	114119	family.Coriobacteriaceae.id.811	19	52895166	0.0177205	8.51e-06	18340	Coriobacteriaceae	TRUE	reported	2	TRUE
family.Coriobacteriaceae.id.811.324	rs13307134	C	T	C	T	0.0565686	0.00888041	#N/A	0.167116	FALSE	FALSE	FALSE	finngen_R8_N14_ENDOMETRIOSIS	7	105444233	0.616256	0.0177196	13456	100663	Endometriosis	TRUE	reported	114119	family.Coriobacteriaceae.id.811	7	105084680	0.0126265	7.8e-06	18340	Coriobacteriaceae	TRUE	reported	2	TRUE
family.Coriobacteriaceae.id.811.325	rs1397793	G	A	G	A	-0.0498855	0.00155921	#N/A	0.308613	FALSE	FALSE	FALSE	finngen_R8_N14_ENDOMETRIOSIS	5	91175634	0.914143	0.014462	13456	100663	Endometriosis	TRUE	reported	114119	family.Coriobacteriaceae.id.811	5	90471451	0.0112446	9.77e-06	18340	Coriobacteriaceae	TRUE	reported	2	TRUE
family.Coriobacteriaceae.id.811.326	rs1816223	A	G	A	G	-0.0586265	-0.00772525	#N/A	0.199877	FALSE	FALSE	FALSE	finngen_R8_N14_ENDOMETRIOSIS	12	11341087	0.641058	0.0165699	13456	100663	Endometriosis	TRUE	reported	114119	family.Coriobacteriaceae.id.811	12	11494021	0.0129006	4.84e-06	18340	Coriobacteriaceae	TRUE	reported	2	TRUE
family.Coriobacteriaceae.id.811.327	rs240104	T	C	T	C	-0.0603429	0.0193491	#N/A	0.285068	FALSE	FALSE	FALSE	finngen_R8_N14_ENDOMETRIOSIS	1	176602295	0.188969	0.0147294	13456	100663	Endometriosis	TRUE	reported	114119	family.Coriobacteriaceae.id.811	1	176571431	0.0126849	1.52e-06	18340	Coriobacteriaceae	TRUE	reported	2	TRUE
family.Coriobacteriaceae.id.811.328	rs2442778	G	A	G	A	-0.116408	-0.0554397	#N/A	0.051421	FALSE	FALSE	FALSE	finngen_R8_N14_ENDOMETRIOSIS	3	11612938	0.0632208	0.0298442	13456	100663	Endometriosis	TRUE	reported	114119	family.Coriobacteriaceae.id.811	3	11654412	0.0258545	9.03e-06	18340	Coriobacteriaceae	TRUE	reported	2	TRUE
family.Coriobacteriaceae.id.811.329	rs3025411	A	G	A	G	0.0926543	-0.0308677	#N/A	0.107086	FALSE	FALSE	FALSE	finngen_R8_N14_ENDOMETRIOSIS	9	133647784	0.151978	0.021547	13456	100663	Endometriosis	TRUE	reported	114119	family.Coriobacteriaceae.id.811	9	136512906	0.0209468	8.27e-06	18340	Coriobacteriaceae	TRUE	reported	2	TRUE
family.Coriobacteriaceae.id.811.330	rs34739816	G	T	G	T	0.0965017	-0.0442438	#N/A	0.0578481	FALSE	FALSE	FALSE	finngen_R8_N14_ENDOMETRIOSIS	17	39220432	0.119635	0.0284287	13456	100663	Endometriosis	TRUE	reported	114119	family.Coriobacteriaceae.id.811	17	37376685	0.0207666	3.88e-06	18340	Coriobacteriaceae	TRUE	reported	2	TRUE
family.Coriobacteriaceae.id.811.331	rs62448869	T	A	T	A	-0.0486059	-0.0113972	#N/A	0.537654	FALSE	TRUE	TRUE	finngen_R8_N14_ENDOMETRIOSIS	7	24425180	0.393941	0.0133693	13456	100663	Endometriosis	TRUE	reported	114119	family.Coriobacteriaceae.id.811	7	24464799	0.0108982	7.87e-06	18340	Coriobacteriaceae	TRUE	reported	2	FALSE
family.Coriobacteriaceae.id.811.332	rs67561917	A	G	A	G	-0.0714367	0.000776259	#N/A	0.181218	FALSE	FALSE	FALSE	finngen_R8_N14_ENDOMETRIOSIS	20	63440724	0.963899	0.0171504	13456	100663	Endometriosis	TRUE	reported	114119	family.Coriobacteriaceae.id.811	20	62072077	0.0154113	5.39e-06	18340	Coriobacteriaceae	TRUE	reported	2	TRUE
family.Coriobacteriaceae.id.811.333	rs719099	A	G	A	G	0.0778402	-0.0107721	#N/A	0.0989039	FALSE	FALSE	FALSE	finngen_R8_N14_ENDOMETRIOSIS	10	64039457	0.627466	0.022197	13456	100663	Endometriosis	TRUE	reported	114119	family.Coriobacteriaceae.id.811	10	65799217	0.0155815	5.43e-07	18340	Coriobacteriaceae	TRUE	reported	2	TRUE
family.Coriobacteriaceae.id.811.334	rs76779974	C	G	C	G	0.0774888	0.0218391	#N/A	0.0926026	FALSE	TRUE	TRUE	finngen_R8_N14_ENDOMETRIOSIS	5	126124391	0.336764	0.0227354	13456	100663	Endometriosis	TRUE	reported	114119	family.Coriobacteriaceae.id.811	5	125460084	0.0171877	5.63e-06	18340	Coriobacteriaceae	TRUE	reported	2	FALSE
family.Coriobacteriaceae.id.811.335	rs80046645	C	G	C	G	0.25584	-0.00759617	#N/A	0.0386115	FALSE	TRUE	TRUE	finngen_R8_N14_ENDOMETRIOSIS	5	459300	0.824012	0.0341573	13456	100663	Endometriosis	TRUE	reported	114119	family.Coriobacteriaceae.id.811	5	459415	0.0561995	4.66e-06	18340	Coriobacteriaceae	TRUE	reported	2	FALSE
family.Coriobacteriaceae.id.811.336	rs8010111	G	A	G	A	-0.103377	0.0354603	#N/A	0.080941	FALSE	FALSE	FALSE	finngen_R8_N14_ENDOMETRIOSIS	14	39191305	0.141692	0.0241305	13456	100663	Endometriosis	TRUE	reported	114119	family.Coriobacteriaceae.id.811	14	39660509	0.0229286	6.9e-06	18340	Coriobacteriaceae	TRUE	reported	2	TRUE
family.Defluviitaleaceae.id.1924.337	rs112893842	T	C	T	C	0.110761	0.0332675	#N/A	0.0896631	FALSE	FALSE	FALSE	finngen_R8_N14_ENDOMETRIOSIS	9	8786663	0.149223	0.0230659	13456	100663	Endometriosis	TRUE	reported	114119	family.Defluviitaleaceae.id.1924	9	8786663	0.0232545	2.75e-06	18340	Defluviitaleaceae	TRUE	reported	2	TRUE
family.Defluviitaleaceae.id.1924.338	rs1582238	T	C	T	C	0.0801923	0.00146819	#N/A	0.3587	FALSE	FALSE	FALSE	finngen_R8_N14_ENDOMETRIOSIS	1	118181062	0.915373	0.0138164	13456	100663	Endometriosis	TRUE	reported	114119	family.Defluviitaleaceae.id.1924	1	118723685	0.0167061	1.69e-06	18340	Defluviitaleaceae	TRUE	reported	2	TRUE
family.Defluviitaleaceae.id.1924.339	rs17051335	C	T	C	T	-0.134314	0.0258184	#N/A	0.101919	FALSE	FALSE	FALSE	finngen_R8_N14_ENDOMETRIOSIS	4	121281755	0.238355	0.0218966	13456	100663	Endometriosis	TRUE	reported	114119	family.Defluviitaleaceae.id.1924	4	122202910	0.0292201	4.58e-06	18340	Defluviitaleaceae	TRUE	reported	2	TRUE
family.Defluviitaleaceae.id.1924.340	rs1908593	T	C	T	C	0.070223	-0.0088928	#N/A	0.560243	FALSE	FALSE	FALSE	finngen_R8_N14_ENDOMETRIOSIS	18	61358915	0.506159	0.013376	13456	100663	Endometriosis	TRUE	reported	114119	family.Defluviitaleaceae.id.1924	18	59026148	0.0156601	7.86e-06	18340	Defluviitaleaceae	TRUE	reported	2	TRUE
family.Defluviitaleaceae.id.1924.341	rs28696126	A	T	A	T	-0.107106	0.0080896	#N/A	0.128689	FALSE	TRUE	TRUE	finngen_R8_N14_ENDOMETRIOSIS	7	80105225	0.68282	0.0197975	13456	100663	Endometriosis	TRUE	reported	114119	family.Defluviitaleaceae.id.1924	7	79734541	0.0238173	5.56e-06	18340	Defluviitaleaceae	TRUE	reported	2	FALSE
family.Defluviitaleaceae.id.1924.342	rs4344384	G	T	G	T	0.0708803	-0.00430059	#N/A	0.497427	FALSE	FALSE	FALSE	finngen_R8_N14_ENDOMETRIOSIS	10	64647609	0.745138	0.0132303	13456	100663	Endometriosis	TRUE	reported	114119	family.Defluviitaleaceae.id.1924	10	66407366	0.0156121	5.86e-06	18340	Defluviitaleaceae	TRUE	reported	2	TRUE
family.Defluviitaleaceae.id.1924.343	rs4677103	A	G	A	G	0.0977203	-0.0253043	#N/A	0.179406	FALSE	FALSE	FALSE	finngen_R8_N14_ENDOMETRIOSIS	3	72158643	0.148426	0.0175102	13456	100663	Endometriosis	TRUE	reported	114119	family.Defluviitaleaceae.id.1924	3	72207794	0.0197033	9.42e-07	18340	Defluviitaleaceae	TRUE	reported	2	TRUE
family.Defluviitaleaceae.id.1924.344	rs540220	T	C	T	C	-0.123954	-0.00829991	#N/A	0.089005	FALSE	FALSE	FALSE	finngen_R8_N14_ENDOMETRIOSIS	9	90569026	0.721102	0.0232499	13456	100663	Endometriosis	TRUE	reported	114119	family.Defluviitaleaceae.id.1924	9	93331308	0.0289814	9.48e-06	18340	Defluviitaleaceae	TRUE	reported	2	TRUE
family.Defluviitaleaceae.id.1924.345	rs55658617	T	C	T	C	0.177314	0.0174912	#N/A	0.0350279	FALSE	FALSE	FALSE	finngen_R8_N14_ENDOMETRIOSIS	21	40439076	0.627615	0.036058	13456	100663	Endometriosis	TRUE	reported	114119	family.Defluviitaleaceae.id.1924	21	41811003	0.0361844	1.41e-06	18340	Defluviitaleaceae	TRUE	reported	2	TRUE
family.Defluviitaleaceae.id.1924.346	rs72731813	C	T	C	T	-0.149751	-0.0119769	#N/A	0.0486637	FALSE	FALSE	FALSE	finngen_R8_N14_ENDOMETRIOSIS	4	146493591	0.697394	0.0308016	13456	100663	Endometriosis	TRUE	reported	114119	family.Defluviitaleaceae.id.1924	4	147414743	0.0293415	2.76e-07	18340	Defluviitaleaceae	TRUE	reported	2	TRUE
family.Defluviitaleaceae.id.1924.347	rs9608282	T	G	T	G	0.139014	-0.035479	#N/A	0.0329587	FALSE	FALSE	FALSE	finngen_R8_N14_ENDOMETRIOSIS	22	24408113	0.338223	0.0370467	13456	100663	Endometriosis	TRUE	reported	114119	family.Defluviitaleaceae.id.1924	22	24804081	0.0299429	4.61e-06	18340	Defluviitaleaceae	TRUE	reported	2	TRUE
family.Defluviitaleaceae.id.1924.348	rs9725395	A	G	A	G	-0.138357	-0.0182121	#N/A	0.113064	FALSE	FALSE	FALSE	finngen_R8_N14_ENDOMETRIOSIS	1	84739949	0.383509	0.0208986	13456	100663	Endometriosis	TRUE	reported	114119	family.Defluviitaleaceae.id.1924	1	85205632	0.0295185	3.41e-06	18340	Defluviitaleaceae	TRUE	reported	2	TRUE
family.Desulfovibrionaceae.id.3169.349	rs11599763	T	C	T	C	-0.0555931	-0.00987096	#N/A	0.406915	FALSE	FALSE	FALSE	finngen_R8_N14_ENDOMETRIOSIS	10	11813600	0.467587	0.0135886	13456	100663	Endometriosis	TRUE	reported	114119	family.Desulfovibrionaceae.id.3169	10	11855599	0.0117493	2.5e-06	18340	Desulfovibrionaceae	TRUE	reported	2	TRUE
family.Desulfovibrionaceae.id.3169.350	rs16851319	G	C	G	C	-0.0732697	-0.00718533	#N/A	0.17541	FALSE	TRUE	TRUE	finngen_R8_N14_ENDOMETRIOSIS	1	203339255	0.681632	0.0175151	13456	100663	Endometriosis	TRUE	reported	114119	family.Desulfovibrionaceae.id.3169	1	203308383	0.0150964	2.4e-06	18340	Desulfovibrionaceae	TRUE	reported	2	FALSE
family.Desulfovibrionaceae.id.3169.351	rs17791387	A	G	A	G	-0.0729251	0.00132648	#N/A	0.09481	FALSE	FALSE	FALSE	finngen_R8_N14_ENDOMETRIOSIS	9	79219511	0.953016	0.0225133	13456	100663	Endometriosis	TRUE	reported	114119	family.Desulfovibrionaceae.id.3169	9	81834426	0.0154381	2.1e-06	18340	Desulfovibrionaceae	TRUE	reported	2	TRUE
family.Desulfovibrionaceae.id.3169.352	rs2692012	A	G	A	G	0.114231	0.044836	#N/A	0.054544	FALSE	FALSE	FALSE	finngen_R8_N14_ENDOMETRIOSIS	1	204022477	0.124252	0.0291679	13456	100663	Endometriosis	TRUE	reported	114119	family.Desulfovibrionaceae.id.3169	1	203991605	0.0253568	1.56e-06	18340	Desulfovibrionaceae	TRUE	reported	2	TRUE
family.Desulfovibrionaceae.id.3169.353	rs2838334	G	A	G	A	0.0571419	0.026061	#N/A	0.342888	FALSE	FALSE	FALSE	finngen_R8_N14_ENDOMETRIOSIS	21	43645080	0.0607198	0.0138952	13456	100663	Endometriosis	TRUE	reported	114119	family.Desulfovibrionaceae.id.3169	21	45064961	0.012423	3.82e-06	18340	Desulfovibrionaceae	TRUE	reported	2	TRUE
family.Desulfovibrionaceae.id.3169.354	rs3935584	C	T	C	T	-0.0525838	-0.00743042	#N/A	0.53188	FALSE	FALSE	FALSE	finngen_R8_N14_ENDOMETRIOSIS	2	233064573	0.575268	0.0132613	13456	100663	Endometriosis	TRUE	reported	114119	family.Desulfovibrionaceae.id.3169	2	233929283	0.0115757	6.78e-06	18340	Desulfovibrionaceae	TRUE	reported	2	TRUE
family.Desulfovibrionaceae.id.3169.355	rs4506934	C	T	C	T	-0.0943381	-0.00530641	#N/A	0.117405	FALSE	FALSE	FALSE	finngen_R8_N14_ENDOMETRIOSIS	17	2953368	0.796823	0.0206106	13456	100663	Endometriosis	TRUE	reported	114119	family.Desulfovibrionaceae.id.3169	17	2856662	0.020138	3.16e-06	18340	Desulfovibrionaceae	TRUE	reported	2	TRUE
family.Desulfovibrionaceae.id.3169.356	rs6058181	C	T	C	T	0.0834742	-0.0254578	#N/A	0.163155	FALSE	FALSE	FALSE	finngen_R8_N14_ENDOMETRIOSIS	20	35106998	0.155664	0.0179305	13456	100663	Endometriosis	TRUE	reported	114119	family.Desulfovibrionaceae.id.3169	20	33694801	0.0166111	2.7e-07	18340	Desulfovibrionaceae	TRUE	reported	2	TRUE
family.Desulfovibrionaceae.id.3169.357	rs7164160	A	T	A	T	-0.0574455	0.0160748	#N/A	0.179601	FALSE	TRUE	TRUE	finngen_R8_N14_ENDOMETRIOSIS	15	95616145	0.351314	0.0172469	13456	100663	Endometriosis	TRUE	reported	114119	family.Desulfovibrionaceae.id.3169	15	96159374	0.0129468	7.34e-06	18340	Desulfovibrionaceae	TRUE	reported	2	FALSE
family.Desulfovibrionaceae.id.3169.358	rs72647048	T	C	T	C	-0.0770089	-0.0157502	#N/A	0.112174	FALSE	FALSE	FALSE	finngen_R8_N14_ENDOMETRIOSIS	8	56952819	0.451016	0.0208965	13456	100663	Endometriosis	TRUE	reported	114119	family.Desulfovibrionaceae.id.3169	8	57865378	0.017089	9.61e-06	18340	Desulfovibrionaceae	TRUE	reported	2	TRUE
family.Desulfovibrionaceae.id.3169.359	rs9928243	C	A	C	A	-0.0541732	0.020352	#N/A	0.475087	FALSE	FALSE	FALSE	finngen_R8_N14_ENDOMETRIOSIS	16	71507738	0.123631	0.0132181	13456	100663	Endometriosis	TRUE	reported	114119	family.Desulfovibrionaceae.id.3169	16	71541641	0.0117819	4.48e-06	18340	Desulfovibrionaceae	TRUE	reported	2	TRUE
family.Enterobacteriaceae.id.3469.360	rs11026530	T	C	T	C	0.0822408	-0.00366091	#N/A	0.149475	FALSE	FALSE	FALSE	finngen_R8_N14_ENDOMETRIOSIS	11	22357551	0.843983	0.018602	13456	100663	Endometriosis	TRUE	reported	114119	family.Enterobacteriaceae.id.3469	11	22379097	0.0186379	9.43e-06	18340	Enterobacteriaceae	TRUE	reported	2	TRUE
family.Enterobacteriaceae.id.3469.361	rs111229068	A	T	A	T	0.110561	0.0319402	#N/A	0.079421	FALSE	TRUE	TRUE	finngen_R8_N14_ENDOMETRIOSIS	11	2542220	0.190552	0.0244014	13456	100663	Endometriosis	TRUE	reported	114119	family.Enterobacteriaceae.id.3469	11	2563450	0.0241719	3.65e-06	18340	Enterobacteriaceae	TRUE	reported	2	FALSE
family.Enterobacteriaceae.id.3469.362	rs2374342	C	A	C	A	0.0582927	0.00210974	#N/A	0.413579	FALSE	FALSE	FALSE	finngen_R8_N14_ENDOMETRIOSIS	2	41906402	0.875203	0.0134333	13456	100663	Endometriosis	TRUE	reported	114119	family.Enterobacteriaceae.id.3469	2	42133542	0.0126195	4.52e-06	18340	Enterobacteriaceae	TRUE	reported	2	TRUE
family.Enterobacteriaceae.id.3469.363	rs35673018	G	A	G	A	0.0899642	0.0160489	#N/A	0.0895053	FALSE	FALSE	FALSE	finngen_R8_N14_ENDOMETRIOSIS	16	54293833	0.487858	0.0231346	13456	100663	Endometriosis	TRUE	reported	114119	family.Enterobacteriaceae.id.3469	16	54327745	0.0202934	7.63e-06	18340	Enterobacteriaceae	TRUE	reported	2	TRUE
family.Enterobacteriaceae.id.3469.364	rs4792380	A	T	A	T	0.115598	-0.0193864	#N/A	0.0299736	FALSE	TRUE	TRUE	finngen_R8_N14_ENDOMETRIOSIS	17	13617723	0.620206	0.0391203	13456	100663	Endometriosis	TRUE	reported	114119	family.Enterobacteriaceae.id.3469	17	13521040	0.0257683	9.49e-06	18340	Enterobacteriaceae	TRUE	reported	2	FALSE
family.Enterobacteriaceae.id.3469.365	rs504442	T	G	T	G	0.084159	-0.0370328	#N/A	0.105842	FALSE	FALSE	FALSE	finngen_R8_N14_ENDOMETRIOSIS	18	57478315	0.0856269	0.0215441	13456	100663	Endometriosis	TRUE	reported	114119	family.Enterobacteriaceae.id.3469	18	55145547	0.0189479	5.17e-06	18340	Enterobacteriaceae	TRUE	reported	2	TRUE
family.Enterobacteriaceae.id.3469.366	rs61973590	C	G	C	G	-0.0605392	0.0105302	#N/A	0.355767	FALSE	TRUE	TRUE	finngen_R8_N14_ENDOMETRIOSIS	14	27248833	0.447504	0.0138631	13456	100663	Endometriosis	TRUE	reported	114119	family.Enterobacteriaceae.id.3469	14	27718039	0.0133696	8.54e-06	18340	Enterobacteriaceae	TRUE	reported	2	FALSE
family.Enterobacteriaceae.id.3469.367	rs62210023	A	G	A	G	0.0606754	0.00597066	#N/A	0.345113	FALSE	FALSE	FALSE	finngen_R8_N14_ENDOMETRIOSIS	20	56765036	0.667295	0.0138897	13456	100663	Endometriosis	TRUE	reported	114119	family.Enterobacteriaceae.id.3469	20	55340092	0.0130125	3.13e-06	18340	Enterobacteriaceae	TRUE	reported	2	TRUE
family.Enterobacteriaceae.id.3469.368	rs78143293	A	G	A	G	-0.0848521	0.00491524	#N/A	0.121301	FALSE	FALSE	FALSE	finngen_R8_N14_ENDOMETRIOSIS	18	60005103	0.808582	0.0202895	13456	100663	Endometriosis	TRUE	reported	114119	family.Enterobacteriaceae.id.3469	18	57672335	0.0170415	1.2e-06	18340	Enterobacteriaceae	TRUE	reported	2	TRUE
family.Enterobacteriaceae.id.3469.369	rs79757635	C	A	C	A	0.0758597	-0.0125819	#N/A	0.137876	FALSE	FALSE	FALSE	finngen_R8_N14_ENDOMETRIOSIS	13	110188071	0.517066	0.0194202	13456	100663	Endometriosis	TRUE	reported	114119	family.Enterobacteriaceae.id.3469	13	110840418	0.0171286	9.32e-06	18340	Enterobacteriaceae	TRUE	reported	2	TRUE
family.Enterobacteriaceae.id.3469.370	rs80319214	C	G	C	G	0.0990404	-0.0118712	#N/A	0.076269	FALSE	TRUE	TRUE	finngen_R8_N14_ENDOMETRIOSIS	2	3968343	0.639018	0.0253078	13456	100663	Endometriosis	TRUE	reported	114119	family.Enterobacteriaceae.id.3469	2	4015933	0.0215877	6.95e-06	18340	Enterobacteriaceae	TRUE	reported	2	FALSE
family.Erysipelotrichaceae.id.2149.371	rs1074800	A	G	A	G	0.0492438	-0.00398326	#N/A	0.419367	FALSE	FALSE	FALSE	finngen_R8_N14_ENDOMETRIOSIS	5	3002432	0.766156	0.0133933	13456	100663	Endometriosis	TRUE	reported	114119	family.Erysipelotrichaceae.id.2149	5	3002546	0.010887	6.15e-06	18340	Erysipelotrichaceae	TRUE	reported	2	TRUE
family.Erysipelotrichaceae.id.2149.372	rs10781552	C	T	C	T	-0.0552212	0.0140277	#N/A	0.278649	FALSE	FALSE	FALSE	finngen_R8_N14_ENDOMETRIOSIS	10	132083729	0.341431	0.0147452	13456	100663	Endometriosis	TRUE	reported	114119	family.Erysipelotrichaceae.id.2149	10	133897233	0.0116074	2.33e-06	18340	Erysipelotrichaceae	TRUE	reported	2	TRUE
family.Erysipelotrichaceae.id.2149.373	rs17530232	A	G	A	G	0.10305	-0.0290748	#N/A	0.0535517	FALSE	FALSE	FALSE	finngen_R8_N14_ENDOMETRIOSIS	13	39811320	0.324852	0.0295315	13456	100663	Endometriosis	TRUE	reported	114119	family.Erysipelotrichaceae.id.2149	13	40385457	0.0224648	2.79e-06	18340	Erysipelotrichaceae	TRUE	reported	2	TRUE
family.Erysipelotrichaceae.id.2149.374	rs1884466	C	T	C	T	-0.0475363	0.00920857	#N/A	0.520686	FALSE	FALSE	FALSE	finngen_R8_N14_ENDOMETRIOSIS	1	63673525	0.487496	0.0132632	13456	100663	Endometriosis	TRUE	reported	114119	family.Erysipelotrichaceae.id.2149	1	64139196	0.0106939	9.53e-06	18340	Erysipelotrichaceae	TRUE	reported	2	TRUE
family.Erysipelotrichaceae.id.2149.375	rs2300774	G	A	G	A	0.0524152	-0.0140749	#N/A	0.4385	FALSE	FALSE	FALSE	finngen_R8_N14_ENDOMETRIOSIS	3	196066841	0.289268	0.0132816	13456	100663	Endometriosis	TRUE	reported	114119	family.Erysipelotrichaceae.id.2149	3	195793712	0.0106784	8.95e-07	18340	Erysipelotrichaceae	TRUE	reported	2	TRUE
family.Erysipelotrichaceae.id.2149.376	rs290833	T	G	T	G	-0.0497374	0.0075481	#N/A	0.495046	FALSE	FALSE	FALSE	finngen_R8_N14_ENDOMETRIOSIS	1	96991871	0.569156	0.0132586	13456	100663	Endometriosis	TRUE	reported	114119	family.Erysipelotrichaceae.id.2149	1	97457427	0.0111376	8.03e-06	18340	Erysipelotrichaceae	TRUE	reported	2	TRUE
family.Erysipelotrichaceae.id.2149.377	rs35161940	T	C	T	C	-0.0806041	0.0206214	#N/A	0.107011	FALSE	FALSE	FALSE	finngen_R8_N14_ENDOMETRIOSIS	17	72331083	0.335646	0.0214181	13456	100663	Endometriosis	TRUE	reported	114119	family.Erysipelotrichaceae.id.2149	17	70327224	0.0167641	1.85e-06	18340	Erysipelotrichaceae	TRUE	reported	2	TRUE
family.Erysipelotrichaceae.id.2149.378	rs4078432	C	T	C	T	-0.0608929	-0.0124485	#N/A	0.172033	FALSE	FALSE	FALSE	finngen_R8_N14_ENDOMETRIOSIS	14	48528003	0.479621	0.0176097	13456	100663	Endometriosis	TRUE	reported	114119	family.Erysipelotrichaceae.id.2149	14	48997206	0.0133764	4.23e-06	18340	Erysipelotrichaceae	TRUE	reported	2	TRUE
family.Erysipelotrichaceae.id.2149.379	rs56970041	T	G	T	G	0.0724144	-0.0348239	#N/A	0.0614932	FALSE	FALSE	FALSE	finngen_R8_N14_ENDOMETRIOSIS	14	79891267	0.206859	0.0275887	13456	100663	Endometriosis	TRUE	reported	114119	family.Erysipelotrichaceae.id.2149	14	80357610	0.0164471	5.4e-06	18340	Erysipelotrichaceae	TRUE	reported	2	TRUE
family.Erysipelotrichaceae.id.2149.380	rs62504403	C	T	C	T	0.0681159	-0.00695071	#N/A	0.193642	FALSE	FALSE	FALSE	finngen_R8_N14_ENDOMETRIOSIS	8	38946033	0.677578	0.0167177	13456	100663	Endometriosis	TRUE	reported	114119	family.Erysipelotrichaceae.id.2149	8	38803551	0.0127883	1.12e-07	18340	Erysipelotrichaceae	TRUE	reported	2	TRUE
family.Erysipelotrichaceae.id.2149.381	rs7234058	T	C	T	C	-0.0945759	-0.0148122	#N/A	0.0904985	FALSE	FALSE	FALSE	finngen_R8_N14_ENDOMETRIOSIS	18	5830508	0.519796	0.0230125	13456	100663	Endometriosis	TRUE	reported	114119	family.Erysipelotrichaceae.id.2149	18	5830507	0.0194091	9.12e-07	18340	Erysipelotrichaceae	TRUE	reported	2	TRUE
family.Erysipelotrichaceae.id.2149.382	rs7826267	T	G	T	G	-0.0839071	-0.0422815	#N/A	0.068843	FALSE	FALSE	FALSE	finngen_R8_N14_ENDOMETRIOSIS	8	3097430	0.115177	0.0268395	13456	100663	Endometriosis	TRUE	reported	114119	family.Erysipelotrichaceae.id.2149	8	2954952	0.0199131	9.28e-06	18340	Erysipelotrichaceae	TRUE	reported	2	TRUE
family.Erysipelotrichaceae.id.2149.383	rs8003149	C	T	C	T	0.0538798	-0.00605027	#N/A	0.332466	FALSE	FALSE	FALSE	finngen_R8_N14_ENDOMETRIOSIS	14	55689786	0.666765	0.0140511	13456	100663	Endometriosis	TRUE	reported	114119	family.Erysipelotrichaceae.id.2149	14	56156504	0.0116888	4.08e-06	18340	Erysipelotrichaceae	TRUE	reported	2	TRUE
family.FamilyXI.id.1936.384	rs10759623	C	T	C	T	-0.162115	0.0083367	#N/A	0.226949	FALSE	FALSE	FALSE	finngen_R8_N14_ENDOMETRIOSIS	9	113059205	0.59823	0.0158207	13456	100663	Endometriosis	TRUE	reported	114119	family.FamilyXI.id.1936	9	115821485	0.032151	5.78e-07	18340	FamilyXI	TRUE	reported	2	TRUE
family.FamilyXI.id.1936.385	rs11547158	A	G	A	G	-0.177599	0.0149124	#N/A	0.133907	FALSE	FALSE	FALSE	finngen_R8_N14_ENDOMETRIOSIS	7	149224640	0.441738	0.0193853	13456	100663	Endometriosis	TRUE	reported	114119	family.FamilyXI.id.1936	7	148921732	0.0372795	2.7e-06	18340	FamilyXI	TRUE	reported	2	TRUE
family.FamilyXI.id.1936.386	rs17379710	T	C	T	C	-0.116383	-0.0195397	#N/A	0.410769	FALSE	FALSE	FALSE	finngen_R8_N14_ENDOMETRIOSIS	11	35313121	0.144655	0.0133955	13456	100663	Endometriosis	TRUE	reported	114119	family.FamilyXI.id.1936	11	35334668	0.0252125	3.97e-06	18340	FamilyXI	TRUE	reported	2	TRUE
family.FamilyXI.id.1936.387	rs2155352	A	G	A	G	-0.150538	0.0345682	#N/A	0.235942	FALSE	FALSE	FALSE	finngen_R8_N14_ENDOMETRIOSIS	11	95624045	0.0266686	0.015597	13456	100663	Endometriosis	TRUE	reported	114119	family.FamilyXI.id.1936	11	95357209	0.0302319	6.63e-07	18340	FamilyXI	TRUE	reported	2	TRUE
family.FamilyXI.id.1936.388	rs2156611	T	C	T	C	-0.112486	0.00949124	#N/A	0.504359	FALSE	FALSE	FALSE	finngen_R8_N14_ENDOMETRIOSIS	18	45765899	0.47256	0.0132131	13456	100663	Endometriosis	TRUE	reported	114119	family.FamilyXI.id.1936	18	43345864	0.0251099	9.43e-06	18340	FamilyXI	TRUE	reported	2	TRUE
family.FamilyXI.id.1936.389	rs3733511	A	G	A	G	0.128253	-0.0205923	#N/A	0.298611	FALSE	FALSE	FALSE	finngen_R8_N14_ENDOMETRIOSIS	4	119034632	0.154952	0.0144786	13456	100663	Endometriosis	TRUE	reported	114119	family.FamilyXI.id.1936	4	119955787	0.0274718	3.39e-06	18340	FamilyXI	TRUE	reported	2	TRUE
family.FamilyXI.id.1936.390	rs488164	T	G	T	G	0.117998	0.012326	#N/A	0.354319	FALSE	FALSE	FALSE	finngen_R8_N14_ENDOMETRIOSIS	1	239832151	0.371844	0.0138025	13456	100663	Endometriosis	TRUE	reported	114119	family.FamilyXI.id.1936	1	239995451	0.025516	4.8e-06	18340	FamilyXI	TRUE	reported	2	TRUE
family.FamilyXI.id.1936.391	rs6025153	G	C	G	C	0.118619	-0.0084066	#N/A	0.38686	FALSE	TRUE	TRUE	finngen_R8_N14_ENDOMETRIOSIS	20	56773236	0.536119	0.0135877	13456	100663	Endometriosis	TRUE	reported	114119	family.FamilyXI.id.1936	20	55348292	0.0261969	7.07e-06	18340	FamilyXI	TRUE	reported	2	FALSE
family.FamilyXI.id.1936.392	rs697771	A	G	A	G	-0.117677	-0.00747884	#N/A	0.457912	FALSE	FALSE	FALSE	finngen_R8_N14_ENDOMETRIOSIS	16	54081288	0.573254	0.0132776	13456	100663	Endometriosis	TRUE	reported	114119	family.FamilyXI.id.1936	16	54115200	0.0251491	3.19e-06	18340	FamilyXI	TRUE	reported	2	TRUE
family.FamilyXI.id.1936.393	rs78222136	G	C	G	C	0.224835	0.0237492	#N/A	0.089484	FALSE	TRUE	TRUE	finngen_R8_N14_ENDOMETRIOSIS	16	64922739	0.304618	0.0231343	13456	100663	Endometriosis	TRUE	reported	114119	family.FamilyXI.id.1936	16	64956642	0.0511672	8.41e-06	18340	FamilyXI	TRUE	reported	2	FALSE
family.FamilyXIII.id.1957.394	rs10404377	C	A	C	A	-0.0503183	-0.00152601	#N/A	0.420245	FALSE	FALSE	FALSE	finngen_R8_N14_ENDOMETRIOSIS	19	16063847	0.910355	0.0135535	13456	100663	Endometriosis	TRUE	reported	114119	family.FamilyXIII.id.1957	19	16174657	0.011165	6.99e-06	18340	FamilyXIII	TRUE	reported	2	TRUE
family.FamilyXIII.id.1957.395	rs118170811	A	G	A	G	0.151619	0.0385604	#N/A	0.0303723	FALSE	FALSE	FALSE	finngen_R8_N14_ENDOMETRIOSIS	10	100607139	0.315929	0.0384505	13456	100663	Endometriosis	TRUE	reported	114119	family.FamilyXIII.id.1957	10	102366896	0.0317112	1.8e-06	18340	FamilyXIII	TRUE	reported	2	TRUE
family.FamilyXIII.id.1957.396	rs12643275	A	T	A	T	-0.0550907	-0.00541059	#N/A	0.282718	FALSE	TRUE	TRUE	finngen_R8_N14_ENDOMETRIOSIS	4	161290720	0.71397	0.0147617	13456	100663	Endometriosis	TRUE	reported	114119	family.FamilyXIII.id.1957	4	162211872	0.0116474	2.42e-06	18340	FamilyXIII	TRUE	reported	2	FALSE
family.FamilyXIII.id.1957.397	rs1999289	A	T	A	T	-0.0637366	0.0179692	#N/A	0.239302	FALSE	TRUE	TRUE	finngen_R8_N14_ENDOMETRIOSIS	21	18313675	0.252869	0.0157155	13456	100663	Endometriosis	TRUE	reported	114119	family.FamilyXIII.id.1957	21	19685992	0.013927	2.54e-06	18340	FamilyXIII	TRUE	reported	2	FALSE
family.FamilyXIII.id.1957.398	rs482905	G	T	G	T	0.0596528	0.0128503	#N/A	0.248065	FALSE	FALSE	FALSE	finngen_R8_N14_ENDOMETRIOSIS	1	166587965	0.399523	0.0152531	13456	100663	Endometriosis	TRUE	reported	114119	family.FamilyXIII.id.1957	1	166557202	0.012717	3.72e-06	18340	FamilyXIII	TRUE	reported	2	TRUE
family.FamilyXIII.id.1957.399	rs6501525	A	G	A	G	0.0561559	-0.000858332	#N/A	0.34022	FALSE	FALSE	FALSE	finngen_R8_N14_ENDOMETRIOSIS	17	72222486	0.951017	0.0139726	13456	100663	Endometriosis	TRUE	reported	114119	family.FamilyXIII.id.1957	17	70218627	0.0115587	1.24e-06	18340	FamilyXIII	TRUE	reported	2	TRUE
family.FamilyXIII.id.1957.400	rs66753613	G	A	G	A	0.0651136	0.00212657	#N/A	0.184706	FALSE	FALSE	FALSE	finngen_R8_N14_ENDOMETRIOSIS	1	38746349	0.901441	0.0171718	13456	100663	Endometriosis	TRUE	reported	114119	family.FamilyXIII.id.1957	1	39212021	0.0144251	8.08e-06	18340	FamilyXIII	TRUE	reported	2	TRUE
family.FamilyXIII.id.1957.401	rs6797051	C	T	C	T	-0.0805984	0.0112928	#N/A	0.0939002	FALSE	FALSE	FALSE	finngen_R8_N14_ENDOMETRIOSIS	3	88946068	0.616446	0.0225454	13456	100663	Endometriosis	TRUE	reported	114119	family.FamilyXIII.id.1957	3	88995218	0.0171364	4.89e-06	18340	FamilyXIII	TRUE	reported	2	TRUE
family.FamilyXIII.id.1957.402	rs7076829	T	A	T	A	-0.0516394	-0.0199406	#N/A	0.377456	FALSE	TRUE	TRUE	finngen_R8_N14_ENDOMETRIOSIS	10	7864783	0.146962	0.0137489	13456	100663	Endometriosis	TRUE	reported	114119	family.FamilyXIII.id.1957	10	7906746	0.0112313	4.76e-06	18340	FamilyXIII	TRUE	reported	2	FALSE
family.FamilyXIII.id.1957.403	rs7514702	T	C	T	C	-0.0663236	-0.0114944	#N/A	0.150003	FALSE	FALSE	FALSE	finngen_R8_N14_ENDOMETRIOSIS	1	186944891	0.534125	0.018488	13456	100663	Endometriosis	TRUE	reported	114119	family.FamilyXIII.id.1957	1	186914023	0.0141626	3.92e-06	18340	FamilyXIII	TRUE	reported	2	TRUE
family.Lachnospiraceae.id.1987.404	rs10402491	C	T	C	T	0.0661701	0.0122363	#N/A	0.168054	FALSE	FALSE	FALSE	finngen_R8_N14_ENDOMETRIOSIS	19	13314985	0.4898	0.0177177	13456	100663	Endometriosis	TRUE	reported	114119	family.Lachnospiraceae.id.1987	19	13425799	0.014851	7.58e-06	18340	Lachnospiraceae	TRUE	reported	2	TRUE
family.Lachnospiraceae.id.1987.405	rs11139361	T	C	T	C	0.0494463	-0.0233545	#N/A	0.32183	FALSE	FALSE	FALSE	finngen_R8_N14_ENDOMETRIOSIS	9	69564931	0.098046	0.0141166	13456	100663	Endometriosis	TRUE	reported	114119	family.Lachnospiraceae.id.1987	9	72179847	0.0110503	4.26e-06	18340	Lachnospiraceae	TRUE	reported	2	TRUE
family.Lachnospiraceae.id.1987.406	rs112040820	A	G	A	G	0.0549584	0.00711808	#N/A	0.260937	FALSE	FALSE	FALSE	finngen_R8_N14_ENDOMETRIOSIS	17	82511188	0.637112	0.015089	13456	100663	Endometriosis	TRUE	reported	114119	family.Lachnospiraceae.id.1987	17	80469064	0.0117086	2.42e-06	18340	Lachnospiraceae	TRUE	reported	2	TRUE
family.Lachnospiraceae.id.1987.407	rs11755180	C	G	C	G	-0.049227	-0.00335526	#N/A	0.455585	FALSE	TRUE	TRUE	finngen_R8_N14_ENDOMETRIOSIS	6	161536393	0.800066	0.0132482	13456	100663	Endometriosis	TRUE	reported	114119	family.Lachnospiraceae.id.1987	6	161957425	0.0104894	2.69e-06	18340	Lachnospiraceae	TRUE	reported	2	FALSE
family.Lachnospiraceae.id.1987.408	rs11841382	G	T	G	T	-0.0718128	0.0134077	#N/A	0.0828724	FALSE	FALSE	FALSE	finngen_R8_N14_ENDOMETRIOSIS	13	37430535	0.576079	0.0239799	13456	100663	Endometriosis	TRUE	reported	114119	family.Lachnospiraceae.id.1987	13	38004672	0.017462	9.58e-06	18340	Lachnospiraceae	TRUE	reported	2	TRUE
family.Lachnospiraceae.id.1987.409	rs11979110	T	C	T	C	-0.0500924	0.00823658	#N/A	0.464609	FALSE	FALSE	FALSE	finngen_R8_N14_ENDOMETRIOSIS	7	130751700	0.533372	0.0132237	13456	100663	Endometriosis	TRUE	reported	114119	family.Lachnospiraceae.id.1987	7	130436459	0.0105069	1.82e-06	18340	Lachnospiraceae	TRUE	reported	2	TRUE
family.Lachnospiraceae.id.1987.410	rs1205443	A	G	A	G	0.0501415	0.0157023	#N/A	0.351266	FALSE	FALSE	FALSE	finngen_R8_N14_ENDOMETRIOSIS	20	38248466	0.257974	0.0138812	13456	100663	Endometriosis	TRUE	reported	114119	family.Lachnospiraceae.id.1987	20	36876868	0.0112157	7.29e-06	18340	Lachnospiraceae	TRUE	reported	2	TRUE
family.Lachnospiraceae.id.1987.411	rs12760724	A	C	A	C	-0.0484566	-0.00488833	#N/A	0.328923	FALSE	FALSE	FALSE	finngen_R8_N14_ENDOMETRIOSIS	1	213858626	0.728107	0.0140613	13456	100663	Endometriosis	TRUE	reported	114119	family.Lachnospiraceae.id.1987	1	214031969	0.0107934	7.27e-06	18340	Lachnospiraceae	TRUE	reported	2	TRUE
family.Lachnospiraceae.id.1987.412	rs13005175	A	G	A	G	0.0993483	-0.0080352	#N/A	0.04372	FALSE	FALSE	FALSE	finngen_R8_N14_ENDOMETRIOSIS	2	231605011	0.803645	0.0323176	13456	100663	Endometriosis	TRUE	reported	114119	family.Lachnospiraceae.id.1987	2	232469722	0.0218395	8.37e-06	18340	Lachnospiraceae	TRUE	reported	2	TRUE
family.Lachnospiraceae.id.1987.413	rs2159863	A	G	A	G	-0.0585831	0.000974718	#N/A	0.178233	FALSE	FALSE	FALSE	finngen_R8_N14_ENDOMETRIOSIS	4	10243730	0.954996	0.0172717	13456	100663	Endometriosis	TRUE	reported	114119	family.Lachnospiraceae.id.1987	4	10245354	0.0128742	3.7e-06	18340	Lachnospiraceae	TRUE	reported	2	TRUE
family.Lachnospiraceae.id.1987.414	rs2910921	T	C	T	C	0.160302	-0.043027	#N/A	0.028935	FALSE	FALSE	FALSE	finngen_R8_N14_ENDOMETRIOSIS	5	32348487	0.273227	0.0392703	13456	100663	Endometriosis	TRUE	reported	114119	family.Lachnospiraceae.id.1987	5	32348593	0.035832	8.42e-06	18340	Lachnospiraceae	TRUE	reported	2	TRUE
family.Lachnospiraceae.id.1987.415	rs3127230	C	T	C	T	-0.0503537	0.0134911	#N/A	0.302326	FALSE	FALSE	FALSE	finngen_R8_N14_ENDOMETRIOSIS	10	101632746	0.349699	0.0144263	13456	100663	Endometriosis	TRUE	reported	114119	family.Lachnospiraceae.id.1987	10	103392503	0.0112201	6.2e-06	18340	Lachnospiraceae	TRUE	reported	2	TRUE
family.Lachnospiraceae.id.1987.416	rs35524804	T	C	T	C	-0.0607481	0.0204559	#N/A	0.213187	FALSE	FALSE	FALSE	finngen_R8_N14_ENDOMETRIOSIS	9	97351401	0.204865	0.0161348	13456	100663	Endometriosis	TRUE	reported	114119	family.Lachnospiraceae.id.1987	9	100113683	0.0125216	2.45e-06	18340	Lachnospiraceae	TRUE	reported	2	TRUE
family.Lachnospiraceae.id.1987.417	rs7359994	T	C	T	C	-0.0503142	0.000488355	#N/A	0.402384	FALSE	FALSE	FALSE	finngen_R8_N14_ENDOMETRIOSIS	19	28917951	0.971066	0.0134641	13456	100663	Endometriosis	TRUE	reported	114119	family.Lachnospiraceae.id.1987	19	29408858	0.0112482	5.36e-06	18340	Lachnospiraceae	TRUE	reported	2	TRUE
family.Lachnospiraceae.id.1987.418	rs79086868	T	C	T	C	0.0776723	0.0204555	#N/A	0.1005	FALSE	FALSE	FALSE	finngen_R8_N14_ENDOMETRIOSIS	9	130916218	0.353163	0.0220314	13456	100663	Endometriosis	TRUE	reported	114119	family.Lachnospiraceae.id.1987	9	133791605	0.0164472	3.01e-06	18340	Lachnospiraceae	TRUE	reported	2	TRUE
family.Lachnospiraceae.id.1987.419	rs959845	C	T	C	T	-0.0493666	-0.0200377	#N/A	0.425918	FALSE	FALSE	FALSE	finngen_R8_N14_ENDOMETRIOSIS	4	185985647	0.140252	0.0135862	13456	100663	Endometriosis	TRUE	reported	114119	family.Lachnospiraceae.id.1987	4	186906801	0.0107801	5.17e-06	18340	Lachnospiraceae	TRUE	reported	2	TRUE
family.Lachnospiraceae.id.1987.420	rs9929145	G	A	G	A	-0.125721	-0.0129151	#N/A	0.048329	FALSE	FALSE	FALSE	finngen_R8_N14_ENDOMETRIOSIS	16	76525287	0.676558	0.0309592	13456	100663	Endometriosis	TRUE	reported	114119	family.Lachnospiraceae.id.1987	16	76559184	0.0245233	2.84e-07	18340	Lachnospiraceae	TRUE	reported	2	TRUE
family.Lactobacillaceae.id.1836.421	rs1530559	G	A	G	A	0.0772453	-0.0401226	#N/A	0.464117	FALSE	FALSE	FALSE	finngen_R8_N14_ENDOMETRIOSIS	2	134998059	0.00261909	0.0133332	13456	100663	Endometriosis	TRUE	reported	114119	family.Lactobacillaceae.id.1836	2	135755629	0.0176921	9.65e-06	18340	Lactobacillaceae	TRUE	reported	2	TRUE
family.Lactobacillaceae.id.1836.422	rs1590596	C	G	C	G	-0.10381	-0.0103509	#N/A	0.160129	FALSE	TRUE	TRUE	finngen_R8_N14_ENDOMETRIOSIS	13	23262802	0.567912	0.0181235	13456	100663	Endometriosis	TRUE	reported	114119	family.Lactobacillaceae.id.1836	13	23836941	0.0220135	3.9e-06	18340	Lactobacillaceae	TRUE	reported	2	FALSE
family.Lactobacillaceae.id.1836.423	rs16861661	G	A	G	A	-0.193287	-0.0294219	#N/A	0.065883	FALSE	FALSE	FALSE	finngen_R8_N14_ENDOMETRIOSIS	1	18174965	0.270245	0.0266865	13456	100663	Endometriosis	TRUE	reported	114119	family.Lactobacillaceae.id.1836	1	18501459	0.0379293	2.7e-07	18340	Lactobacillaceae	TRUE	reported	2	TRUE
family.Lactobacillaceae.id.1836.424	rs328312	T	A	T	A	0.082529	0.00495015	#N/A	0.460378	FALSE	TRUE	TRUE	finngen_R8_N14_ENDOMETRIOSIS	16	73857011	0.709049	0.0132664	13456	100663	Endometriosis	TRUE	reported	114119	family.Lactobacillaceae.id.1836	16	73890910	0.0168225	8.69e-07	18340	Lactobacillaceae	TRUE	reported	2	FALSE
family.Lactobacillaceae.id.1836.425	rs6092149	A	T	A	T	-0.0825646	-0.0111657	#N/A	0.422972	FALSE	TRUE	TRUE	finngen_R8_N14_ENDOMETRIOSIS	20	55617934	0.404512	0.0133948	13456	100663	Endometriosis	TRUE	reported	114119	family.Lactobacillaceae.id.1836	20	54192992	0.0170282	1.38e-06	18340	Lactobacillaceae	TRUE	reported	2	FALSE
family.Lactobacillaceae.id.1836.426	rs62314653	C	A	C	A	0.177082	0.0300144	#N/A	0.0589924	FALSE	FALSE	FALSE	finngen_R8_N14_ENDOMETRIOSIS	4	108975306	0.284607	0.0280501	13456	100663	Endometriosis	TRUE	reported	114119	family.Lactobacillaceae.id.1836	4	109896462	0.0392269	6.59e-06	18340	Lactobacillaceae	TRUE	reported	2	TRUE
family.Lactobacillaceae.id.1836.427	rs74599091	A	G	A	G	0.191613	0.00621134	#N/A	0.0187402	FALSE	FALSE	FALSE	finngen_R8_N14_ENDOMETRIOSIS	1	179751534	0.898911	0.048894	13456	100663	Endometriosis	TRUE	reported	114119	family.Lactobacillaceae.id.1836	1	179720669	0.0425039	7.7e-06	18340	Lactobacillaceae	TRUE	reported	2	TRUE
family.Lactobacillaceae.id.1836.428	rs768253	T	G	T	G	-0.0792344	-0.0116295	#N/A	0.437891	FALSE	FALSE	FALSE	finngen_R8_N14_ENDOMETRIOSIS	8	68097868	0.381962	0.0133017	13456	100663	Endometriosis	TRUE	reported	114119	family.Lactobacillaceae.id.1836	8	69010103	0.0170604	3.61e-06	18340	Lactobacillaceae	TRUE	reported	2	TRUE
family.Lactobacillaceae.id.1836.429	rs77478751	A	G	A	G	-0.219178	-0.00282966	#N/A	0.118137	FALSE	FALSE	FALSE	finngen_R8_N14_ENDOMETRIOSIS	3	173433875	0.890956	0.0206403	13456	100663	Endometriosis	TRUE	reported	114119	family.Lactobacillaceae.id.1836	3	173151665	0.0473566	5.96e-06	18340	Lactobacillaceae	TRUE	reported	2	TRUE
family.Lactobacillaceae.id.1836.430	rs921925	A	C	A	C	0.0999419	0.0209108	#N/A	0.211653	FALSE	FALSE	FALSE	finngen_R8_N14_ENDOMETRIOSIS	19	6928006	0.195988	0.0161715	13456	100663	Endometriosis	TRUE	reported	114119	family.Lactobacillaceae.id.1836	19	6928017	0.0201687	5.77e-07	18340	Lactobacillaceae	TRUE	reported	2	TRUE
family.Lactobacillaceae.id.1836.431	rs9345899	A	G	A	G	-0.124042	-0.0161832	#N/A	0.10523	FALSE	FALSE	FALSE	finngen_R8_N14_ENDOMETRIOSIS	6	66849430	0.452004	0.0215179	13456	100663	Endometriosis	TRUE	reported	114119	family.Lactobacillaceae.id.1836	6	67559323	0.0278946	9.45e-06	18340	Lactobacillaceae	TRUE	reported	2	TRUE
family.Methanobacteriaceae.id.121.432	rs10202904	T	G	T	G	-0.121754	-0.00931285	#N/A	0.407629	FALSE	FALSE	FALSE	finngen_R8_N14_ENDOMETRIOSIS	2	124682691	0.489299	0.0134691	13456	100663	Endometriosis	TRUE	reported	114119	family.Methanobacteriaceae.id.121	2	125440268	0.0235357	3.01e-07	18340	Methanobacteriaceae	TRUE	reported	2	TRUE
family.Methanobacteriaceae.id.121.433	rs10424197	G	A	G	A	-0.111274	-0.00806132	#N/A	0.256065	FALSE	FALSE	FALSE	finngen_R8_N14_ENDOMETRIOSIS	19	45936063	0.596879	0.0152418	13456	100663	Endometriosis	TRUE	reported	114119	family.Methanobacteriaceae.id.121	19	46439321	0.0247517	9.28e-06	18340	Methanobacteriaceae	TRUE	reported	2	TRUE
family.Methanobacteriaceae.id.121.434	rs11018665	A	T	A	T	0.111465	0.0157828	#N/A	0.239696	FALSE	TRUE	TRUE	finngen_R8_N14_ENDOMETRIOSIS	11	89616119	0.30725	0.015458	13456	100663	Endometriosis	TRUE	reported	114119	family.Methanobacteriaceae.id.121	11	89349287	0.0250516	6.52e-06	18340	Methanobacteriaceae	TRUE	reported	2	FALSE
family.Methanobacteriaceae.id.121.435	rs12825290	C	G	C	G	-0.216781	-0.0262554	#N/A	0.0613391	FALSE	TRUE	TRUE	finngen_R8_N14_ENDOMETRIOSIS	12	43307329	0.343123	0.0276952	13456	100663	Endometriosis	TRUE	reported	114119	family.Methanobacteriaceae.id.121	12	43701132	0.0493496	6.08e-06	18340	Methanobacteriaceae	TRUE	reported	2	FALSE
family.Methanobacteriaceae.id.121.436	rs4257531	G	A	G	A	0.164498	0.0183879	#N/A	0.104962	FALSE	FALSE	FALSE	finngen_R8_N14_ENDOMETRIOSIS	3	2044483	0.397017	0.0217104	13456	100663	Endometriosis	TRUE	reported	114119	family.Methanobacteriaceae.id.121	3	2086167	0.0364959	7.44e-06	18340	Methanobacteriaceae	TRUE	reported	2	TRUE
family.Methanobacteriaceae.id.121.437	rs62241835	G	T	G	T	-0.203385	-6.70262e-05	#N/A	0.0203675	FALSE	FALSE	FALSE	finngen_R8_N14_ENDOMETRIOSIS	3	14971841	0.99886	0.0469115	13456	100663	Endometriosis	TRUE	reported	114119	family.Methanobacteriaceae.id.121	3	15013348	0.0417931	1.63e-06	18340	Methanobacteriaceae	TRUE	reported	2	TRUE
family.Methanobacteriaceae.id.121.438	rs6508769	T	C	T	C	0.153519	-0.0340762	#N/A	0.146938	FALSE	FALSE	FALSE	finngen_R8_N14_ENDOMETRIOSIS	19	28336853	0.0682496	0.0186887	13456	100663	Endometriosis	TRUE	reported	114119	family.Methanobacteriaceae.id.121	19	28827760	0.0344519	8.23e-06	18340	Methanobacteriaceae	TRUE	reported	2	TRUE
family.Methanobacteriaceae.id.121.439	rs73068003	G	T	G	T	-0.15814	0.0042856	#N/A	0.0969383	FALSE	FALSE	FALSE	finngen_R8_N14_ENDOMETRIOSIS	7	10734305	0.847728	0.0223188	13456	100663	Endometriosis	TRUE	reported	114119	family.Methanobacteriaceae.id.121	7	10773932	0.0351803	8.45e-06	18340	Methanobacteriaceae	TRUE	reported	2	TRUE
family.Methanobacteriaceae.id.121.440	rs73457410	A	G	A	G	0.21534	0.0142486	#N/A	0.0621047	FALSE	FALSE	FALSE	finngen_R8_N14_ENDOMETRIOSIS	13	41382045	0.603222	0.0274132	13456	100663	Endometriosis	TRUE	reported	114119	family.Methanobacteriaceae.id.121	13	41956181	0.0436695	1.41e-06	18340	Methanobacteriaceae	TRUE	reported	2	TRUE
family.Methanobacteriaceae.id.121.441	rs75208022	C	T	C	T	-0.227245	0.0298809	#N/A	0.0939919	FALSE	FALSE	FALSE	finngen_R8_N14_ENDOMETRIOSIS	12	21185927	0.186678	0.0226289	13456	100663	Endometriosis	TRUE	reported	114119	family.Methanobacteriaceae.id.121	12	21338861	0.048763	5.92e-06	18340	Methanobacteriaceae	TRUE	reported	2	TRUE
family.Methanobacteriaceae.id.121.442	rs894996	C	A	C	A	0.216999	-0.00289569	#N/A	0.0698664	FALSE	FALSE	FALSE	finngen_R8_N14_ENDOMETRIOSIS	4	103497150	0.910935	0.0258869	13456	100663	Endometriosis	TRUE	reported	114119	family.Methanobacteriaceae.id.121	4	104418307	0.0449076	1.88e-06	18340	Methanobacteriaceae	TRUE	reported	2	TRUE
family.Oxalobacteraceae.id.2966.443	rs111966731	T	C	T	C	0.204031	-0.0218208	#N/A	0.0859526	FALSE	FALSE	FALSE	finngen_R8_N14_ENDOMETRIOSIS	15	93398708	0.355154	0.0235993	13456	100663	Endometriosis	TRUE	reported	114119	family.Oxalobacteraceae.id.2966	15	93941937	0.0445746	4.56e-06	18340	Oxalobacteraceae	TRUE	reported	2	TRUE
family.Oxalobacteraceae.id.2966.444	rs11246212	T	C	T	C	0.13607	-0.00583903	#N/A	0.139498	FALSE	FALSE	FALSE	finngen_R8_N14_ENDOMETRIOSIS	11	610277	0.759911	0.019107	13456	100663	Endometriosis	TRUE	reported	114119	family.Oxalobacteraceae.id.2966	11	610277	0.0291797	4.51e-06	18340	Oxalobacteraceae	TRUE	reported	2	TRUE
family.Oxalobacteraceae.id.2966.445	rs12002250	A	C	A	C	0.196145	0.00613308	#N/A	0.0421783	FALSE	FALSE	FALSE	finngen_R8_N14_ENDOMETRIOSIS	9	19682560	0.852914	0.0330799	13456	100663	Endometriosis	TRUE	reported	114119	family.Oxalobacteraceae.id.2966	9	19682558	0.044523	5.53e-06	18340	Oxalobacteraceae	TRUE	reported	2	TRUE
family.Oxalobacteraceae.id.2966.446	rs12509763	C	G	C	G	-0.16332	-0.00901364	#N/A	0.0953959	FALSE	TRUE	TRUE	finngen_R8_N14_ENDOMETRIOSIS	4	83333106	0.688305	0.0224691	13456	100663	Endometriosis	TRUE	reported	114119	family.Oxalobacteraceae.id.2966	4	84254259	0.0360823	8.05e-06	18340	Oxalobacteraceae	TRUE	reported	2	FALSE
family.Oxalobacteraceae.id.2966.447	rs1569853	T	C	T	C	-0.140043	-0.0153936	#N/A	0.120202	FALSE	FALSE	FALSE	finngen_R8_N14_ENDOMETRIOSIS	6	38582525	0.447329	0.020258	13456	100663	Endometriosis	TRUE	reported	114119	family.Oxalobacteraceae.id.2966	6	38550301	0.0281704	7.45e-07	18340	Oxalobacteraceae	TRUE	reported	2	TRUE
family.Oxalobacteraceae.id.2966.448	rs17138946	G	T	G	T	-0.189444	-0.00588726	#N/A	0.0672137	FALSE	FALSE	FALSE	finngen_R8_N14_ENDOMETRIOSIS	16	5934557	0.822508	0.0262448	13456	100663	Endometriosis	TRUE	reported	114119	family.Oxalobacteraceae.id.2966	16	5984558	0.0430248	8.09e-06	18340	Oxalobacteraceae	TRUE	reported	2	TRUE
family.Oxalobacteraceae.id.2966.449	rs36057338	G	T	G	T	0.181604	-0.0288942	#N/A	0.0326933	FALSE	FALSE	FALSE	finngen_R8_N14_ENDOMETRIOSIS	4	189014160	0.440013	0.0374194	13456	100663	Endometriosis	TRUE	reported	114119	family.Oxalobacteraceae.id.2966	4	189935314	0.0398742	6.26e-06	18340	Oxalobacteraceae	TRUE	reported	2	TRUE
family.Oxalobacteraceae.id.2966.450	rs4428215	G	A	G	A	0.12561	0.00498258	#N/A	0.252747	FALSE	FALSE	FALSE	finngen_R8_N14_ENDOMETRIOSIS	3	172229645	0.742939	0.0151924	13456	100663	Endometriosis	TRUE	reported	114119	family.Oxalobacteraceae.id.2966	3	171947435	0.0230053	4.88e-08	18340	Oxalobacteraceae	TRUE	reported	2	TRUE
family.Oxalobacteraceae.id.2966.451	rs561239	A	G	A	G	0.105525	-0.0212916	#N/A	0.20852	FALSE	FALSE	FALSE	finngen_R8_N14_ENDOMETRIOSIS	12	18640649	0.192833	0.0163499	13456	100663	Endometriosis	TRUE	reported	114119	family.Oxalobacteraceae.id.2966	12	18793583	0.0236769	7.19e-06	18340	Oxalobacteraceae	TRUE	reported	2	TRUE
family.Oxalobacteraceae.id.2966.452	rs6000536	C	T	C	T	-0.118383	0.032597	#N/A	0.170006	FALSE	FALSE	FALSE	finngen_R8_N14_ENDOMETRIOSIS	22	37025428	0.0643813	0.0176245	13456	100663	Endometriosis	TRUE	reported	114119	family.Oxalobacteraceae.id.2966	22	37421469	0.0241355	7.39e-07	18340	Oxalobacteraceae	TRUE	reported	2	TRUE
family.Oxalobacteraceae.id.2966.453	rs62435498	C	A	C	A	0.181521	-0.0274505	#N/A	0.103222	FALSE	FALSE	FALSE	finngen_R8_N14_ENDOMETRIOSIS	7	1754627	0.208881	0.0218442	13456	100663	Endometriosis	TRUE	reported	114119	family.Oxalobacteraceae.id.2966	7	1794263	0.0400608	7.46e-06	18340	Oxalobacteraceae	TRUE	reported	2	TRUE
family.Oxalobacteraceae.id.2966.454	rs736744	C	T	C	T	0.105642	-0.00294172	#N/A	0.431872	FALSE	FALSE	FALSE	finngen_R8_N14_ENDOMETRIOSIS	9	84899492	0.825474	0.0133405	13456	100663	Endometriosis	TRUE	reported	114119	family.Oxalobacteraceae.id.2966	9	87514407	0.0200648	1.49e-07	18340	Oxalobacteraceae	TRUE	reported	2	TRUE
family.Oxalobacteraceae.id.2966.455	rs7993559	C	A	C	A	0.0921059	0.00168114	#N/A	0.444866	FALSE	FALSE	FALSE	finngen_R8_N14_ENDOMETRIOSIS	13	22869488	0.900091	0.0133906	13456	100663	Endometriosis	TRUE	reported	114119	family.Oxalobacteraceae.id.2966	13	23443627	0.0201114	5.04e-06	18340	Oxalobacteraceae	TRUE	reported	2	TRUE
family.Oxalobacteraceae.id.2966.456	rs80330081	A	C	A	C	-0.18756	0.0636304	#N/A	0.103745	FALSE	FALSE	FALSE	finngen_R8_N14_ENDOMETRIOSIS	4	66561674	0.0031317	0.0215367	13456	100663	Endometriosis	TRUE	reported	114119	family.Oxalobacteraceae.id.2966	4	67427392	0.0423688	6.64e-06	18340	Oxalobacteraceae	TRUE	reported	2	TRUE
family.Oxalobacteraceae.id.2966.457	rs934049	G	A	G	A	0.109751	-0.0144123	#N/A	0.211112	FALSE	FALSE	FALSE	finngen_R8_N14_ENDOMETRIOSIS	2	15916656	0.375402	0.0162594	13456	100663	Endometriosis	TRUE	reported	114119	family.Oxalobacteraceae.id.2966	2	16056779	0.0238636	4.21e-06	18340	Oxalobacteraceae	TRUE	reported	2	TRUE
family.Pasteurellaceae.id.3689.458	rs10840326	C	G	C	G	-0.0717634	-0.0297592	#N/A	0.365323	FALSE	TRUE	TRUE	finngen_R8_N14_ENDOMETRIOSIS	11	9930125	0.0303795	0.0137449	13456	100663	Endometriosis	TRUE	reported	114119	family.Pasteurellaceae.id.3689	11	9951672	0.0149229	1.44e-06	18340	Pasteurellaceae	TRUE	reported	2	FALSE
family.Pasteurellaceae.id.3689.459	rs10965428	C	A	C	A	-0.119902	0.00912147	#N/A	0.0562762	FALSE	FALSE	FALSE	finngen_R8_N14_ENDOMETRIOSIS	9	22718482	0.749677	0.028588	13456	100663	Endometriosis	TRUE	reported	114119	family.Pasteurellaceae.id.3689	9	22718481	0.0258219	4.29e-06	18340	Pasteurellaceae	TRUE	reported	2	TRUE
family.Pasteurellaceae.id.3689.460	rs111582866	G	A	G	A	-0.113957	0.0312022	#N/A	0.0877349	FALSE	FALSE	FALSE	finngen_R8_N14_ENDOMETRIOSIS	16	48708578	0.182103	0.0233846	13456	100663	Endometriosis	TRUE	reported	114119	family.Pasteurellaceae.id.3689	16	48742489	0.0256403	7.07e-06	18340	Pasteurellaceae	TRUE	reported	2	TRUE
family.Pasteurellaceae.id.3689.461	rs12050685	A	G	A	G	-0.0670948	0.00356898	#N/A	0.281746	FALSE	FALSE	FALSE	finngen_R8_N14_ENDOMETRIOSIS	15	73185141	0.807895	0.0146785	13456	100663	Endometriosis	TRUE	reported	114119	family.Pasteurellaceae.id.3689	15	73477482	0.015239	9.19e-06	18340	Pasteurellaceae	TRUE	reported	2	TRUE
family.Pasteurellaceae.id.3689.462	rs12191680	C	G	C	G	0.102214	0.00419961	#N/A	0.100313	FALSE	TRUE	TRUE	finngen_R8_N14_ENDOMETRIOSIS	6	128903343	0.849028	0.0220616	13456	100663	Endometriosis	TRUE	reported	114119	family.Pasteurellaceae.id.3689	6	129224488	0.0197189	3.05e-07	18340	Pasteurellaceae	TRUE	reported	2	FALSE
family.Pasteurellaceae.id.3689.463	rs16970009	A	G	A	G	0.187381	-0.0509095	#N/A	0.020137	FALSE	FALSE	FALSE	finngen_R8_N14_ENDOMETRIOSIS	17	34535582	0.279094	0.0470358	13456	100663	Endometriosis	TRUE	reported	114119	family.Pasteurellaceae.id.3689	17	32862601	0.0429572	7.32e-06	18340	Pasteurellaceae	TRUE	reported	2	TRUE
family.Pasteurellaceae.id.3689.464	rs4822728	T	C	T	C	0.0685479	0.00336269	#N/A	0.482477	FALSE	FALSE	FALSE	finngen_R8_N14_ENDOMETRIOSIS	22	26495842	0.799031	0.0132077	13456	100663	Endometriosis	TRUE	reported	114119	family.Pasteurellaceae.id.3689	22	26891808	0.0149032	4.72e-06	18340	Pasteurellaceae	TRUE	reported	2	TRUE
family.Pasteurellaceae.id.3689.465	rs6092684	A	T	A	T	0.0684647	-0.0415188	#N/A	0.429686	FALSE	TRUE	TRUE	finngen_R8_N14_ENDOMETRIOSIS	20	58699021	0.00187305	0.0133516	13456	100663	Endometriosis	TRUE	reported	114119	family.Pasteurellaceae.id.3689	20	57274077	0.014674	3.44e-06	18340	Pasteurellaceae	TRUE	reported	2	FALSE
family.Pasteurellaceae.id.3689.466	rs62568866	T	A	T	A	-0.118018	-0.00893542	#N/A	0.105676	FALSE	TRUE	TRUE	finngen_R8_N14_ENDOMETRIOSIS	9	6818307	0.67848	0.0215551	13456	100663	Endometriosis	TRUE	reported	114119	family.Pasteurellaceae.id.3689	9	6818307	0.0259206	7.23e-06	18340	Pasteurellaceae	TRUE	reported	2	FALSE
family.Pasteurellaceae.id.3689.467	rs6972479	A	G	A	G	-0.0781862	-0.0393192	#N/A	0.206175	FALSE	FALSE	FALSE	finngen_R8_N14_ENDOMETRIOSIS	7	117278006	0.0167236	0.0164328	13456	100663	Endometriosis	TRUE	reported	114119	family.Pasteurellaceae.id.3689	7	116918060	0.0175366	7.75e-06	18340	Pasteurellaceae	TRUE	reported	2	TRUE
family.Pasteurellaceae.id.3689.468	rs72756943	G	A	G	A	0.13988	0.0366798	#N/A	0.066552	FALSE	FALSE	FALSE	finngen_R8_N14_ENDOMETRIOSIS	5	26531799	0.169037	0.0266703	13456	100663	Endometriosis	TRUE	reported	114119	family.Pasteurellaceae.id.3689	5	26531908	0.0303029	3.35e-06	18340	Pasteurellaceae	TRUE	reported	2	TRUE
family.Pasteurellaceae.id.3689.469	rs73139353	A	C	A	C	-0.222573	-0.028891	#N/A	0.0888709	FALSE	FALSE	FALSE	finngen_R8_N14_ENDOMETRIOSIS	3	98253370	0.217119	0.0234082	13456	100663	Endometriosis	TRUE	reported	114119	family.Pasteurellaceae.id.3689	3	97972214	0.0484634	8.71e-06	18340	Pasteurellaceae	TRUE	reported	2	TRUE
family.Pasteurellaceae.id.3689.470	rs731534	C	G	C	G	-0.0986502	-0.0156042	#N/A	0.112429	FALSE	TRUE	TRUE	finngen_R8_N14_ENDOMETRIOSIS	20	5431834	0.456377	0.0209501	13456	100663	Endometriosis	TRUE	reported	114119	family.Pasteurellaceae.id.3689	20	5412480	0.0216316	9.46e-06	18340	Pasteurellaceae	TRUE	reported	2	FALSE
family.Pasteurellaceae.id.3689.471	rs76022354	C	T	C	T	0.24289	-0.0247259	#N/A	0.0493271	FALSE	FALSE	FALSE	finngen_R8_N14_ENDOMETRIOSIS	10	92546628	0.418664	0.0305733	13456	100663	Endometriosis	TRUE	reported	114119	family.Pasteurellaceae.id.3689	10	94306385	0.0500406	1.83e-06	18340	Pasteurellaceae	TRUE	reported	2	TRUE
family.Pasteurellaceae.id.3689.472	rs78909003	T	C	T	C	-0.241159	0.0165199	#N/A	0.0548319	FALSE	FALSE	FALSE	finngen_R8_N14_ENDOMETRIOSIS	9	102887960	0.570699	0.0291345	13456	100663	Endometriosis	TRUE	reported	114119	family.Pasteurellaceae.id.3689	9	105650242	0.0498372	2.05e-06	18340	Pasteurellaceae	TRUE	reported	2	TRUE
family.Pasteurellaceae.id.3689.473	rs9382510	C	T	C	T	-0.0881865	0.00658555	#N/A	0.263422	FALSE	FALSE	FALSE	finngen_R8_N14_ENDOMETRIOSIS	6	55583693	0.663444	0.0151335	13456	100663	Endometriosis	TRUE	reported	114119	family.Pasteurellaceae.id.3689	6	55448491	0.0169965	2.48e-07	18340	Pasteurellaceae	TRUE	reported	2	TRUE
family.Pasteurellaceae.id.3689.474	rs9895850	T	C	T	C	-0.176406	0.0113363	#N/A	0.0438649	FALSE	FALSE	FALSE	finngen_R8_N14_ENDOMETRIOSIS	17	66538895	0.726814	0.032448	13456	100663	Endometriosis	TRUE	reported	114119	family.Pasteurellaceae.id.3689	17	64535013	0.041017	9.08e-06	18340	Pasteurellaceae	TRUE	reported	2	TRUE
family.Pasteurellaceae.id.3689.475	rs9938097	T	C	T	C	-0.0710386	-0.00322549	#N/A	0.389282	FALSE	FALSE	FALSE	finngen_R8_N14_ENDOMETRIOSIS	16	84943783	0.812321	0.0135848	13456	100663	Endometriosis	TRUE	reported	114119	family.Pasteurellaceae.id.3689	16	84977389	0.0158024	8.23e-06	18340	Pasteurellaceae	TRUE	reported	2	TRUE
family.Peptococcaceae.id.2024.476	rs117452796	A	G	A	G	-0.257982	0.0276144	#N/A	0.0318396	FALSE	FALSE	FALSE	finngen_R8_N14_ENDOMETRIOSIS	9	9423378	0.463677	0.0376831	13456	100663	Endometriosis	TRUE	reported	114119	family.Peptococcaceae.id.2024	9	9423378	0.0549569	3.15e-06	18340	Peptococcaceae	TRUE	reported	2	TRUE
family.Peptococcaceae.id.2024.477	rs12144792	C	T	C	T	0.064399	-0.0307811	#N/A	0.375799	FALSE	FALSE	FALSE	finngen_R8_N14_ENDOMETRIOSIS	1	27091734	0.0241874	0.0136554	13456	100663	Endometriosis	TRUE	reported	114119	family.Peptococcaceae.id.2024	1	27418225	0.0141246	5.82e-06	18340	Peptococcaceae	TRUE	reported	2	TRUE
family.Peptococcaceae.id.2024.478	rs12634826	T	G	T	G	-0.0739885	-0.0103793	#N/A	0.383476	FALSE	FALSE	FALSE	finngen_R8_N14_ENDOMETRIOSIS	3	183266260	0.451314	0.0137797	13456	100663	Endometriosis	TRUE	reported	114119	family.Peptococcaceae.id.2024	3	182984048	0.0150931	1.01e-06	18340	Peptococcaceae	TRUE	reported	2	TRUE
family.Peptococcaceae.id.2024.479	rs12992764	T	G	T	G	0.0684213	-0.0132951	#N/A	0.430083	FALSE	FALSE	FALSE	finngen_R8_N14_ENDOMETRIOSIS	2	188031016	0.320639	0.0133868	13456	100663	Endometriosis	TRUE	reported	114119	family.Peptococcaceae.id.2024	2	188895743	0.0141137	1.46e-06	18340	Peptococcaceae	TRUE	reported	2	TRUE
family.Peptococcaceae.id.2024.480	rs150600492	A	C	A	C	0.135774	-0.0160825	#N/A	0.0580669	FALSE	FALSE	FALSE	finngen_R8_N14_ENDOMETRIOSIS	10	127377698	0.57072	0.0283647	13456	100663	Endometriosis	TRUE	reported	114119	family.Peptococcaceae.id.2024	10	129175962	0.0289757	2.31e-06	18340	Peptococcaceae	TRUE	reported	2	TRUE
family.Peptococcaceae.id.2024.481	rs35703006	G	T	G	T	0.0812655	0.0165741	#N/A	0.244782	FALSE	FALSE	FALSE	finngen_R8_N14_ENDOMETRIOSIS	8	28756700	0.279862	0.0153374	13456	100663	Endometriosis	TRUE	reported	114119	family.Peptococcaceae.id.2024	8	28614217	0.0164355	4.95e-07	18340	Peptococcaceae	TRUE	reported	2	TRUE
family.Peptococcaceae.id.2024.482	rs4990837	A	G	A	G	0.0910387	0.00600383	#N/A	0.197223	FALSE	FALSE	FALSE	finngen_R8_N14_ENDOMETRIOSIS	8	3723235	0.720827	0.0168008	13456	100663	Endometriosis	TRUE	reported	114119	family.Peptococcaceae.id.2024	8	3580757	0.0185869	1.74e-06	18340	Peptococcaceae	TRUE	reported	2	TRUE
family.Peptococcaceae.id.2024.483	rs75430375	C	T	C	T	-0.147941	-0.0116073	#N/A	0.0456587	FALSE	FALSE	FALSE	finngen_R8_N14_ENDOMETRIOSIS	5	89957067	0.71484	0.0317693	13456	100663	Endometriosis	TRUE	reported	114119	family.Peptococcaceae.id.2024	5	89252884	0.0317498	3.41e-06	18340	Peptococcaceae	TRUE	reported	2	TRUE
family.Peptococcaceae.id.2024.484	rs75898026	A	G	A	G	-0.0821779	0.00403569	#N/A	0.210238	FALSE	FALSE	FALSE	finngen_R8_N14_ENDOMETRIOSIS	13	112906768	0.805103	0.0163555	13456	100663	Endometriosis	TRUE	reported	114119	family.Peptococcaceae.id.2024	13	113561082	0.0173541	2.02e-06	18340	Peptococcaceae	TRUE	reported	2	TRUE
family.Peptostreptococcaceae.id.2042.485	rs10805326	G	A	G	A	0.0566637	-0.00501838	#N/A	0.29266	FALSE	FALSE	FALSE	finngen_R8_N14_ENDOMETRIOSIS	4	14322999	0.728929	0.0144809	13456	100663	Endometriosis	TRUE	reported	114119	family.Peptostreptococcaceae.id.2042	4	14324623	0.012276	4.03e-06	18340	Peptostreptococcaceae	TRUE	reported	2	TRUE
family.Peptostreptococcaceae.id.2042.486	rs117020988	C	T	C	T	0.182411	0.0529795	#N/A	0.0803388	FALSE	FALSE	FALSE	finngen_R8_N14_ENDOMETRIOSIS	7	46671379	0.0288058	0.0242343	13456	100663	Endometriosis	TRUE	reported	114119	family.Peptostreptococcaceae.id.2042	7	46710977	0.0372126	1.03e-06	18340	Peptostreptococcaceae	TRUE	reported	2	TRUE
family.Peptostreptococcaceae.id.2042.487	rs12377846	C	A	C	A	-0.252	0.0157398	#N/A	0.0278195	FALSE	FALSE	FALSE	finngen_R8_N14_ENDOMETRIOSIS	9	16786786	0.693931	0.0399968	13456	100663	Endometriosis	TRUE	reported	114119	family.Peptostreptococcaceae.id.2042	9	16786784	0.0511627	7.26e-07	18340	Peptostreptococcaceae	TRUE	reported	2	TRUE
family.Peptostreptococcaceae.id.2042.488	rs12986312	T	G	T	G	0.0571818	0.00534574	#N/A	0.299368	FALSE	FALSE	FALSE	finngen_R8_N14_ENDOMETRIOSIS	19	17303329	0.71038	0.0143956	13456	100663	Endometriosis	TRUE	reported	114119	family.Peptostreptococcaceae.id.2042	19	17414138	0.0125947	5.77e-06	18340	Peptostreptococcaceae	TRUE	reported	2	TRUE
family.Peptostreptococcaceae.id.2042.489	rs1467258	G	A	G	A	0.072584	0.00911148	#N/A	0.187329	FALSE	FALSE	FALSE	finngen_R8_N14_ENDOMETRIOSIS	17	40060234	0.592787	0.0170372	13456	100663	Endometriosis	TRUE	reported	114119	family.Peptostreptococcaceae.id.2042	17	38216487	0.0162321	7.9e-06	18340	Peptostreptococcaceae	TRUE	reported	2	TRUE
family.Peptostreptococcaceae.id.2042.490	rs1520207	C	T	C	T	0.0525658	0.00680677	#N/A	0.499794	FALSE	FALSE	FALSE	finngen_R8_N14_ENDOMETRIOSIS	3	152063386	0.60757	0.0132545	13456	100663	Endometriosis	TRUE	reported	114119	family.Peptostreptococcaceae.id.2042	3	151781175	0.0112476	3.17e-06	18340	Peptostreptococcaceae	TRUE	reported	2	TRUE
family.Peptostreptococcaceae.id.2042.491	rs2644627	C	G	C	G	-0.0558506	0.00326454	#N/A	0.427516	FALSE	TRUE	TRUE	finngen_R8_N14_ENDOMETRIOSIS	8	26869124	0.807107	0.0133705	13456	100663	Endometriosis	TRUE	reported	114119	family.Peptostreptococcaceae.id.2042	8	26726641	0.011224	6.33e-07	18340	Peptostreptococcaceae	TRUE	reported	2	FALSE
family.Peptostreptococcaceae.id.2042.492	rs4692811	C	T	C	T	0.0642075	-0.0157304	#N/A	0.341646	FALSE	FALSE	FALSE	finngen_R8_N14_ENDOMETRIOSIS	4	170259039	0.259686	0.0139561	13456	100663	Endometriosis	TRUE	reported	114119	family.Peptostreptococcaceae.id.2042	4	171180190	0.0126913	4.21e-07	18340	Peptostreptococcaceae	TRUE	reported	2	TRUE
family.Peptostreptococcaceae.id.2042.493	rs59865771	C	T	C	T	-0.0573764	-0.00292633	#N/A	0.340879	FALSE	FALSE	FALSE	finngen_R8_N14_ENDOMETRIOSIS	16	89180262	0.833554	0.0139252	13456	100663	Endometriosis	TRUE	reported	114119	family.Peptostreptococcaceae.id.2042	16	89246670	0.0127192	7.69e-06	18340	Peptostreptococcaceae	TRUE	reported	2	TRUE
family.Peptostreptococcaceae.id.2042.494	rs61841503	G	A	G	A	0.0919658	0.0174278	#N/A	0.128713	FALSE	FALSE	FALSE	finngen_R8_N14_ENDOMETRIOSIS	10	16977560	0.375612	0.0196699	13456	100663	Endometriosis	TRUE	reported	114119	family.Peptostreptococcaceae.id.2042	10	17019559	0.0161331	9.8e-09	18340	Peptostreptococcaceae	TRUE	reported	2	TRUE
family.Peptostreptococcaceae.id.2042.495	rs6721459	A	G	A	G	0.0509823	-0.0161795	#N/A	0.594835	FALSE	FALSE	FALSE	finngen_R8_N14_ENDOMETRIOSIS	2	67625704	0.228325	0.0134305	13456	100663	Endometriosis	TRUE	reported	114119	family.Peptostreptococcaceae.id.2042	2	67852836	0.0111975	5.08e-06	18340	Peptostreptococcaceae	TRUE	reported	2	TRUE
family.Peptostreptococcaceae.id.2042.496	rs75819860	T	A	T	A	0.126264	-0.00809951	#N/A	0.113196	FALSE	TRUE	TRUE	finngen_R8_N14_ENDOMETRIOSIS	18	67657043	0.704807	0.0213797	13456	100663	Endometriosis	TRUE	reported	114119	family.Peptostreptococcaceae.id.2042	18	65324280	0.0268383	2.49e-06	18340	Peptostreptococcaceae	TRUE	reported	2	FALSE
family.Peptostreptococcaceae.id.2042.497	rs76982728	T	C	T	C	0.124203	-0.038045	#N/A	0.0206632	FALSE	FALSE	FALSE	finngen_R8_N14_ENDOMETRIOSIS	7	44273225	0.413201	0.0464942	13456	100663	Endometriosis	TRUE	reported	114119	family.Peptostreptococcaceae.id.2042	7	44312824	0.0266923	3.24e-06	18340	Peptostreptococcaceae	TRUE	reported	2	TRUE
family.Peptostreptococcaceae.id.2042.498	rs77540684	T	G	T	G	0.106725	-0.00474306	#N/A	0.0958981	FALSE	FALSE	FALSE	finngen_R8_N14_ENDOMETRIOSIS	10	14608536	0.832329	0.022403	13456	100663	Endometriosis	TRUE	reported	114119	family.Peptostreptococcaceae.id.2042	10	14650535	0.0245638	8.14e-06	18340	Peptostreptococcaceae	TRUE	reported	2	TRUE
family.Peptostreptococcaceae.id.2042.499	rs9573937	A	G	A	G	-0.0693637	-0.00643539	#N/A	0.165828	FALSE	FALSE	FALSE	finngen_R8_N14_ENDOMETRIOSIS	13	76777061	0.717039	0.0177568	13456	100663	Endometriosis	TRUE	reported	114119	family.Peptostreptococcaceae.id.2042	13	77351196	0.0142907	1.71e-06	18340	Peptostreptococcaceae	TRUE	reported	2	TRUE
family.Porphyromonadaceae.id.943.500	rs10119172	C	G	C	G	-0.0737324	-0.023495	#N/A	0.17755	FALSE	TRUE	TRUE	finngen_R8_N14_ENDOMETRIOSIS	9	2233969	0.173932	0.0172798	13456	100663	Endometriosis	TRUE	reported	114119	family.Porphyromonadaceae.id.943	9	2233969	0.014259	1.32e-07	18340	Porphyromonadaceae	TRUE	reported	2	FALSE
family.Porphyromonadaceae.id.943.501	rs10762312	G	A	G	A	-0.052368	-0.00296717	#N/A	0.309834	FALSE	FALSE	FALSE	finngen_R8_N14_ENDOMETRIOSIS	10	69812107	0.835456	0.0142852	13456	100663	Endometriosis	TRUE	reported	114119	family.Porphyromonadaceae.id.943	10	71571863	0.0118814	8.7e-06	18340	Porphyromonadaceae	TRUE	reported	2	TRUE
family.Porphyromonadaceae.id.943.502	rs10858364	G	T	G	T	0.055316	0.00045915	#N/A	0.252278	FALSE	FALSE	FALSE	finngen_R8_N14_ENDOMETRIOSIS	9	135184235	0.976481	0.0155745	13456	100663	Endometriosis	TRUE	reported	114119	family.Porphyromonadaceae.id.943	9	138076081	0.012085	4.31e-06	18340	Porphyromonadaceae	TRUE	reported	2	TRUE
family.Porphyromonadaceae.id.943.503	rs17065783	A	G	A	G	-0.059133	-0.00117691	#N/A	0.158713	FALSE	FALSE	FALSE	finngen_R8_N14_ENDOMETRIOSIS	3	62049912	0.948143	0.0180956	13456	100663	Endometriosis	TRUE	reported	114119	family.Porphyromonadaceae.id.943	3	62035586	0.0122235	1.79e-06	18340	Porphyromonadaceae	TRUE	reported	2	TRUE
family.Porphyromonadaceae.id.943.504	rs1980561	A	G	A	G	-0.0485289	0.00747994	#N/A	0.474514	FALSE	FALSE	FALSE	finngen_R8_N14_ENDOMETRIOSIS	14	62919798	0.572406	0.0132503	13456	100663	Endometriosis	TRUE	reported	114119	family.Porphyromonadaceae.id.943	14	63386516	0.0109284	8.95e-06	18340	Porphyromonadaceae	TRUE	reported	2	TRUE
family.Porphyromonadaceae.id.943.505	rs35233670	T	C	T	C	-0.0473576	-0.0156125	#N/A	0.52385	FALSE	FALSE	FALSE	finngen_R8_N14_ENDOMETRIOSIS	17	65754785	0.238018	0.0132314	13456	100663	Endometriosis	TRUE	reported	114119	family.Porphyromonadaceae.id.943	17	63750903	0.010602	7.91e-06	18340	Porphyromonadaceae	TRUE	reported	2	TRUE
family.Porphyromonadaceae.id.943.506	rs35961441	A	C	A	C	0.0915257	0.0497314	#N/A	0.0380244	FALSE	FALSE	FALSE	finngen_R8_N14_ENDOMETRIOSIS	1	240766474	0.149345	0.0344914	13456	100663	Endometriosis	TRUE	reported	114119	family.Porphyromonadaceae.id.943	1	240929774	0.0207306	8.37e-06	18340	Porphyromonadaceae	TRUE	reported	2	TRUE
family.Porphyromonadaceae.id.943.507	rs6953849	A	G	A	G	0.0718149	0.0527943	#N/A	0.178673	FALSE	FALSE	FALSE	finngen_R8_N14_ENDOMETRIOSIS	7	69786706	0.00196712	0.0170571	13456	100663	Endometriosis	TRUE	reported	114119	family.Porphyromonadaceae.id.943	7	69251692	0.0150724	2.44e-06	18340	Porphyromonadaceae	TRUE	reported	2	TRUE
family.Porphyromonadaceae.id.943.508	rs7330827	T	C	T	C	-0.103842	-0.00520873	#N/A	0.0593873	FALSE	FALSE	FALSE	finngen_R8_N14_ENDOMETRIOSIS	13	22957663	0.853236	0.0281567	13456	100663	Endometriosis	TRUE	reported	114119	family.Porphyromonadaceae.id.943	13	23531802	0.0237355	8.05e-06	18340	Porphyromonadaceae	TRUE	reported	2	TRUE
family.Porphyromonadaceae.id.943.509	rs864093	A	C	A	C	-0.0527939	-0.0285167	#N/A	0.210756	FALSE	FALSE	FALSE	finngen_R8_N14_ENDOMETRIOSIS	4	148904825	0.0794987	0.0162618	13456	100663	Endometriosis	TRUE	reported	114119	family.Porphyromonadaceae.id.943	4	149825977	0.0117499	9.6e-06	18340	Porphyromonadaceae	TRUE	reported	2	TRUE
family.Prevotellaceae.id.960.510	rs10131942	C	G	C	G	0.0701212	0.0200103	#N/A	0.163744	FALSE	TRUE	TRUE	finngen_R8_N14_ENDOMETRIOSIS	14	78176752	0.264349	0.0179276	13456	100663	Endometriosis	TRUE	reported	114119	family.Prevotellaceae.id.960	14	78643095	0.0158326	8.61e-06	18340	Prevotellaceae	TRUE	reported	2	FALSE
family.Prevotellaceae.id.960.511	rs12057990	C	T	C	T	0.0589878	-0.0101479	#N/A	0.275528	FALSE	FALSE	FALSE	finngen_R8_N14_ENDOMETRIOSIS	1	99004713	0.492676	0.0147915	13456	100663	Endometriosis	TRUE	reported	114119	family.Prevotellaceae.id.960	1	99470269	0.0132268	8.97e-06	18340	Prevotellaceae	TRUE	reported	2	TRUE
family.Prevotellaceae.id.960.512	rs12118202	T	C	T	C	-0.0751986	0.00508236	#N/A	0.179491	FALSE	FALSE	FALSE	finngen_R8_N14_ENDOMETRIOSIS	1	210508026	0.767998	0.0172286	13456	100663	Endometriosis	TRUE	reported	114119	family.Prevotellaceae.id.960	1	210681370	0.0147265	5.54e-07	18340	Prevotellaceae	TRUE	reported	2	TRUE
family.Prevotellaceae.id.960.513	rs13069367	A	C	A	C	-0.0539768	-0.00937666	#N/A	0.408853	FALSE	FALSE	FALSE	finngen_R8_N14_ENDOMETRIOSIS	3	71752679	0.48472	0.0134195	13456	100663	Endometriosis	TRUE	reported	114119	family.Prevotellaceae.id.960	3	71801830	0.0119687	7.39e-06	18340	Prevotellaceae	TRUE	reported	2	TRUE
family.Prevotellaceae.id.960.514	rs148376875	T	G	T	G	0.084515	0.0245749	#N/A	0.153467	FALSE	FALSE	FALSE	finngen_R8_N14_ENDOMETRIOSIS	3	170408919	0.181453	0.0183903	13456	100663	Endometriosis	TRUE	reported	114119	family.Prevotellaceae.id.960	3	170126707	0.0179163	2.08e-06	18340	Prevotellaceae	TRUE	reported	2	TRUE
family.Prevotellaceae.id.960.515	rs2206482	T	G	T	G	-0.0569105	-0.0185941	#N/A	0.397279	FALSE	FALSE	FALSE	finngen_R8_N14_ENDOMETRIOSIS	20	9790461	0.168079	0.0134896	13456	100663	Endometriosis	TRUE	reported	114119	family.Prevotellaceae.id.960	20	9771109	0.0117486	1.3e-06	18340	Prevotellaceae	TRUE	reported	2	TRUE
family.Prevotellaceae.id.960.516	rs2278540	G	A	G	A	0.0554249	0.00579901	#N/A	0.363955	FALSE	FALSE	FALSE	finngen_R8_N14_ENDOMETRIOSIS	3	32367424	0.673008	0.013741	13456	100663	Endometriosis	TRUE	reported	114119	family.Prevotellaceae.id.960	3	32408916	0.0123265	8.44e-06	18340	Prevotellaceae	TRUE	reported	2	TRUE
family.Prevotellaceae.id.960.517	rs34071565	T	A	T	A	-0.1567	-0.0390813	#N/A	0.0644629	FALSE	TRUE	TRUE	finngen_R8_N14_ENDOMETRIOSIS	11	119841813	0.150063	0.0271528	13456	100663	Endometriosis	TRUE	reported	114119	family.Prevotellaceae.id.960	11	119712522	0.0347882	5.6e-06	18340	Prevotellaceae	TRUE	reported	2	FALSE
family.Prevotellaceae.id.960.518	rs34660375	A	G	A	G	-0.0805894	0.0133249	#N/A	0.151753	FALSE	FALSE	FALSE	finngen_R8_N14_ENDOMETRIOSIS	5	180856881	0.478024	0.018781	13456	100663	Endometriosis	TRUE	reported	114119	family.Prevotellaceae.id.960	5	180283881	0.0178291	7.4e-06	18340	Prevotellaceae	TRUE	reported	2	TRUE
family.Prevotellaceae.id.960.519	rs3758087	T	C	T	C	0.0564199	0.0142586	#N/A	0.277033	FALSE	FALSE	FALSE	finngen_R8_N14_ENDOMETRIOSIS	8	23857096	0.333971	0.0147582	13456	100663	Endometriosis	TRUE	reported	114119	family.Prevotellaceae.id.960	8	23714609	0.0124655	8.61e-06	18340	Prevotellaceae	TRUE	reported	2	TRUE
family.Prevotellaceae.id.960.520	rs3860225	A	G	A	G	0.083936	0.0603774	#N/A	0.0900775	FALSE	FALSE	FALSE	finngen_R8_N14_ENDOMETRIOSIS	1	110619055	0.00814179	0.0228172	13456	100663	Endometriosis	TRUE	reported	114119	family.Prevotellaceae.id.960	1	111161677	0.0167936	5.5e-07	18340	Prevotellaceae	TRUE	reported	2	TRUE
family.Prevotellaceae.id.960.521	rs4493272	T	C	T	C	-0.0604992	0.0207378	#N/A	0.477725	FALSE	FALSE	FALSE	finngen_R8_N14_ENDOMETRIOSIS	2	118153336	0.117933	0.0132637	13456	100663	Endometriosis	TRUE	reported	114119	family.Prevotellaceae.id.960	2	118910912	0.0118027	3.02e-07	18340	Prevotellaceae	TRUE	reported	2	TRUE
family.Prevotellaceae.id.960.522	rs4685827	T	C	T	C	-0.0679529	-0.0118423	#N/A	0.240921	FALSE	FALSE	FALSE	finngen_R8_N14_ENDOMETRIOSIS	3	4823193	0.444551	0.0154896	13456	100663	Endometriosis	TRUE	reported	114119	family.Prevotellaceae.id.960	3	4864877	0.0145407	2.77e-06	18340	Prevotellaceae	TRUE	reported	2	TRUE
family.Prevotellaceae.id.960.523	rs7252711	A	G	A	G	-0.0740876	0.00249021	#N/A	0.10933	FALSE	FALSE	FALSE	finngen_R8_N14_ENDOMETRIOSIS	19	17350190	0.906739	0.0212561	13456	100663	Endometriosis	TRUE	reported	114119	family.Prevotellaceae.id.960	19	17460999	0.0161926	5.57e-06	18340	Prevotellaceae	TRUE	reported	2	TRUE
family.Prevotellaceae.id.960.524	rs7975087	C	A	C	A	-0.0601448	-0.0271773	#N/A	0.174072	FALSE	FALSE	FALSE	finngen_R8_N14_ENDOMETRIOSIS	12	21251898	0.120364	0.0174971	13456	100663	Endometriosis	TRUE	reported	114119	family.Prevotellaceae.id.960	12	21404832	0.0135454	7.59e-06	18340	Prevotellaceae	TRUE	reported	2	TRUE
family.Prevotellaceae.id.960.525	rs912860	G	A	G	A	-0.229046	-0.00344222	#N/A	0.022837	FALSE	FALSE	FALSE	finngen_R8_N14_ENDOMETRIOSIS	14	33237702	0.937297	0.0437562	13456	100663	Endometriosis	TRUE	reported	114119	family.Prevotellaceae.id.960	14	33706908	0.0483124	9.3e-07	18340	Prevotellaceae	TRUE	reported	2	TRUE
family.Prevotellaceae.id.960.526	rs9586501	G	A	G	A	0.0592681	-0.00869329	#N/A	0.263424	FALSE	FALSE	FALSE	finngen_R8_N14_ENDOMETRIOSIS	13	104423473	0.561368	0.0149675	13456	100663	Endometriosis	TRUE	reported	114119	family.Prevotellaceae.id.960	13	105075823	0.0127329	2.59e-06	18340	Prevotellaceae	TRUE	reported	2	TRUE
family.Prevotellaceae.id.960.527	rs9958960	G	A	G	A	-0.0914807	-0.0131973	#N/A	0.154131	FALSE	FALSE	FALSE	finngen_R8_N14_ENDOMETRIOSIS	18	65351747	0.470145	0.0182727	13456	100663	Endometriosis	TRUE	reported	114119	family.Prevotellaceae.id.960	18	63018983	0.0173611	1.06e-07	18340	Prevotellaceae	TRUE	reported	2	TRUE
family.Rhodospirillaceae.id.2717.528	rs1035406	G	A	G	A	-0.11354	0.00193681	#N/A	0.115926	FALSE	FALSE	FALSE	finngen_R8_N14_ENDOMETRIOSIS	5	120037042	0.925026	0.0205814	13456	100663	Endometriosis	TRUE	reported	114119	family.Rhodospirillaceae.id.2717	5	119372737	0.0250863	5.84e-06	18340	Rhodospirillaceae	TRUE	reported	2	TRUE
family.Rhodospirillaceae.id.2717.529	rs11591293	G	T	G	T	0.0743184	-0.013192	#N/A	0.422976	FALSE	FALSE	FALSE	finngen_R8_N14_ENDOMETRIOSIS	10	111660039	0.32298	0.0133475	13456	100663	Endometriosis	TRUE	reported	114119	family.Rhodospirillaceae.id.2717	10	113419797	0.0158724	2.67e-06	18340	Rhodospirillaceae	TRUE	reported	2	TRUE
family.Rhodospirillaceae.id.2717.530	rs12977163	G	C	G	C	0.0730951	-0.00304924	#N/A	0.392053	FALSE	TRUE	TRUE	finngen_R8_N14_ENDOMETRIOSIS	19	28150740	0.821952	0.01355	13456	100663	Endometriosis	TRUE	reported	114119	family.Rhodospirillaceae.id.2717	19	28641647	0.0163491	7.63e-06	18340	Rhodospirillaceae	TRUE	reported	2	FALSE
family.Rhodospirillaceae.id.2717.531	rs13336560	C	T	C	T	-0.0701719	0.0291298	#N/A	0.544971	FALSE	FALSE	FALSE	finngen_R8_N14_ENDOMETRIOSIS	16	88487835	0.0303865	0.0134548	13456	100663	Endometriosis	TRUE	reported	114119	family.Rhodospirillaceae.id.2717	16	88554243	0.0158061	9.17e-06	18340	Rhodospirillaceae	TRUE	reported	2	TRUE
family.Rhodospirillaceae.id.2717.532	rs1549633	A	C	A	C	0.0999312	0.00251784	#N/A	0.115628	FALSE	FALSE	FALSE	finngen_R8_N14_ENDOMETRIOSIS	5	27945538	0.903187	0.0206997	13456	100663	Endometriosis	TRUE	reported	114119	family.Rhodospirillaceae.id.2717	5	27945645	0.0218634	4.7e-06	18340	Rhodospirillaceae	TRUE	reported	2	TRUE
family.Rhodospirillaceae.id.2717.533	rs1923415	A	G	A	G	-0.0999238	-0.0193675	#N/A	0.0881928	FALSE	FALSE	FALSE	finngen_R8_N14_ENDOMETRIOSIS	6	88558996	0.4054	0.0232778	13456	100663	Endometriosis	TRUE	reported	114119	family.Rhodospirillaceae.id.2717	6	89268715	0.0227326	9.64e-06	18340	Rhodospirillaceae	TRUE	reported	2	TRUE
family.Rhodospirillaceae.id.2717.534	rs3754624	C	T	C	T	0.0971389	-0.0159108	#N/A	0.175954	FALSE	FALSE	FALSE	finngen_R8_N14_ENDOMETRIOSIS	2	224769095	0.357879	0.0173053	13456	100663	Endometriosis	TRUE	reported	114119	family.Rhodospirillaceae.id.2717	2	225633812	0.0200064	1.71e-06	18340	Rhodospirillaceae	TRUE	reported	2	TRUE
family.Rhodospirillaceae.id.2717.535	rs4278423	T	C	T	C	0.107529	-0.0236702	#N/A	0.0628132	FALSE	FALSE	FALSE	finngen_R8_N14_ENDOMETRIOSIS	10	2628361	0.386811	0.0273512	13456	100663	Endometriosis	TRUE	reported	114119	family.Rhodospirillaceae.id.2717	10	2670553	0.0235725	3.12e-06	18340	Rhodospirillaceae	TRUE	reported	2	TRUE
family.Rhodospirillaceae.id.2717.536	rs4822789	G	C	G	C	0.0734321	0.0108443	#N/A	0.386932	FALSE	TRUE	TRUE	finngen_R8_N14_ENDOMETRIOSIS	22	26777135	0.423588	0.0135517	13456	100663	Endometriosis	TRUE	reported	114119	family.Rhodospirillaceae.id.2717	22	27173098	0.0160521	7.01e-06	18340	Rhodospirillaceae	TRUE	reported	2	FALSE
family.Rhodospirillaceae.id.2717.537	rs61933850	G	A	G	A	0.164808	-0.0401285	#N/A	0.136583	FALSE	FALSE	FALSE	finngen_R8_N14_ENDOMETRIOSIS	12	72745618	0.0387731	0.0194178	13456	100663	Endometriosis	TRUE	reported	114119	family.Rhodospirillaceae.id.2717	12	73139398	0.0360647	7.23e-06	18340	Rhodospirillaceae	TRUE	reported	2	TRUE
family.Rhodospirillaceae.id.2717.538	rs6679026	T	C	T	C	0.111984	-0.00712993	#N/A	0.100507	FALSE	FALSE	FALSE	finngen_R8_N14_ENDOMETRIOSIS	1	78153828	0.74395	0.021829	13456	100663	Endometriosis	TRUE	reported	114119	family.Rhodospirillaceae.id.2717	1	78619512	0.0251088	9.95e-06	18340	Rhodospirillaceae	TRUE	reported	2	TRUE
family.Rhodospirillaceae.id.2717.539	rs7001029	C	T	C	T	0.117366	0.0046076	#N/A	0.0927067	FALSE	FALSE	FALSE	finngen_R8_N14_ENDOMETRIOSIS	8	130946157	0.840372	0.0228759	13456	100663	Endometriosis	TRUE	reported	114119	family.Rhodospirillaceae.id.2717	8	131958403	0.0261324	5.35e-06	18340	Rhodospirillaceae	TRUE	reported	2	TRUE
family.Rhodospirillaceae.id.2717.540	rs72714493	A	G	A	G	0.0816858	0.00551073	#N/A	0.150047	FALSE	FALSE	FALSE	finngen_R8_N14_ENDOMETRIOSIS	1	91740661	0.766793	0.0185814	13456	100663	Endometriosis	TRUE	reported	114119	family.Rhodospirillaceae.id.2717	1	92206218	0.0180791	7.35e-06	18340	Rhodospirillaceae	TRUE	reported	2	TRUE
family.Rhodospirillaceae.id.2717.541	rs74354280	C	T	C	T	-0.0911896	0.00768922	#N/A	0.279529	FALSE	FALSE	FALSE	finngen_R8_N14_ENDOMETRIOSIS	4	133271763	0.60121	0.0147117	13456	100663	Endometriosis	TRUE	reported	114119	family.Rhodospirillaceae.id.2717	4	134192918	0.0204907	6.67e-06	18340	Rhodospirillaceae	TRUE	reported	2	TRUE
family.Rhodospirillaceae.id.2717.542	rs76784716	A	G	A	G	0.136049	0.0182583	#N/A	0.114512	FALSE	FALSE	FALSE	finngen_R8_N14_ENDOMETRIOSIS	2	168176830	0.378853	0.0207478	13456	100663	Endometriosis	TRUE	reported	114119	family.Rhodospirillaceae.id.2717	2	169033340	0.0285767	1.49e-06	18340	Rhodospirillaceae	TRUE	reported	2	TRUE
family.Rhodospirillaceae.id.2717.543	rs9813022	A	G	A	G	-0.0842444	0.0121014	#N/A	0.37433	FALSE	FALSE	FALSE	finngen_R8_N14_ENDOMETRIOSIS	3	13685237	0.374914	0.0136384	13456	100663	Endometriosis	TRUE	reported	114119	family.Rhodospirillaceae.id.2717	3	13726736	0.0163583	2.53e-07	18340	Rhodospirillaceae	TRUE	reported	2	TRUE
family.Rikenellaceae.id.967.544	rs10217435	C	T	C	T	-0.0883756	0.00454383	#N/A	0.141649	FALSE	FALSE	FALSE	finngen_R8_N14_ENDOMETRIOSIS	9	83437740	0.810385	0.0189381	13456	100663	Endometriosis	TRUE	reported	114119	family.Rikenellaceae.id.967	9	86052655	0.0197506	6.51e-06	18340	Rikenellaceae	TRUE	reported	2	TRUE
family.Rikenellaceae.id.967.545	rs10832801	A	C	A	C	-0.0534763	0.00891798	#N/A	0.285208	FALSE	FALSE	FALSE	finngen_R8_N14_ENDOMETRIOSIS	11	17567582	0.545645	0.0147575	13456	100663	Endometriosis	TRUE	reported	114119	family.Rikenellaceae.id.967	11	17589129	0.0122666	7.5e-06	18340	Rikenellaceae	TRUE	reported	2	TRUE
family.Rikenellaceae.id.967.546	rs1939881	G	A	G	A	-0.105589	-0.0510855	#N/A	0.0583912	FALSE	FALSE	FALSE	finngen_R8_N14_ENDOMETRIOSIS	11	95571670	0.0728903	0.0284835	13456	100663	Endometriosis	TRUE	reported	114119	family.Rikenellaceae.id.967	11	95304834	0.0206213	5.64e-07	18340	Rikenellaceae	TRUE	reported	2	TRUE
family.Rikenellaceae.id.967.547	rs2447496	G	A	G	A	-0.0549203	0.00367962	#N/A	0.268178	FALSE	FALSE	FALSE	finngen_R8_N14_ENDOMETRIOSIS	8	98176696	0.805995	0.0149824	13456	100663	Endometriosis	TRUE	reported	114119	family.Rikenellaceae.id.967	8	99188924	0.0121904	6.09e-06	18340	Rikenellaceae	TRUE	reported	2	TRUE
family.Rikenellaceae.id.967.548	rs2833282	G	A	G	A	0.0711137	0.010712	#N/A	0.150578	FALSE	FALSE	FALSE	finngen_R8_N14_ENDOMETRIOSIS	21	31124392	0.564553	0.0185942	13456	100663	Endometriosis	TRUE	reported	114119	family.Rikenellaceae.id.967	21	32496710	0.0156966	4.31e-06	18340	Rikenellaceae	TRUE	reported	2	TRUE
family.Rikenellaceae.id.967.549	rs36021379	A	G	A	G	-0.0656005	-0.0293438	#N/A	0.15708	FALSE	FALSE	FALSE	finngen_R8_N14_ENDOMETRIOSIS	21	27143593	0.107353	0.0182236	13456	100663	Endometriosis	TRUE	reported	114119	family.Rikenellaceae.id.967	21	28515912	0.0144903	7.2e-06	18340	Rikenellaceae	TRUE	reported	2	TRUE
family.Rikenellaceae.id.967.550	rs4264350	T	C	T	C	-0.0526393	0.0160868	#N/A	0.460697	FALSE	FALSE	FALSE	finngen_R8_N14_ENDOMETRIOSIS	15	71366303	0.225556	0.0132742	13456	100663	Endometriosis	TRUE	reported	114119	family.Rikenellaceae.id.967	15	71658642	0.0108555	1.35e-06	18340	Rikenellaceae	TRUE	reported	2	TRUE
family.Rikenellaceae.id.967.551	rs4783173	C	G	C	G	0.0481514	0.000438816	#N/A	0.392197	FALSE	TRUE	TRUE	finngen_R8_N14_ENDOMETRIOSIS	16	85363023	0.974273	0.0136067	13456	100663	Endometriosis	TRUE	reported	114119	family.Rikenellaceae.id.967	16	85396629	0.0110006	7.06e-06	18340	Rikenellaceae	TRUE	reported	2	FALSE
family.Rikenellaceae.id.967.552	rs59663348	G	A	G	A	0.0570915	0.00363118	#N/A	0.245218	FALSE	FALSE	FALSE	finngen_R8_N14_ENDOMETRIOSIS	18	4069710	0.81339	0.0153828	13456	100663	Endometriosis	TRUE	reported	114119	family.Rikenellaceae.id.967	18	4069710	0.0125048	6.12e-06	18340	Rikenellaceae	TRUE	reported	2	TRUE
family.Rikenellaceae.id.967.553	rs62532512	C	A	C	A	-0.0504257	0.00939564	#N/A	0.430561	FALSE	FALSE	FALSE	finngen_R8_N14_ENDOMETRIOSIS	9	14158855	0.481231	0.01334	13456	100663	Endometriosis	TRUE	reported	114119	family.Rikenellaceae.id.967	9	14158854	0.0107399	2.76e-06	18340	Rikenellaceae	TRUE	reported	2	TRUE
family.Rikenellaceae.id.967.554	rs67281112	G	C	G	C	0.0635814	0.0226616	#N/A	0.203412	FALSE	TRUE	TRUE	finngen_R8_N14_ENDOMETRIOSIS	7	136094171	0.168662	0.016463	13456	100663	Endometriosis	TRUE	reported	114119	family.Rikenellaceae.id.967	7	135778919	0.0137451	3.63e-06	18340	Rikenellaceae	TRUE	reported	2	FALSE
family.Rikenellaceae.id.967.555	rs6744030	C	T	C	T	0.0696747	-0.0145737	#N/A	0.214093	FALSE	FALSE	FALSE	finngen_R8_N14_ENDOMETRIOSIS	2	173392399	0.367254	0.0161638	13456	100663	Endometriosis	TRUE	reported	114119	family.Rikenellaceae.id.967	2	174257127	0.0157103	9.32e-06	18340	Rikenellaceae	TRUE	reported	2	TRUE
family.Rikenellaceae.id.967.556	rs6837275	A	G	A	G	0.0570355	-0.0283914	#N/A	0.298892	FALSE	FALSE	FALSE	finngen_R8_N14_ENDOMETRIOSIS	4	186921078	0.0503037	0.0145049	13456	100663	Endometriosis	TRUE	reported	114119	family.Rikenellaceae.id.967	4	187842232	0.011887	1.45e-06	18340	Rikenellaceae	TRUE	reported	2	TRUE
family.Rikenellaceae.id.967.557	rs74474130	T	G	T	G	0.137747	0.00143099	#N/A	0.036174	FALSE	FALSE	FALSE	finngen_R8_N14_ENDOMETRIOSIS	14	89804477	0.967993	0.0356627	13456	100663	Endometriosis	TRUE	reported	114119	family.Rikenellaceae.id.967	14	90270821	0.0295688	3.61e-06	18340	Rikenellaceae	TRUE	reported	2	TRUE
family.Rikenellaceae.id.967.558	rs77885767	C	T	C	T	-0.156209	0.00942913	#N/A	0.0458984	FALSE	FALSE	FALSE	finngen_R8_N14_ENDOMETRIOSIS	14	21080475	0.764881	0.0315274	13456	100663	Endometriosis	TRUE	reported	114119	family.Rikenellaceae.id.967	14	21548634	0.0336482	2.85e-06	18340	Rikenellaceae	TRUE	reported	2	TRUE
family.Rikenellaceae.id.967.559	rs9389714	C	T	C	T	-0.0636841	0.0302396	#N/A	0.0863196	FALSE	FALSE	FALSE	finngen_R8_N14_ENDOMETRIOSIS	6	99796791	0.199471	0.0235683	13456	100663	Endometriosis	TRUE	reported	114119	family.Rikenellaceae.id.967	6	100244667	0.0143416	8.79e-06	18340	Rikenellaceae	TRUE	reported	2	TRUE
family.Rikenellaceae.id.967.560	rs9578457	G	A	G	A	-0.141478	0.0209013	#N/A	0.0482677	FALSE	FALSE	FALSE	finngen_R8_N14_ENDOMETRIOSIS	13	22293217	0.498229	0.0308607	13456	100663	Endometriosis	TRUE	reported	114119	family.Rikenellaceae.id.967	13	22867356	0.0315848	3.99e-06	18340	Rikenellaceae	TRUE	reported	2	TRUE
family.Rikenellaceae.id.967.561	rs9603208	G	T	G	T	0.0821173	0.0232003	#N/A	0.0995339	FALSE	FALSE	FALSE	finngen_R8_N14_ENDOMETRIOSIS	13	37470552	0.293639	0.0220919	13456	100663	Endometriosis	TRUE	reported	114119	family.Rikenellaceae.id.967	13	38044689	0.0159596	1.92e-07	18340	Rikenellaceae	TRUE	reported	2	TRUE
family.Ruminococcaceae.id.2050.562	rs10093275	C	T	C	T	0.0534595	0.0216982	#N/A	0.33236	FALSE	FALSE	FALSE	finngen_R8_N14_ENDOMETRIOSIS	8	68820652	0.121273	0.0140038	13456	100663	Endometriosis	TRUE	reported	114119	family.Ruminococcaceae.id.2050	8	69732887	0.011677	5.35e-06	18340	Ruminococcaceae	TRUE	reported	2	TRUE
family.Ruminococcaceae.id.2050.563	rs10166469	T	C	T	C	-0.053336	-0.0102218	#N/A	0.254792	FALSE	FALSE	FALSE	finngen_R8_N14_ENDOMETRIOSIS	2	29606301	0.499563	0.0151394	13456	100663	Endometriosis	TRUE	reported	114119	family.Ruminococcaceae.id.2050	2	29829167	0.0120209	8.52e-06	18340	Ruminococcaceae	TRUE	reported	2	TRUE
family.Ruminococcaceae.id.2050.564	rs1158100	A	G	A	G	-0.0490539	0.00275957	#N/A	0.432866	FALSE	FALSE	FALSE	finngen_R8_N14_ENDOMETRIOSIS	8	4698162	0.83601	0.0133313	13456	100663	Endometriosis	TRUE	reported	114119	family.Ruminococcaceae.id.2050	8	4555684	0.0109865	8.61e-06	18340	Ruminococcaceae	TRUE	reported	2	TRUE
family.Ruminococcaceae.id.2050.565	rs1612733	T	C	T	C	0.108708	-0.0350544	#N/A	0.0546588	FALSE	FALSE	FALSE	finngen_R8_N14_ENDOMETRIOSIS	1	107118984	0.231542	0.0292999	13456	100663	Endometriosis	TRUE	reported	114119	family.Ruminococcaceae.id.2050	1	107661606	0.0238006	4.22e-06	18340	Ruminococcaceae	TRUE	reported	2	TRUE
family.Ruminococcaceae.id.2050.566	rs17376049	T	C	T	C	0.0848534	-0.0235628	#N/A	0.108514	FALSE	FALSE	FALSE	finngen_R8_N14_ENDOMETRIOSIS	1	60959595	0.266416	0.0212019	13456	100663	Endometriosis	TRUE	reported	114119	family.Ruminococcaceae.id.2050	1	61425267	0.0172114	7.3e-07	18340	Ruminococcaceae	TRUE	reported	2	TRUE
family.Ruminococcaceae.id.2050.567	rs2113833	T	C	T	C	0.169146	-0.0799236	#N/A	0.033515	FALSE	FALSE	FALSE	finngen_R8_N14_ENDOMETRIOSIS	2	217352078	0.02979	0.0367824	13456	100663	Endometriosis	TRUE	reported	114119	family.Ruminococcaceae.id.2050	2	218216801	0.0355009	1.14e-06	18340	Ruminococcaceae	TRUE	reported	2	TRUE
family.Ruminococcaceae.id.2050.568	rs2426816	T	A	T	A	-0.0480152	0.00529984	#N/A	0.514339	FALSE	TRUE	TRUE	finngen_R8_N14_ENDOMETRIOSIS	20	59703047	0.688448	0.0132178	13456	100663	Endometriosis	TRUE	reported	114119	family.Ruminococcaceae.id.2050	20	58278102	0.0106011	6.04e-06	18340	Ruminococcaceae	TRUE	reported	2	FALSE
family.Ruminococcaceae.id.2050.569	rs3009418	C	A	C	A	0.0927607	-0.00738603	#N/A	0.0477147	FALSE	FALSE	FALSE	finngen_R8_N14_ENDOMETRIOSIS	1	148272338	0.81448	0.0314768	13456	100663	Endometriosis	TRUE	reported	114119	family.Ruminococcaceae.id.2050	1	147744468	0.0210123	8.69e-06	18340	Ruminococcaceae	TRUE	reported	2	TRUE
family.Ruminococcaceae.id.2050.570	rs499272	G	C	G	C	0.0706431	0.0189526	#N/A	0.129183	FALSE	TRUE	TRUE	finngen_R8_N14_ENDOMETRIOSIS	11	116614779	0.338341	0.0197949	13456	100663	Endometriosis	TRUE	reported	114119	family.Ruminococcaceae.id.2050	11	116485496	0.016046	9.29e-06	18340	Ruminococcaceae	TRUE	reported	2	FALSE
family.Ruminococcaceae.id.2050.571	rs55793120	T	C	T	C	0.13822	0.0365306	#N/A	0.0619361	FALSE	FALSE	FALSE	finngen_R8_N14_ENDOMETRIOSIS	12	46990335	0.191136	0.0279452	13456	100663	Endometriosis	TRUE	reported	114119	family.Ruminococcaceae.id.2050	12	47384118	0.0266152	1.44e-07	18340	Ruminococcaceae	TRUE	reported	2	TRUE
family.Ruminococcaceae.id.2050.572	rs56199908	T	C	T	C	-0.199327	0.0567539	#N/A	0.0543245	FALSE	FALSE	FALSE	finngen_R8_N14_ENDOMETRIOSIS	9	2801371	0.0530897	0.0293425	13456	100663	Endometriosis	TRUE	reported	114119	family.Ruminococcaceae.id.2050	9	2801371	0.0410444	1.66e-06	18340	Ruminococcaceae	TRUE	reported	2	TRUE
family.Ruminococcaceae.id.2050.573	rs76724913	T	G	T	G	0.0901053	-0.019142	#N/A	0.0979089	FALSE	FALSE	FALSE	finngen_R8_N14_ENDOMETRIOSIS	1	24147179	0.392563	0.0223888	13456	100663	Endometriosis	TRUE	reported	114119	family.Ruminococcaceae.id.2050	1	24473669	0.0203104	9.6e-06	18340	Ruminococcaceae	TRUE	reported	2	TRUE
family.Streptococcaceae.id.1850.574	rs10028567	C	T	C	T	-0.0934027	-0.00521089	#N/A	0.121861	FALSE	FALSE	FALSE	finngen_R8_N14_ENDOMETRIOSIS	4	52791410	0.796177	0.0201739	13456	100663	Endometriosis	TRUE	reported	114119	family.Streptococcaceae.id.1850	4	53657577	0.0190343	3.72e-06	18340	Streptococcaceae	TRUE	reported	2	TRUE
family.Streptococcaceae.id.1850.575	rs11110281	T	C	T	C	-0.130554	0.00515912	#N/A	0.0478309	FALSE	FALSE	FALSE	finngen_R8_N14_ENDOMETRIOSIS	12	100190236	0.867654	0.0309598	13456	100663	Endometriosis	TRUE	reported	114119	family.Streptococcaceae.id.1850	12	100584014	0.0225943	1.4e-08	18340	Streptococcaceae	TRUE	reported	2	TRUE
family.Streptococcaceae.id.1850.576	rs16950051	A	G	A	G	0.107008	0.00554648	#N/A	0.0655962	FALSE	FALSE	FALSE	finngen_R8_N14_ENDOMETRIOSIS	12	120291702	0.836269	0.0268376	13456	100663	Endometriosis	TRUE	reported	114119	family.Streptococcaceae.id.1850	12	120729505	0.0236973	5.34e-06	18340	Streptococcaceae	TRUE	reported	2	TRUE
family.Streptococcaceae.id.1850.577	rs2370083	G	T	G	T	-0.0842751	0.0186601	#N/A	0.0639663	FALSE	FALSE	FALSE	finngen_R8_N14_ENDOMETRIOSIS	14	97060413	0.490612	0.0270696	13456	100663	Endometriosis	TRUE	reported	114119	family.Streptococcaceae.id.1850	14	97526750	0.0184509	4.26e-06	18340	Streptococcaceae	TRUE	reported	2	TRUE
family.Streptococcaceae.id.1850.578	rs2952251	A	G	A	G	-0.0639298	-0.0203143	#N/A	0.228169	FALSE	FALSE	FALSE	finngen_R8_N14_ENDOMETRIOSIS	8	10285654	0.195711	0.0157005	13456	100663	Endometriosis	TRUE	reported	114119	family.Streptococcaceae.id.1850	8	10143164	0.0126525	3.72e-07	18340	Streptococcaceae	TRUE	reported	2	TRUE
family.Streptococcaceae.id.1850.579	rs35344081	G	A	G	A	0.0609349	0.0266764	#N/A	0.263074	FALSE	FALSE	FALSE	finngen_R8_N14_ENDOMETRIOSIS	16	941253	0.0752575	0.014996	13456	100663	Endometriosis	TRUE	reported	114119	family.Streptococcaceae.id.1850	16	991253	0.0129703	2.64e-06	18340	Streptococcaceae	TRUE	reported	2	TRUE
family.Streptococcaceae.id.1850.580	rs395407	G	C	G	C	-0.0826855	0.00929411	#N/A	0.165048	FALSE	TRUE	TRUE	finngen_R8_N14_ENDOMETRIOSIS	5	170262600	0.610506	0.0182469	13456	100663	Endometriosis	TRUE	reported	114119	family.Streptococcaceae.id.1850	5	169689604	0.0172536	1.33e-06	18340	Streptococcaceae	TRUE	reported	2	FALSE
family.Streptococcaceae.id.1850.581	rs57646748	G	A	G	A	-0.088021	0.0129955	#N/A	0.038173	FALSE	FALSE	FALSE	finngen_R8_N14_ENDOMETRIOSIS	4	37451236	0.704771	0.0342991	13456	100663	Endometriosis	TRUE	reported	114119	family.Streptococcaceae.id.1850	4	37452858	0.019876	7.88e-06	18340	Streptococcaceae	TRUE	reported	2	TRUE
family.Streptococcaceae.id.1850.582	rs6563952	G	C	G	C	0.0801931	-0.0101638	#N/A	0.092867	FALSE	TRUE	TRUE	finngen_R8_N14_ENDOMETRIOSIS	16	73358083	0.654883	0.0227384	13456	100663	Endometriosis	TRUE	reported	114119	family.Streptococcaceae.id.1850	16	73391982	0.0178576	8.71e-06	18340	Streptococcaceae	TRUE	reported	2	FALSE
family.Streptococcaceae.id.1850.583	rs6806351	T	C	T	C	-0.0619209	0.0314609	#N/A	0.218885	FALSE	FALSE	FALSE	finngen_R8_N14_ENDOMETRIOSIS	3	132339879	0.0489283	0.0159764	13456	100663	Endometriosis	TRUE	reported	114119	family.Streptococcaceae.id.1850	3	132058723	0.0135744	6.94e-06	18340	Streptococcaceae	TRUE	reported	2	TRUE
family.Streptococcaceae.id.1850.584	rs76717940	T	A	T	A	0.150606	0.0138445	#N/A	0.0578316	FALSE	TRUE	TRUE	finngen_R8_N14_ENDOMETRIOSIS	3	94435149	0.628475	0.0286118	13456	100663	Endometriosis	TRUE	reported	114119	family.Streptococcaceae.id.1850	3	94153993	0.0334079	3.09e-06	18340	Streptococcaceae	TRUE	reported	2	FALSE
family.Streptococcaceae.id.1850.585	rs77968078	G	A	G	A	-0.0993013	-0.0290104	#N/A	0.0609809	FALSE	FALSE	FALSE	finngen_R8_N14_ENDOMETRIOSIS	1	240278466	0.293206	0.0275997	13456	100663	Endometriosis	TRUE	reported	114119	family.Streptococcaceae.id.1850	1	240441766	0.0224788	7.93e-06	18340	Streptococcaceae	TRUE	reported	2	TRUE
family.Streptococcaceae.id.1850.586	rs7916711	A	G	A	G	0.0959639	-0.0185169	#N/A	0.140886	FALSE	FALSE	FALSE	finngen_R8_N14_ENDOMETRIOSIS	10	28299340	0.327675	0.0189178	13456	100663	Endometriosis	TRUE	reported	114119	family.Streptococcaceae.id.1850	10	28588269	0.021545	6.33e-06	18340	Streptococcaceae	TRUE	reported	2	TRUE
family.Streptococcaceae.id.1850.587	rs957755	T	G	T	G	-0.0642449	-0.0920327	#N/A	0.139429	FALSE	FALSE	FALSE	finngen_R8_N14_ENDOMETRIOSIS	7	46739055	1.95979e-06	0.0193446	13456	100663	Endometriosis	TRUE	reported	114119	family.Streptococcaceae.id.1850	7	46778653	0.0142702	7.42e-06	18340	Streptococcaceae	TRUE	reported	2	TRUE
family.unknownfamily.id.1000001214.633	rs11150282	T	C	T	C	0.098235	-0.0029612	#N/A	0.360081	FALSE	FALSE	FALSE	finngen_R8_N14_ENDOMETRIOSIS	16	80459808	0.830021	0.0137939	13456	100663	Endometriosis	TRUE	reported	114119	family.unknownfamily.id.1000001214	16	80493705	0.0197127	7.36e-07	18340	unknownfamily	TRUE	reported	2	TRUE
family.unknownfamily.id.1000001214.634	rs113884518	T	C	T	C	-0.20591	-0.0271406	#N/A	0.0241143	FALSE	FALSE	FALSE	finngen_R8_N14_ENDOMETRIOSIS	9	24648999	0.528506	0.0430605	13456	100663	Endometriosis	TRUE	reported	114119	family.unknownfamily.id.1000001214	9	24648997	0.0455376	7.74e-06	18340	unknownfamily	TRUE	reported	2	TRUE
family.unknownfamily.id.1000001214.635	rs1221147	T	A	T	A	0.126305	0.000231509	#N/A	0.152195	FALSE	TRUE	TRUE	finngen_R8_N14_ENDOMETRIOSIS	9	119284271	0.990001	0.0184729	13456	100663	Endometriosis	TRUE	reported	114119	family.unknownfamily.id.1000001214	9	122046549	0.0279161	4.86e-06	18340	unknownfamily	TRUE	reported	2	FALSE
family.unknownfamily.id.1000001214.636	rs16851659	G	C	G	C	-0.0895168	-0.00902397	#N/A	0.340573	FALSE	TRUE	TRUE	finngen_R8_N14_ENDOMETRIOSIS	1	230387293	0.517407	0.0139399	13456	100663	Endometriosis	TRUE	reported	114119	family.unknownfamily.id.1000001214	1	230523039	0.0186555	1.27e-06	18340	unknownfamily	TRUE	reported	2	FALSE
family.unknownfamily.id.1000001214.637	rs28678345	T	C	T	C	0.213083	-0.043531	#N/A	0.0487395	FALSE	FALSE	FALSE	finngen_R8_N14_ENDOMETRIOSIS	17	55828967	0.159477	0.0309425	13456	100663	Endometriosis	TRUE	reported	114119	family.unknownfamily.id.1000001214	17	53906328	0.0471377	8.06e-06	18340	unknownfamily	TRUE	reported	2	TRUE
family.unknownfamily.id.1000001214.638	rs367480	G	A	G	A	-0.0841649	0.000649021	#N/A	0.359062	FALSE	FALSE	FALSE	finngen_R8_N14_ENDOMETRIOSIS	11	2916401	0.962458	0.0137887	13456	100663	Endometriosis	TRUE	reported	114119	family.unknownfamily.id.1000001214	11	2937631	0.0185948	7.52e-06	18340	unknownfamily	TRUE	reported	2	TRUE
family.unknownfamily.id.1000001214.639	rs4129395	G	A	G	A	0.0904264	-0.0129088	#N/A	0.489027	FALSE	FALSE	FALSE	finngen_R8_N14_ENDOMETRIOSIS	9	113213109	0.328705	0.0132164	13456	100663	Endometriosis	TRUE	reported	114119	family.unknownfamily.id.1000001214	9	115975389	0.0185253	1.22e-06	18340	unknownfamily	TRUE	reported	2	TRUE
family.unknownfamily.id.1000001214.640	rs73074665	A	T	A	T	0.164631	0.036144	#N/A	0.0648443	FALSE	TRUE	TRUE	finngen_R8_N14_ENDOMETRIOSIS	7	19971001	0.176554	0.0267448	13456	100663	Endometriosis	TRUE	reported	114119	family.unknownfamily.id.1000001214	7	20010624	0.0356037	3.62e-06	18340	unknownfamily	TRUE	reported	2	FALSE
family.unknownfamily.id.1000001214.641	rs789069	A	C	A	C	-0.10413	-0.0250318	#N/A	0.140462	FALSE	FALSE	FALSE	finngen_R8_N14_ENDOMETRIOSIS	18	1008277	0.187353	0.0189858	13456	100663	Endometriosis	TRUE	reported	114119	family.unknownfamily.id.1000001214	18	1008278	0.0234459	6.5e-06	18340	unknownfamily	TRUE	reported	2	TRUE
family.unknownfamily.id.1000001214.642	rs79790072	T	C	T	C	0.226103	-0.00317183	#N/A	0.0304135	FALSE	FALSE	FALSE	finngen_R8_N14_ENDOMETRIOSIS	15	100207478	0.934228	0.0384339	13456	100663	Endometriosis	TRUE	reported	114119	family.unknownfamily.id.1000001214	15	100747683	0.0488017	3.54e-06	18340	unknownfamily	TRUE	reported	2	TRUE
family.unknownfamily.id.1000001214.643	rs8028558	A	G	A	G	0.08346	0.019149	#N/A	0.357155	FALSE	FALSE	FALSE	finngen_R8_N14_ENDOMETRIOSIS	15	61763554	0.165195	0.013798	13456	100663	Endometriosis	TRUE	reported	114119	family.unknownfamily.id.1000001214	15	62055753	0.0188504	9.78e-06	18340	unknownfamily	TRUE	reported	2	TRUE
family.unknownfamily.id.1000001214.644	rs9864379	T	C	T	C	-0.160521	-0.0285266	#N/A	0.148984	FALSE	FALSE	FALSE	finngen_R8_N14_ENDOMETRIOSIS	3	14265449	0.125884	0.0186383	13456	100663	Endometriosis	TRUE	reported	114119	family.unknownfamily.id.1000001214	3	14306949	0.0292752	4.66e-08	18340	unknownfamily	TRUE	reported	2	TRUE
family.unknownfamily.id.1000005471.645	rs10071529	G	C	G	C	0.125105	0.0157738	#N/A	0.110243	FALSE	TRUE	TRUE	finngen_R8_N14_ENDOMETRIOSIS	5	176860194	0.454903	0.0211087	13456	100663	Endometriosis	TRUE	reported	114119	family.unknownfamily.id.1000005471	5	176287195	0.0278674	8.64e-06	18340	unknownfamily	TRUE	reported	2	FALSE
family.unknownfamily.id.1000005471.646	rs11779863	G	A	G	A	-0.0772768	0.00804494	#N/A	0.158442	FALSE	FALSE	FALSE	finngen_R8_N14_ENDOMETRIOSIS	8	15549321	0.659535	0.0182609	13456	100663	Endometriosis	TRUE	reported	114119	family.unknownfamily.id.1000005471	8	15406830	0.0172171	6.69e-06	18340	unknownfamily	TRUE	reported	2	TRUE
family.unknownfamily.id.1000005471.647	rs12566890	T	G	T	G	-0.103134	-0.0252674	#N/A	0.130988	FALSE	FALSE	FALSE	finngen_R8_N14_ENDOMETRIOSIS	1	61385192	0.198794	0.0196634	13456	100663	Endometriosis	TRUE	reported	114119	family.unknownfamily.id.1000005471	1	61850864	0.0241775	8.11e-06	18340	unknownfamily	TRUE	reported	2	TRUE
family.unknownfamily.id.1000005471.648	rs13100746	C	T	C	T	0.0638979	0.0191561	#N/A	0.445531	FALSE	FALSE	FALSE	finngen_R8_N14_ENDOMETRIOSIS	3	166128718	0.148596	0.0132613	13456	100663	Endometriosis	TRUE	reported	114119	family.unknownfamily.id.1000005471	3	165846506	0.0142685	7.29e-06	18340	unknownfamily	TRUE	reported	2	TRUE
family.unknownfamily.id.1000005471.649	rs17235252	T	C	T	C	-0.122002	-0.010083	#N/A	0.119383	FALSE	FALSE	FALSE	finngen_R8_N14_ENDOMETRIOSIS	7	82906721	0.621498	0.0204222	13456	100663	Endometriosis	TRUE	reported	114119	family.unknownfamily.id.1000005471	7	82536037	0.0255463	2.16e-06	18340	unknownfamily	TRUE	reported	2	TRUE
family.unknownfamily.id.1000005471.650	rs3932485	C	T	C	T	0.0626209	-0.00852303	#N/A	0.390822	FALSE	FALSE	FALSE	finngen_R8_N14_ENDOMETRIOSIS	3	184475694	0.528639	0.0135268	13456	100663	Endometriosis	TRUE	reported	114119	family.unknownfamily.id.1000005471	3	184193482	0.0141623	9.93e-06	18340	unknownfamily	TRUE	reported	2	TRUE
family.unknownfamily.id.1000005471.651	rs515984	T	C	T	C	-0.0875451	-0.0367182	#N/A	0.115862	FALSE	FALSE	FALSE	finngen_R8_N14_ENDOMETRIOSIS	10	3479267	0.0755892	0.0206645	13456	100663	Endometriosis	TRUE	reported	114119	family.unknownfamily.id.1000005471	10	3521459	0.0190685	6.61e-06	18340	unknownfamily	TRUE	reported	2	TRUE
family.unknownfamily.id.1000005471.652	rs62188991	G	C	G	C	-0.110864	-0.00134288	#N/A	0.0598005	FALSE	TRUE	TRUE	finngen_R8_N14_ENDOMETRIOSIS	2	176509448	0.962497	0.0285593	13456	100663	Endometriosis	TRUE	reported	114119	family.unknownfamily.id.1000005471	2	177374176	0.0241355	5.27e-06	18340	unknownfamily	TRUE	reported	2	FALSE
family.unknownfamily.id.1000005471.653	rs638542	G	A	G	A	-0.070592	-0.0127586	#N/A	0.288388	FALSE	FALSE	FALSE	finngen_R8_N14_ENDOMETRIOSIS	1	109302630	0.379857	0.0145288	13456	100663	Endometriosis	TRUE	reported	114119	family.unknownfamily.id.1000005471	1	109845252	0.0157049	5.17e-06	18340	unknownfamily	TRUE	reported	2	TRUE
family.unknownfamily.id.1000005471.654	rs739151	C	G	C	G	0.0652659	0.0195356	#N/A	0.516811	FALSE	TRUE	TRUE	finngen_R8_N14_ENDOMETRIOSIS	22	42345460	0.139303	0.013214	13456	100663	Endometriosis	TRUE	reported	114119	family.unknownfamily.id.1000005471	22	42741466	0.0139773	3.09e-06	18340	unknownfamily	TRUE	reported	2	FALSE
family.unknownfamily.id.1000005471.655	rs74603314	T	C	T	C	0.230767	-0.0646005	#N/A	0.0403332	FALSE	FALSE	FALSE	finngen_R8_N14_ENDOMETRIOSIS	14	46050515	0.0558637	0.0337853	13456	100663	Endometriosis	TRUE	reported	114119	family.unknownfamily.id.1000005471	14	46519718	0.0489701	2.28e-06	18340	unknownfamily	TRUE	reported	2	TRUE
family.unknownfamily.id.1000005471.656	rs7706512	G	A	G	A	0.0657351	-0.00381203	#N/A	0.522287	FALSE	FALSE	FALSE	finngen_R8_N14_ENDOMETRIOSIS	5	17443545	0.773168	0.0132255	13456	100663	Endometriosis	TRUE	reported	114119	family.unknownfamily.id.1000005471	5	17443654	0.0138979	2.27e-06	18340	unknownfamily	TRUE	reported	2	TRUE
family.unknownfamily.id.1000005471.657	rs7801843	A	G	A	G	-0.0869495	0.0302361	#N/A	0.153036	FALSE	FALSE	FALSE	finngen_R8_N14_ENDOMETRIOSIS	7	4066073	0.0997034	0.0183662	13456	100663	Endometriosis	TRUE	reported	114119	family.unknownfamily.id.1000005471	7	4105705	0.0194509	9.47e-06	18340	unknownfamily	TRUE	reported	2	TRUE
family.unknownfamily.id.1000005471.658	rs7853673	G	A	G	A	-0.0624389	-0.00493768	#N/A	0.462465	FALSE	FALSE	FALSE	finngen_R8_N14_ENDOMETRIOSIS	9	113948961	0.709227	0.0132415	13456	100663	Endometriosis	TRUE	reported	114119	family.unknownfamily.id.1000005471	9	116711241	0.0139833	6.73e-06	18340	unknownfamily	TRUE	reported	2	TRUE
family.unknownfamily.id.1000005471.659	rs949341	G	A	G	A	0.0656602	0.00987195	#N/A	0.278491	FALSE	FALSE	FALSE	finngen_R8_N14_ENDOMETRIOSIS	11	112516062	0.50511	0.0148123	13456	100663	Endometriosis	TRUE	reported	114119	family.unknownfamily.id.1000005471	11	112386785	0.0147216	7.73e-06	18340	unknownfamily	TRUE	reported	2	TRUE
family.unknownfamily.id.1000006161.660	rs11251024	G	A	G	A	0.104201	0.0153139	#N/A	0.263313	FALSE	FALSE	FALSE	finngen_R8_N14_ENDOMETRIOSIS	10	2053532	0.307523	0.0150073	13456	100663	Endometriosis	TRUE	reported	114119	family.unknownfamily.id.1000006161	10	2095726	0.0206737	6.63e-07	18340	unknownfamily	TRUE	reported	2	TRUE
family.unknownfamily.id.1000006161.661	rs11606187	A	G	A	G	-0.154539	-0.0109108	#N/A	0.14311	FALSE	FALSE	FALSE	finngen_R8_N14_ENDOMETRIOSIS	11	91856434	0.563504	0.0188884	13456	100663	Endometriosis	TRUE	reported	114119	family.unknownfamily.id.1000006161	11	91589600	0.0326288	3.31e-06	18340	unknownfamily	TRUE	reported	2	TRUE
family.unknownfamily.id.1000006161.662	rs13219468	G	C	G	C	0.115344	-0.0103552	#N/A	0.28829	FALSE	TRUE	TRUE	finngen_R8_N14_ENDOMETRIOSIS	6	68224756	0.478289	0.0146042	13456	100663	Endometriosis	TRUE	reported	114119	family.unknownfamily.id.1000006161	6	68934648	0.0236958	1.41e-06	18340	unknownfamily	TRUE	reported	2	FALSE
family.unknownfamily.id.1000006161.663	rs13385922	T	C	T	C	0.0929494	-0.0149486	#N/A	0.344915	FALSE	FALSE	FALSE	finngen_R8_N14_ENDOMETRIOSIS	2	233172678	0.283982	0.0139522	13456	100663	Endometriosis	TRUE	reported	114119	family.unknownfamily.id.1000006161	2	234081324	0.0201348	3.97e-06	18340	unknownfamily	TRUE	reported	2	TRUE
family.unknownfamily.id.1000006161.664	rs166849	G	A	G	A	0.0911053	0.00908259	#N/A	0.414907	FALSE	FALSE	FALSE	finngen_R8_N14_ENDOMETRIOSIS	2	199914143	0.499134	0.0134387	13456	100663	Endometriosis	TRUE	reported	114119	family.unknownfamily.id.1000006161	2	200778866	0.0202239	7.74e-06	18340	unknownfamily	TRUE	reported	2	TRUE
family.unknownfamily.id.1000006161.665	rs2172426	C	T	C	T	-0.10212	0.00519425	#N/A	0.404343	FALSE	FALSE	FALSE	finngen_R8_N14_ENDOMETRIOSIS	8	18371511	0.699945	0.0134778	13456	100663	Endometriosis	TRUE	reported	114119	family.unknownfamily.id.1000006161	8	18229020	0.0198947	3.17e-07	18340	unknownfamily	TRUE	reported	2	TRUE
family.unknownfamily.id.1000006161.666	rs267959	A	G	A	G	0.0988612	0.00503266	#N/A	0.27579	FALSE	FALSE	FALSE	finngen_R8_N14_ENDOMETRIOSIS	5	10737690	0.733447	0.0147783	13456	100663	Endometriosis	TRUE	reported	114119	family.unknownfamily.id.1000006161	5	10737802	0.0209676	2.62e-06	18340	unknownfamily	TRUE	reported	2	TRUE
family.unknownfamily.id.1000006161.667	rs2930903	C	G	C	G	0.0908335	0.00834305	#N/A	0.361415	FALSE	TRUE	TRUE	finngen_R8_N14_ENDOMETRIOSIS	19	887824	0.54461	0.0137707	13456	100663	Endometriosis	TRUE	reported	114119	family.unknownfamily.id.1000006161	19	887824	0.0209434	6.84e-06	18340	unknownfamily	TRUE	reported	2	FALSE
family.unknownfamily.id.1000006161.668	rs4383094	T	C	T	C	0.149188	0.0111279	#N/A	0.141865	FALSE	FALSE	FALSE	finngen_R8_N14_ENDOMETRIOSIS	15	81402631	0.559956	0.0190904	13456	100663	Endometriosis	TRUE	reported	114119	family.unknownfamily.id.1000006161	15	81694972	0.0320662	4.28e-06	18340	unknownfamily	TRUE	reported	2	TRUE
family.unknownfamily.id.1000006161.669	rs55921101	A	T	A	T	-0.109245	-0.0123056	#N/A	0.236113	FALSE	TRUE	TRUE	finngen_R8_N14_ENDOMETRIOSIS	10	125405692	0.429282	0.0155684	13456	100663	Endometriosis	TRUE	reported	114119	family.unknownfamily.id.1000006161	10	127094261	0.0236201	4.32e-06	18340	unknownfamily	TRUE	reported	2	FALSE
family.unknownfamily.id.1000006161.670	rs60775321	T	C	T	C	-0.0962425	-0.010117	#N/A	0.289691	FALSE	FALSE	FALSE	finngen_R8_N14_ENDOMETRIOSIS	15	96775441	0.488415	0.0146025	13456	100663	Endometriosis	TRUE	reported	114119	family.unknownfamily.id.1000006161	15	97318671	0.0213842	7.1e-06	18340	unknownfamily	TRUE	reported	2	TRUE
family.unknownfamily.id.1000006161.671	rs72671304	T	C	T	C	0.172322	-0.034786	#N/A	0.0754194	FALSE	FALSE	FALSE	finngen_R8_N14_ENDOMETRIOSIS	14	38956767	0.165303	0.0250718	13456	100663	Endometriosis	TRUE	reported	114119	family.unknownfamily.id.1000006161	14	39425971	0.0370028	3.8e-06	18340	unknownfamily	TRUE	reported	2	TRUE
family.unknownfamily.id.1000006161.672	rs7911787	G	T	G	T	-0.223071	-0.0339775	#N/A	0.0316161	FALSE	FALSE	FALSE	finngen_R8_N14_ENDOMETRIOSIS	10	96859811	0.36591	0.037579	13456	100663	Endometriosis	TRUE	reported	114119	family.unknownfamily.id.1000006161	10	98619568	0.0470232	3.39e-06	18340	unknownfamily	TRUE	reported	2	TRUE
family.unknownfamily.id.1000006161.673	rs8126061	T	C	T	C	-0.159135	0.0296777	#N/A	0.125679	FALSE	FALSE	FALSE	finngen_R8_N14_ENDOMETRIOSIS	20	3424592	0.137647	0.0199903	13456	100663	Endometriosis	TRUE	reported	114119	family.unknownfamily.id.1000006161	20	3405239	0.0351904	7.36e-06	18340	unknownfamily	TRUE	reported	2	TRUE
family.unknownfamily.id.1000006161.674	rs9542068	T	C	T	C	0.0990709	0.0194797	#N/A	0.334986	FALSE	FALSE	FALSE	finngen_R8_N14_ENDOMETRIOSIS	13	69732699	0.163998	0.0139965	13456	100663	Endometriosis	TRUE	reported	114119	family.unknownfamily.id.1000006161	13	70306831	0.0218149	6.52e-06	18340	unknownfamily	TRUE	reported	2	TRUE
family.Veillonellaceae.id.2172.588	rs111810795	C	T	C	T	-0.0867108	0.00341299	#N/A	0.0981789	FALSE	FALSE	FALSE	finngen_R8_N14_ENDOMETRIOSIS	14	102431593	0.878339	0.0222961	13456	100663	Endometriosis	TRUE	reported	114119	family.Veillonellaceae.id.2172	14	102897930	0.0180573	1.73e-06	18340	Veillonellaceae	TRUE	reported	2	TRUE
family.Veillonellaceae.id.2172.589	rs114889439	A	G	A	G	-0.253809	0.0483584	#N/A	0.033917	FALSE	FALSE	FALSE	finngen_R8_N14_ENDOMETRIOSIS	13	61023491	0.189619	0.0368668	13456	100663	Endometriosis	TRUE	reported	114119	family.Veillonellaceae.id.2172	13	61597625	0.0539169	6.19e-06	18340	Veillonellaceae	TRUE	reported	2	TRUE
family.Veillonellaceae.id.2172.590	rs12186441	G	A	G	A	0.208096	0.0439213	#N/A	0.042233	FALSE	FALSE	FALSE	finngen_R8_N14_ENDOMETRIOSIS	5	133310611	0.181725	0.0328885	13456	100663	Endometriosis	TRUE	reported	114119	family.Veillonellaceae.id.2172	5	132646303	0.0453999	4.53e-06	18340	Veillonellaceae	TRUE	reported	2	TRUE
family.Veillonellaceae.id.2172.591	rs12668619	A	G	A	G	0.055301	0.00612248	#N/A	0.327593	FALSE	FALSE	FALSE	finngen_R8_N14_ENDOMETRIOSIS	7	21598192	0.664301	0.0141076	13456	100663	Endometriosis	TRUE	reported	114119	family.Veillonellaceae.id.2172	7	21637810	0.0117654	2.57e-06	18340	Veillonellaceae	TRUE	reported	2	TRUE
family.Veillonellaceae.id.2172.592	rs12741784	C	T	C	T	-0.0621452	-0.0042659	#N/A	0.256964	FALSE	FALSE	FALSE	finngen_R8_N14_ENDOMETRIOSIS	1	49623147	0.777623	0.0151049	13456	100663	Endometriosis	TRUE	reported	114119	family.Veillonellaceae.id.2172	1	50088819	0.0119266	1.28e-07	18340	Veillonellaceae	TRUE	reported	2	TRUE
family.Veillonellaceae.id.2172.593	rs1442060	G	A	G	A	-0.0514024	0.00505236	#N/A	0.540974	FALSE	FALSE	FALSE	finngen_R8_N14_ENDOMETRIOSIS	4	46364050	0.705472	0.0133681	13456	100663	Endometriosis	TRUE	reported	114119	family.Veillonellaceae.id.2172	4	46366067	0.0112125	4.51e-06	18340	Veillonellaceae	TRUE	reported	2	TRUE
family.Veillonellaceae.id.2172.594	rs1447205	G	C	G	C	-0.0520689	-0.00574512	#N/A	0.359614	FALSE	TRUE	TRUE	finngen_R8_N14_ENDOMETRIOSIS	8	41374078	0.676842	0.0137846	13456	100663	Endometriosis	TRUE	reported	114119	family.Veillonellaceae.id.2172	8	41231597	0.0115656	7.35e-06	18340	Veillonellaceae	TRUE	reported	2	FALSE
family.Veillonellaceae.id.2172.595	rs1693340	T	C	T	C	0.0818934	-0.000680525	#N/A	0.072437	FALSE	FALSE	FALSE	finngen_R8_N14_ENDOMETRIOSIS	18	32628728	0.978798	0.0256069	13456	100663	Endometriosis	TRUE	reported	114119	family.Veillonellaceae.id.2172	18	30208691	0.018245	9.25e-06	18340	Veillonellaceae	TRUE	reported	2	TRUE
family.Veillonellaceae.id.2172.596	rs2175069	A	G	A	G	-0.0526752	0.0224196	#N/A	0.372218	FALSE	FALSE	FALSE	finngen_R8_N14_ENDOMETRIOSIS	4	23315501	0.101012	0.0136708	13456	100663	Endometriosis	TRUE	reported	114119	family.Veillonellaceae.id.2172	4	23317124	0.0114886	4.64e-06	18340	Veillonellaceae	TRUE	reported	2	TRUE
family.Veillonellaceae.id.2172.597	rs2561116	T	G	T	G	-0.083617	0.00681061	#N/A	0.0581146	FALSE	FALSE	FALSE	finngen_R8_N14_ENDOMETRIOSIS	5	38348097	0.810216	0.0283601	13456	100663	Endometriosis	TRUE	reported	114119	family.Veillonellaceae.id.2172	5	38348199	0.0187159	7.89e-06	18340	Veillonellaceae	TRUE	reported	2	TRUE
family.Veillonellaceae.id.2172.598	rs2585520	G	T	G	T	-0.0904972	-0.0523263	#N/A	0.0383757	FALSE	FALSE	FALSE	finngen_R8_N14_ENDOMETRIOSIS	13	78211006	0.128921	0.0344621	13456	100663	Endometriosis	TRUE	reported	114119	family.Veillonellaceae.id.2172	13	78785141	0.0200428	5.27e-06	18340	Veillonellaceae	TRUE	reported	2	TRUE
family.Veillonellaceae.id.2172.599	rs4263802	G	A	G	A	0.050942	0.0158087	#N/A	0.327708	FALSE	FALSE	FALSE	finngen_R8_N14_ENDOMETRIOSIS	8	137307265	0.26163	0.0140829	13456	100663	Endometriosis	TRUE	reported	114119	family.Veillonellaceae.id.2172	8	138319508	0.0114921	7.45e-06	18340	Veillonellaceae	TRUE	reported	2	TRUE
family.Veillonellaceae.id.2172.600	rs4461038	A	G	A	G	-0.0554965	0.00900936	#N/A	0.289098	FALSE	FALSE	FALSE	finngen_R8_N14_ENDOMETRIOSIS	15	78254654	0.536042	0.0145592	13456	100663	Endometriosis	TRUE	reported	114119	family.Veillonellaceae.id.2172	15	78546996	0.0119467	3.73e-06	18340	Veillonellaceae	TRUE	reported	2	TRUE
family.Veillonellaceae.id.2172.601	rs4797169	T	C	T	C	0.0587799	0.0156705	#N/A	0.236394	FALSE	FALSE	FALSE	finngen_R8_N14_ENDOMETRIOSIS	18	462180	0.314877	0.0155919	13456	100663	Endometriosis	TRUE	reported	114119	family.Veillonellaceae.id.2172	18	462180	0.0128297	4.49e-06	18340	Veillonellaceae	TRUE	reported	2	TRUE
family.Veillonellaceae.id.2172.602	rs61264131	A	C	A	C	0.202367	-0.0565702	#N/A	0.0967817	FALSE	FALSE	FALSE	finngen_R8_N14_ENDOMETRIOSIS	6	138867397	0.0114752	0.0223785	13456	100663	Endometriosis	TRUE	reported	114119	family.Veillonellaceae.id.2172	6	139188534	0.0464388	6.75e-06	18340	Veillonellaceae	TRUE	reported	2	TRUE
family.Veillonellaceae.id.2172.603	rs6692542	A	G	A	G	0.0534397	0.0113774	#N/A	0.368234	FALSE	FALSE	FALSE	finngen_R8_N14_ENDOMETRIOSIS	1	244228316	0.41373	0.0139199	13456	100663	Endometriosis	TRUE	reported	114119	family.Veillonellaceae.id.2172	1	244391618	0.0118254	8.68e-06	18340	Veillonellaceae	TRUE	reported	2	TRUE
family.Veillonellaceae.id.2172.604	rs6909981	C	T	C	T	-0.0638697	0.0149173	#N/A	0.122008	FALSE	FALSE	FALSE	finngen_R8_N14_ENDOMETRIOSIS	6	74824436	0.460275	0.0202023	13456	100663	Endometriosis	TRUE	reported	114119	family.Veillonellaceae.id.2172	6	75534152	0.0141765	5.48e-06	18340	Veillonellaceae	TRUE	reported	2	TRUE
family.Veillonellaceae.id.2172.605	rs75768969	C	G	C	G	-0.0703773	-0.0437201	#N/A	0.0837401	FALSE	TRUE	TRUE	finngen_R8_N14_ENDOMETRIOSIS	13	100965659	0.0679094	0.0239483	13456	100663	Endometriosis	TRUE	reported	114119	family.Veillonellaceae.id.2172	13	101617913	0.0156855	7.19e-06	18340	Veillonellaceae	TRUE	reported	2	FALSE
family.Veillonellaceae.id.2172.606	rs79535861	A	C	A	C	0.100666	0.000973064	#N/A	0.0904257	FALSE	FALSE	FALSE	finngen_R8_N14_ENDOMETRIOSIS	13	37752555	0.966365	0.0230759	13456	100663	Endometriosis	TRUE	reported	114119	family.Veillonellaceae.id.2172	13	38326692	0.0207016	1.58e-06	18340	Veillonellaceae	TRUE	reported	2	TRUE
family.Veillonellaceae.id.2172.607	rs9345168	C	A	C	A	0.0509102	-0.00101472	#N/A	0.44123	FALSE	FALSE	FALSE	finngen_R8_N14_ENDOMETRIOSIS	6	91671204	0.939129	0.0132877	13456	100663	Endometriosis	TRUE	reported	114119	family.Veillonellaceae.id.2172	6	92380922	0.0113253	8.49e-06	18340	Veillonellaceae	TRUE	reported	2	TRUE
family.Verrucomicrobiaceae.id.4036.608	rs11184341	G	C	G	C	0.0655301	0.0198652	#N/A	0.275836	FALSE	TRUE	TRUE	finngen_R8_N14_ENDOMETRIOSIS	1	104879943	0.179614	0.0148033	13456	100663	Endometriosis	TRUE	reported	114119	family.Verrucomicrobiaceae.id.4036	1	105422565	0.014223	4.14e-06	18340	Verrucomicrobiaceae	TRUE	reported	2	FALSE
family.Verrucomicrobiaceae.id.4036.609	rs111862613	T	C	T	C	0.0907065	-0.00182555	#N/A	0.176462	FALSE	FALSE	FALSE	finngen_R8_N14_ENDOMETRIOSIS	12	129825125	0.9175	0.017624	13456	100663	Endometriosis	TRUE	reported	114119	family.Verrucomicrobiaceae.id.4036	12	130309670	0.0196746	3.73e-06	18340	Verrucomicrobiaceae	TRUE	reported	2	TRUE
family.Verrucomicrobiaceae.id.4036.610	rs117107102	A	G	A	G	0.204683	-0.0100085	#N/A	0.0468456	FALSE	FALSE	FALSE	finngen_R8_N14_ENDOMETRIOSIS	18	51947265	0.749725	0.0313744	13456	100663	Endometriosis	TRUE	reported	114119	family.Verrucomicrobiaceae.id.4036	18	49473635	0.0431573	2.92e-06	18340	Verrucomicrobiaceae	TRUE	reported	2	TRUE
family.Verrucomicrobiaceae.id.4036.611	rs11729256	T	C	T	C	0.0749798	-0.0152381	#N/A	0.170424	FALSE	FALSE	FALSE	finngen_R8_N14_ENDOMETRIOSIS	4	94106121	0.385693	0.0175665	13456	100663	Endometriosis	TRUE	reported	114119	family.Verrucomicrobiaceae.id.4036	4	95027272	0.0150177	6.73e-07	18340	Verrucomicrobiaceae	TRUE	reported	2	TRUE
family.Verrucomicrobiaceae.id.4036.612	rs12908520	G	A	G	A	0.0619104	0.0100415	#N/A	0.426575	FALSE	FALSE	FALSE	finngen_R8_N14_ENDOMETRIOSIS	15	97027427	0.451298	0.0133308	13456	100663	Endometriosis	TRUE	reported	114119	family.Verrucomicrobiaceae.id.4036	15	97570657	0.0130946	2.15e-06	18340	Verrucomicrobiaceae	TRUE	reported	2	TRUE
family.Verrucomicrobiaceae.id.4036.613	rs2602429	C	T	C	T	0.0745516	-0.0109554	#N/A	0.261554	FALSE	FALSE	FALSE	finngen_R8_N14_ENDOMETRIOSIS	16	81029544	0.465528	0.0150121	13456	100663	Endometriosis	TRUE	reported	114119	family.Verrucomicrobiaceae.id.4036	16	81063149	0.0156195	2.7e-06	18340	Verrucomicrobiaceae	TRUE	reported	2	TRUE
family.Verrucomicrobiaceae.id.4036.614	rs4242783	G	A	G	A	0.0687992	-0.00104552	#N/A	0.283528	FALSE	FALSE	FALSE	finngen_R8_N14_ENDOMETRIOSIS	10	5022135	0.943382	0.0147216	13456	100663	Endometriosis	TRUE	reported	114119	family.Verrucomicrobiaceae.id.4036	10	5064327	0.0147694	2.75e-06	18340	Verrucomicrobiaceae	TRUE	reported	2	TRUE
family.Verrucomicrobiaceae.id.4036.615	rs4936098	A	G	A	G	0.0648691	0.00780017	#N/A	0.350089	FALSE	FALSE	FALSE	finngen_R8_N14_ENDOMETRIOSIS	11	130410772	0.572792	0.0138315	13456	100663	Endometriosis	TRUE	reported	114119	family.Verrucomicrobiaceae.id.4036	11	130280667	0.0135928	1.13e-06	18340	Verrucomicrobiaceae	TRUE	reported	2	TRUE
family.Verrucomicrobiaceae.id.4036.616	rs61779207	G	A	G	A	-0.0758811	0.0039493	#N/A	0.222294	FALSE	FALSE	FALSE	finngen_R8_N14_ENDOMETRIOSIS	1	40608800	0.803804	0.0158973	13456	100663	Endometriosis	TRUE	reported	114119	family.Verrucomicrobiaceae.id.4036	1	41074472	0.0167762	6.63e-06	18340	Verrucomicrobiaceae	TRUE	reported	2	TRUE
family.Verrucomicrobiaceae.id.4036.617	rs74542928	T	C	T	C	0.112124	0.0508033	#N/A	0.047037	FALSE	FALSE	FALSE	finngen_R8_N14_ENDOMETRIOSIS	4	99623031	0.104328	0.0312785	13456	100663	Endometriosis	TRUE	reported	114119	family.Verrucomicrobiaceae.id.4036	4	100544188	0.0236422	1.65e-06	18340	Verrucomicrobiaceae	TRUE	reported	2	TRUE
family.Verrucomicrobiaceae.id.4036.618	rs9349825	A	G	A	G	-0.0704354	-0.0143117	#N/A	0.188654	FALSE	FALSE	FALSE	finngen_R8_N14_ENDOMETRIOSIS	6	56476683	0.398381	0.0169466	13456	100663	Endometriosis	TRUE	reported	114119	family.Verrucomicrobiaceae.id.4036	6	56341481	0.0147128	2.51e-06	18340	Verrucomicrobiaceae	TRUE	reported	2	TRUE
family.Verrucomicrobiaceae.id.4036.619	rs941682	G	A	G	A	-0.0631526	-0.00611474	#N/A	0.275622	FALSE	FALSE	FALSE	finngen_R8_N14_ENDOMETRIOSIS	20	33280034	0.679721	0.0148113	13456	100663	Endometriosis	TRUE	reported	114119	family.Verrucomicrobiaceae.id.4036	20	31867840	0.0143767	9.58e-06	18340	Verrucomicrobiaceae	TRUE	reported	2	TRUE
family.Victivallaceae.id.2255.620	rs11671100	A	C	A	C	-0.160034	0.0387648	#N/A	0.206464	FALSE	FALSE	FALSE	finngen_R8_N14_ENDOMETRIOSIS	19	711637	0.0186419	0.0164773	13456	100663	Endometriosis	TRUE	reported	114119	family.Victivallaceae.id.2255	19	711637	0.0349472	4.08e-06	18340	Victivallaceae	TRUE	reported	2	TRUE
family.Victivallaceae.id.2255.621	rs11764871	G	T	G	T	0.127099	-0.0117773	#N/A	0.306054	FALSE	FALSE	FALSE	finngen_R8_N14_ENDOMETRIOSIS	7	147111885	0.409593	0.0142823	13456	100663	Endometriosis	TRUE	reported	114119	family.Victivallaceae.id.2255	7	146808977	0.025656	7.49e-07	18340	Victivallaceae	TRUE	reported	2	TRUE
family.Victivallaceae.id.2255.622	rs2546105	A	T	A	T	0.126643	-0.0111654	#N/A	0.248064	FALSE	TRUE	TRUE	finngen_R8_N14_ENDOMETRIOSIS	5	95356735	0.464587	0.0152676	13456	100663	Endometriosis	TRUE	reported	114119	family.Victivallaceae.id.2255	5	94692439	0.0257111	1.03e-06	18340	Victivallaceae	TRUE	reported	2	FALSE
family.Victivallaceae.id.2255.623	rs2944282	T	C	T	C	-0.124197	-0.0122746	#N/A	0.278393	FALSE	FALSE	FALSE	finngen_R8_N14_ENDOMETRIOSIS	7	57530097	0.405371	0.014752	13456	100663	Endometriosis	TRUE	reported	114119	family.Victivallaceae.id.2255	7	57589803	0.0257026	1.57e-06	18340	Victivallaceae	TRUE	reported	2	TRUE
family.Victivallaceae.id.2255.624	rs34962571	A	C	A	C	-0.186945	0.00384597	#N/A	0.100809	FALSE	FALSE	FALSE	finngen_R8_N14_ENDOMETRIOSIS	12	130618711	0.861147	0.0219877	13456	100663	Endometriosis	TRUE	reported	114119	family.Victivallaceae.id.2255	12	131103256	0.0418412	6.25e-06	18340	Victivallaceae	TRUE	reported	2	TRUE
family.Victivallaceae.id.2255.625	rs4396289	C	T	C	T	-0.152918	-0.00454482	#N/A	0.129317	FALSE	FALSE	FALSE	finngen_R8_N14_ENDOMETRIOSIS	11	9295183	0.81722	0.0196642	13456	100663	Endometriosis	TRUE	reported	114119	family.Victivallaceae.id.2255	11	9316730	0.0288525	1.54e-07	18340	Victivallaceae	TRUE	reported	2	TRUE
family.Victivallaceae.id.2255.626	rs61702987	T	C	T	C	0.145501	0.0196777	#N/A	0.109044	FALSE	FALSE	FALSE	finngen_R8_N14_ENDOMETRIOSIS	2	30988791	0.354293	0.0212435	13456	100663	Endometriosis	TRUE	reported	114119	family.Victivallaceae.id.2255	2	31211657	0.0300007	3.08e-06	18340	Victivallaceae	TRUE	reported	2	TRUE
family.Victivallaceae.id.2255.627	rs62570196	C	T	C	T	-0.246101	0.0159987	#N/A	0.042197	FALSE	FALSE	FALSE	finngen_R8_N14_ENDOMETRIOSIS	9	108323890	0.627237	0.0329449	13456	100663	Endometriosis	TRUE	reported	114119	family.Victivallaceae.id.2255	9	111086170	0.0483077	2.7e-07	18340	Victivallaceae	TRUE	reported	2	TRUE
family.Victivallaceae.id.2255.628	rs6545794	A	G	A	G	-0.197786	0.0239388	#N/A	0.120363	FALSE	FALSE	FALSE	finngen_R8_N14_ENDOMETRIOSIS	2	60257774	0.236827	0.0202365	13456	100663	Endometriosis	TRUE	reported	114119	family.Victivallaceae.id.2255	2	60484909	0.0410495	5.97e-07	18340	Victivallaceae	TRUE	reported	2	TRUE
family.Victivallaceae.id.2255.629	rs7077363	G	A	G	A	0.148942	-0.0103722	#N/A	0.162965	FALSE	FALSE	FALSE	finngen_R8_N14_ENDOMETRIOSIS	10	93527197	0.562612	0.0179151	13456	100663	Endometriosis	TRUE	reported	114119	family.Victivallaceae.id.2255	10	95286954	0.0318366	2.83e-06	18340	Victivallaceae	TRUE	reported	2	TRUE
family.Victivallaceae.id.2255.630	rs7314815	G	A	G	A	0.101088	-0.0611853	#N/A	0.55165	FALSE	FALSE	FALSE	finngen_R8_N14_ENDOMETRIOSIS	12	102131269	4.0753e-06	0.0132795	13456	100663	Endometriosis	TRUE	reported	114119	family.Victivallaceae.id.2255	12	102525047	0.0225594	6.4e-06	18340	Victivallaceae	TRUE	reported	2	TRUE
family.Victivallaceae.id.2255.631	rs7627405	C	T	C	T	-0.134158	0.0060635	#N/A	0.202719	FALSE	FALSE	FALSE	finngen_R8_N14_ENDOMETRIOSIS	3	9926871	0.716868	0.0167201	13456	100663	Endometriosis	TRUE	reported	114119	family.Victivallaceae.id.2255	3	9968555	0.0301427	8.19e-06	18340	Victivallaceae	TRUE	reported	2	TRUE
family.Victivallaceae.id.2255.632	rs7860510	G	C	G	C	0.164855	-0.0191958	#N/A	0.0770477	FALSE	TRUE	TRUE	finngen_R8_N14_ENDOMETRIOSIS	9	91366514	0.437634	0.0247306	13456	100663	Endometriosis	TRUE	reported	114119	family.Victivallaceae.id.2255	9	94128796	0.0375128	9.6e-06	18340	Victivallaceae	TRUE	reported	2	FALSE
genus..Clostridiuminnocuumgroup.id.14397.675	rs10506058	A	G	A	G	0.0997048	-0.0175704	#N/A	0.421177	FALSE	FALSE	FALSE	finngen_R8_N14_ENDOMETRIOSIS	12	30115552	0.189428	0.0133893	13456	100663	Endometriosis	TRUE	reported	114119	genus..Clostridiuminnocuumgroup.id.14397	12	30268485	0.0221926	8.92e-06	18340	Clostridiuminnocuumgroup	TRUE	reported	2	TRUE
genus..Clostridiuminnocuumgroup.id.14397.676	rs1942371	G	A	G	A	-0.157938	0.0016318	#N/A	0.123158	FALSE	FALSE	FALSE	finngen_R8_N14_ENDOMETRIOSIS	18	71607072	0.935772	0.0202494	13456	100663	Endometriosis	TRUE	reported	114119	genus..Clostridiuminnocuumgroup.id.14397	18	69274308	0.034187	4.06e-06	18340	Clostridiuminnocuumgroup	TRUE	reported	2	TRUE
genus..Clostridiuminnocuumgroup.id.14397.677	rs1948423	T	A	T	A	-0.108859	0.00618111	#N/A	0.348289	FALSE	TRUE	TRUE	finngen_R8_N14_ENDOMETRIOSIS	3	103306673	0.656348	0.0138913	13456	100663	Endometriosis	TRUE	reported	114119	genus..Clostridiuminnocuumgroup.id.14397	3	103025517	0.023425	3.49e-06	18340	Clostridiuminnocuumgroup	TRUE	reported	2	FALSE
genus..Clostridiuminnocuumgroup.id.14397.678	rs40656	C	T	C	T	0.142664	-0.0119587	#N/A	0.205396	FALSE	FALSE	FALSE	finngen_R8_N14_ENDOMETRIOSIS	5	9368046	0.469432	0.0165312	13456	100663	Endometriosis	TRUE	reported	114119	genus..Clostridiuminnocuumgroup.id.14397	5	9368158	0.0311021	8.62e-06	18340	Clostridiuminnocuumgroup	TRUE	reported	2	TRUE
genus..Clostridiuminnocuumgroup.id.14397.679	rs4869133	G	A	G	A	-0.180591	0.0201722	#N/A	0.178388	FALSE	FALSE	FALSE	finngen_R8_N14_ENDOMETRIOSIS	5	96381915	0.246574	0.0174091	13456	100663	Endometriosis	TRUE	reported	114119	genus..Clostridiuminnocuumgroup.id.14397	5	95717619	0.0409505	7.24e-06	18340	Clostridiuminnocuumgroup	TRUE	reported	2	TRUE
genus..Clostridiuminnocuumgroup.id.14397.680	rs61267978	T	C	T	C	0.14708	0.0215901	#N/A	0.122005	FALSE	FALSE	FALSE	finngen_R8_N14_ENDOMETRIOSIS	18	6348228	0.285577	0.0202178	13456	100663	Endometriosis	TRUE	reported	114119	genus..Clostridiuminnocuumgroup.id.14397	18	6348227	0.0320875	5.59e-06	18340	Clostridiuminnocuumgroup	TRUE	reported	2	TRUE
genus..Clostridiuminnocuumgroup.id.14397.681	rs6577484	G	A	G	A	0.160425	-0.000509593	#N/A	0.10573	FALSE	FALSE	FALSE	finngen_R8_N14_ENDOMETRIOSIS	1	8359360	0.981315	0.0217586	13456	100663	Endometriosis	TRUE	reported	114119	genus..Clostridiuminnocuumgroup.id.14397	1	8419420	0.0360857	8.41e-06	18340	Clostridiuminnocuumgroup	TRUE	reported	2	TRUE
genus..Clostridiuminnocuumgroup.id.14397.682	rs6890185	T	C	T	C	0.113424	0.0145003	#N/A	0.324994	FALSE	FALSE	FALSE	finngen_R8_N14_ENDOMETRIOSIS	5	71890799	0.303555	0.0140938	13456	100663	Endometriosis	TRUE	reported	114119	genus..Clostridiuminnocuumgroup.id.14397	5	71186626	0.0233137	1.12e-06	18340	Clostridiuminnocuumgroup	TRUE	reported	2	TRUE
genus..Clostridiuminnocuumgroup.id.14397.683	rs71564433	T	A	T	A	-0.126746	-0.00375681	#N/A	0.20239	FALSE	TRUE	TRUE	finngen_R8_N14_ENDOMETRIOSIS	6	143397097	0.819999	0.0165101	13456	100663	Endometriosis	TRUE	reported	114119	genus..Clostridiuminnocuumgroup.id.14397	6	143718234	0.0274657	7.8e-06	18340	Clostridiuminnocuumgroup	TRUE	reported	2	FALSE
genus..Clostridiuminnocuumgroup.id.14397.684	rs77845139	A	G	A	G	-0.114993	-0.0156289	#N/A	0.251261	FALSE	FALSE	FALSE	finngen_R8_N14_ENDOMETRIOSIS	15	59412009	0.305501	0.015252	13456	100663	Endometriosis	TRUE	reported	114119	genus..Clostridiuminnocuumgroup.id.14397	15	59704208	0.0257186	8.41e-06	18340	Clostridiuminnocuumgroup	TRUE	reported	2	TRUE
genus..Eubacteriumbrachygroup.id.11296.685	rs112617308	T	C	T	C	-0.170873	0.0225899	#N/A	0.0915923	FALSE	FALSE	FALSE	finngen_R8_N14_ENDOMETRIOSIS	10	92425456	0.325705	0.0229852	13456	100663	Endometriosis	TRUE	reported	114119	genus..Eubacteriumbrachygroup.id.11296	10	94185213	0.0362844	2.38e-06	18340	Eubacteriumbrachygroup	TRUE	reported	2	TRUE
genus..Eubacteriumbrachygroup.id.11296.686	rs12151423	A	G	A	G	0.101329	0.00230856	#N/A	0.519403	FALSE	FALSE	FALSE	finngen_R8_N14_ENDOMETRIOSIS	2	217372558	0.861004	0.0131846	13456	100663	Endometriosis	TRUE	reported	114119	genus..Eubacteriumbrachygroup.id.11296	2	218237281	0.0227324	9.27e-06	18340	Eubacteriumbrachygroup	TRUE	reported	2	TRUE
genus..Eubacteriumbrachygroup.id.11296.687	rs13139592	T	C	T	C	-0.145997	0.0173872	#N/A	0.13286	FALSE	FALSE	FALSE	finngen_R8_N14_ENDOMETRIOSIS	4	143744025	0.37318	0.0195245	13456	100663	Endometriosis	TRUE	reported	114119	genus..Eubacteriumbrachygroup.id.11296	4	144665178	0.0327192	7.97e-06	18340	Eubacteriumbrachygroup	TRUE	reported	2	TRUE
genus..Eubacteriumbrachygroup.id.11296.688	rs1384962	A	G	A	G	0.120888	0.0124954	#N/A	0.320215	FALSE	FALSE	FALSE	finngen_R8_N14_ENDOMETRIOSIS	14	22591645	0.379486	0.014218	13456	100663	Endometriosis	TRUE	reported	114119	genus..Eubacteriumbrachygroup.id.11296	14	23060552	0.0266264	6.99e-06	18340	Eubacteriumbrachygroup	TRUE	reported	2	TRUE
genus..Eubacteriumbrachygroup.id.11296.689	rs2913110	C	T	C	T	0.105143	-0.00193894	#N/A	0.351282	FALSE	FALSE	FALSE	finngen_R8_N14_ENDOMETRIOSIS	10	22603738	0.888564	0.0138376	13456	100663	Endometriosis	TRUE	reported	114119	genus..Eubacteriumbrachygroup.id.11296	10	22892667	0.022942	4.56e-06	18340	Eubacteriumbrachygroup	TRUE	reported	2	TRUE
genus..Eubacteriumbrachygroup.id.11296.690	rs4862235	G	A	G	A	0.104806	0.00509127	#N/A	0.456555	FALSE	FALSE	FALSE	finngen_R8_N14_ENDOMETRIOSIS	4	183707778	0.70109	0.0132637	13456	100663	Endometriosis	TRUE	reported	114119	genus..Eubacteriumbrachygroup.id.11296	4	184628931	0.0225751	3.73e-06	18340	Eubacteriumbrachygroup	TRUE	reported	2	TRUE
genus..Eubacteriumbrachygroup.id.11296.691	rs62348779	T	C	T	C	-0.201481	-0.00929518	#N/A	0.0774026	FALSE	FALSE	FALSE	finngen_R8_N14_ENDOMETRIOSIS	5	17459987	0.709844	0.0249826	13456	100663	Endometriosis	TRUE	reported	114119	genus..Eubacteriumbrachygroup.id.11296	5	17460096	0.043286	3.78e-06	18340	Eubacteriumbrachygroup	TRUE	reported	2	TRUE
genus..Eubacteriumbrachygroup.id.11296.692	rs6591893	G	A	G	A	0.108225	0.0118129	#N/A	0.346518	FALSE	FALSE	FALSE	finngen_R8_N14_ENDOMETRIOSIS	11	80525789	0.396374	0.0139284	13456	100663	Endometriosis	TRUE	reported	114119	genus..Eubacteriumbrachygroup.id.11296	11	80236833	0.0240319	7.34e-06	18340	Eubacteriumbrachygroup	TRUE	reported	2	TRUE
genus..Eubacteriumbrachygroup.id.11296.693	rs720439	A	G	A	G	-0.111927	-0.0175718	#N/A	0.245296	FALSE	FALSE	FALSE	finngen_R8_N14_ENDOMETRIOSIS	22	47794849	0.255153	0.015442	13456	100663	Endometriosis	TRUE	reported	114119	genus..Eubacteriumbrachygroup.id.11296	22	48190598	0.0251252	7.03e-06	18340	Eubacteriumbrachygroup	TRUE	reported	2	TRUE
genus..Eubacteriumbrachygroup.id.11296.694	rs73199919	T	C	T	C	-0.236717	-0.0301199	#N/A	0.0487758	FALSE	FALSE	FALSE	finngen_R8_N14_ENDOMETRIOSIS	4	6854837	0.329519	0.0308896	13456	100663	Endometriosis	TRUE	reported	114119	genus..Eubacteriumbrachygroup.id.11296	4	6856564	0.0531335	8.16e-06	18340	Eubacteriumbrachygroup	TRUE	reported	2	TRUE
genus..Eubacteriumbrachygroup.id.11296.695	rs9613196	T	A	T	A	-0.238718	0.00475007	#N/A	0.0422395	FALSE	TRUE	TRUE	finngen_R8_N14_ENDOMETRIOSIS	22	26526568	0.885355	0.0329443	13456	100663	Endometriosis	TRUE	reported	114119	genus..Eubacteriumbrachygroup.id.11296	22	26922534	0.0528561	4.99e-06	18340	Eubacteriumbrachygroup	TRUE	reported	2	FALSE
genus..Eubacteriumcoprostanoligenesgroup.id.11375.696	rs1020520	T	G	T	G	-0.0590705	-0.039452	#N/A	0.150685	FALSE	FALSE	FALSE	finngen_R8_N14_ENDOMETRIOSIS	7	33563534	0.0324795	0.0184488	13456	100663	Endometriosis	TRUE	reported	114119	genus..Eubacteriumcoprostanoligenesgroup.id.11375	7	33603146	0.0132929	8.89e-06	18340	Eubacteriumcoprostanoligenesgroup	TRUE	reported	2	TRUE
genus..Eubacteriumcoprostanoligenesgroup.id.11375.697	rs10444197	A	G	A	G	-0.0505823	0.00350194	#N/A	0.349922	FALSE	FALSE	FALSE	finngen_R8_N14_ENDOMETRIOSIS	10	2173737	0.800889	0.0138858	13456	100663	Endometriosis	TRUE	reported	114119	genus..Eubacteriumcoprostanoligenesgroup.id.11375	10	2215931	0.0113455	5.98e-06	18340	Eubacteriumcoprostanoligenesgroup	TRUE	reported	2	TRUE
genus..Eubacteriumcoprostanoligenesgroup.id.11375.698	rs11052069	T	C	T	C	0.0477832	0.0155597	#N/A	0.441812	FALSE	FALSE	FALSE	finngen_R8_N14_ENDOMETRIOSIS	12	32560985	0.243241	0.0133339	13456	100663	Endometriosis	TRUE	reported	114119	genus..Eubacteriumcoprostanoligenesgroup.id.11375	12	32713919	0.0107833	9.38e-06	18340	Eubacteriumcoprostanoligenesgroup	TRUE	reported	2	TRUE
genus..Eubacteriumcoprostanoligenesgroup.id.11375.699	rs11720857	C	T	C	T	0.0630776	-0.026159	#N/A	0.175916	FALSE	FALSE	FALSE	finngen_R8_N14_ENDOMETRIOSIS	3	114075660	0.13179	0.0173574	13456	100663	Endometriosis	TRUE	reported	114119	genus..Eubacteriumcoprostanoligenesgroup.id.11375	3	113794507	0.0144485	9.26e-06	18340	Eubacteriumcoprostanoligenesgroup	TRUE	reported	2	TRUE
genus..Eubacteriumcoprostanoligenesgroup.id.11375.700	rs12906958	C	T	C	T	-0.0533159	-0.00563022	#N/A	0.292092	FALSE	FALSE	FALSE	finngen_R8_N14_ENDOMETRIOSIS	15	36619397	0.697781	0.014499	13456	100663	Endometriosis	TRUE	reported	114119	genus..Eubacteriumcoprostanoligenesgroup.id.11375	15	36911598	0.0115935	4.35e-06	18340	Eubacteriumcoprostanoligenesgroup	TRUE	reported	2	TRUE
genus..Eubacteriumcoprostanoligenesgroup.id.11375.701	rs17159861	C	T	C	T	0.0962228	-0.0303386	#N/A	0.108067	FALSE	FALSE	FALSE	finngen_R8_N14_ENDOMETRIOSIS	7	31045547	0.156047	0.0213879	13456	100663	Endometriosis	TRUE	reported	114119	genus..Eubacteriumcoprostanoligenesgroup.id.11375	7	31085162	0.0168388	1.04e-08	18340	Eubacteriumcoprostanoligenesgroup	TRUE	reported	2	TRUE
genus..Eubacteriumcoprostanoligenesgroup.id.11375.702	rs2644213	G	A	G	A	0.0538845	-0.00278188	#N/A	0.304261	FALSE	FALSE	FALSE	finngen_R8_N14_ENDOMETRIOSIS	10	82746340	0.846933	0.0144115	13456	100663	Endometriosis	TRUE	reported	114119	genus..Eubacteriumcoprostanoligenesgroup.id.11375	10	84506096	0.0121245	9.86e-06	18340	Eubacteriumcoprostanoligenesgroup	TRUE	reported	2	TRUE
genus..Eubacteriumcoprostanoligenesgroup.id.11375.703	rs4076415	T	G	T	G	0.0515152	0.00412105	#N/A	0.367652	FALSE	FALSE	FALSE	finngen_R8_N14_ENDOMETRIOSIS	15	85897766	0.764925	0.0137819	13456	100663	Endometriosis	TRUE	reported	114119	genus..Eubacteriumcoprostanoligenesgroup.id.11375	15	86440997	0.0110294	1.99e-06	18340	Eubacteriumcoprostanoligenesgroup	TRUE	reported	2	TRUE
genus..Eubacteriumcoprostanoligenesgroup.id.11375.704	rs4717831	A	T	A	T	0.0786783	-0.0201825	#N/A	0.147383	FALSE	TRUE	TRUE	finngen_R8_N14_ENDOMETRIOSIS	7	73892176	0.284935	0.0188745	13456	100663	Endometriosis	TRUE	reported	114119	genus..Eubacteriumcoprostanoligenesgroup.id.11375	7	73306506	0.0174038	9.18e-06	18340	Eubacteriumcoprostanoligenesgroup	TRUE	reported	2	FALSE
genus..Eubacteriumcoprostanoligenesgroup.id.11375.705	rs62024432	C	T	C	T	-0.0769698	0.0148429	#N/A	0.0954261	FALSE	FALSE	FALSE	finngen_R8_N14_ENDOMETRIOSIS	15	97326063	0.507248	0.022383	13456	100663	Endometriosis	TRUE	reported	114119	genus..Eubacteriumcoprostanoligenesgroup.id.11375	15	97869293	0.0172101	7.5e-06	18340	Eubacteriumcoprostanoligenesgroup	TRUE	reported	2	TRUE
genus..Eubacteriumcoprostanoligenesgroup.id.11375.706	rs6762473	C	A	C	A	0.0521584	0.0144878	#N/A	0.339451	FALSE	FALSE	FALSE	finngen_R8_N14_ENDOMETRIOSIS	3	127420731	0.297177	0.0138971	13456	100663	Endometriosis	TRUE	reported	114119	genus..Eubacteriumcoprostanoligenesgroup.id.11375	3	127139574	0.0112353	4.26e-06	18340	Eubacteriumcoprostanoligenesgroup	TRUE	reported	2	TRUE
genus..Eubacteriumcoprostanoligenesgroup.id.11375.707	rs76898927	G	A	G	A	0.123055	0.0180461	#N/A	0.0540633	FALSE	FALSE	FALSE	finngen_R8_N14_ENDOMETRIOSIS	3	81546326	0.53624	0.0291767	13456	100663	Endometriosis	TRUE	reported	114119	genus..Eubacteriumcoprostanoligenesgroup.id.11375	3	81595477	0.0266375	4.79e-06	18340	Eubacteriumcoprostanoligenesgroup	TRUE	reported	2	TRUE
genus..Eubacteriumcoprostanoligenesgroup.id.11375.708	rs9648214	T	C	T	C	-0.0828719	0.00639479	#N/A	0.0860481	FALSE	FALSE	FALSE	finngen_R8_N14_ENDOMETRIOSIS	7	16341181	0.785377	0.0234826	13456	100663	Endometriosis	TRUE	reported	114119	genus..Eubacteriumcoprostanoligenesgroup.id.11375	7	16380806	0.016431	2.52e-07	18340	Eubacteriumcoprostanoligenesgroup	TRUE	reported	2	TRUE
genus..Eubacteriumeligensgroup.id.14372.709	rs158115	G	C	G	C	0.0915271	-0.0134518	#N/A	0.129348	FALSE	TRUE	TRUE	finngen_R8_N14_ENDOMETRIOSIS	14	77152843	0.496032	0.0197604	13456	100663	Endometriosis	TRUE	reported	114119	genus..Eubacteriumeligensgroup.id.14372	14	77619186	0.0190611	9.74e-06	18340	Eubacteriumeligensgroup	TRUE	reported	2	FALSE
genus..Eubacteriumeligensgroup.id.14372.710	rs182318	G	A	G	A	-0.0824941	-0.0580233	#N/A	0.0820961	FALSE	FALSE	FALSE	finngen_R8_N14_ENDOMETRIOSIS	11	31077144	0.0160939	0.0241082	13456	100663	Endometriosis	TRUE	reported	114119	genus..Eubacteriumeligensgroup.id.14372	11	31098691	0.0195615	8.4e-06	18340	Eubacteriumeligensgroup	TRUE	reported	2	TRUE
genus..Eubacteriumeligensgroup.id.14372.711	rs2200429	A	G	A	G	-0.0888825	-0.0442064	#N/A	0.0988717	FALSE	FALSE	FALSE	finngen_R8_N14_ENDOMETRIOSIS	13	106911110	0.0460267	0.022157	13456	100663	Endometriosis	TRUE	reported	114119	genus..Eubacteriumeligensgroup.id.14372	13	107563458	0.0198479	5.3e-06	18340	Eubacteriumeligensgroup	TRUE	reported	2	TRUE
genus..Eubacteriumeligensgroup.id.14372.712	rs265534	T	G	T	G	-0.0563756	0.00299499	#N/A	0.470385	FALSE	FALSE	FALSE	finngen_R8_N14_ENDOMETRIOSIS	10	81332251	0.820951	0.0132333	13456	100663	Endometriosis	TRUE	reported	114119	genus..Eubacteriumeligensgroup.id.14372	10	83092007	0.0120127	2.27e-06	18340	Eubacteriumeligensgroup	TRUE	reported	2	TRUE
genus..Eubacteriumeligensgroup.id.14372.713	rs4583233	A	C	A	C	0.0670205	0.00297894	#N/A	0.289171	FALSE	FALSE	FALSE	finngen_R8_N14_ENDOMETRIOSIS	16	81786881	0.838945	0.014657	13456	100663	Endometriosis	TRUE	reported	114119	genus..Eubacteriumeligensgroup.id.14372	16	81820486	0.0128122	2.84e-07	18340	Eubacteriumeligensgroup	TRUE	reported	2	TRUE
genus..Eubacteriumeligensgroup.id.14372.714	rs56080211	C	T	C	T	0.123093	0.0308871	#N/A	0.076793	FALSE	FALSE	FALSE	finngen_R8_N14_ENDOMETRIOSIS	2	109503416	0.217229	0.0250315	13456	100663	Endometriosis	TRUE	reported	114119	genus..Eubacteriumeligensgroup.id.14372	2	110260993	0.0282743	9.14e-06	18340	Eubacteriumeligensgroup	TRUE	reported	2	TRUE
genus..Eubacteriumeligensgroup.id.14372.715	rs6923695	T	G	T	G	0.103268	-0.00609117	#N/A	0.0662233	FALSE	FALSE	FALSE	finngen_R8_N14_ENDOMETRIOSIS	6	70247112	0.818483	0.0265414	13456	100663	Endometriosis	TRUE	reported	114119	genus..Eubacteriumeligensgroup.id.14372	6	70956815	0.0229524	4.87e-06	18340	Eubacteriumeligensgroup	TRUE	reported	2	TRUE
genus..Eubacteriumeligensgroup.id.14372.716	rs72839198	C	G	C	G	0.155659	-0.00463963	#N/A	0.0917823	FALSE	TRUE	TRUE	finngen_R8_N14_ENDOMETRIOSIS	2	114439594	0.839433	0.0228984	13456	100663	Endometriosis	TRUE	reported	114119	genus..Eubacteriumeligensgroup.id.14372	2	115197171	0.0375612	3.14e-06	18340	Eubacteriumeligensgroup	TRUE	reported	2	FALSE
genus..Eubacteriumeligensgroup.id.14372.717	rs74606150	C	G	C	G	-0.196454	0.0316199	#N/A	0.040789	FALSE	TRUE	TRUE	finngen_R8_N14_ENDOMETRIOSIS	14	38832205	0.347479	0.0336565	13456	100663	Endometriosis	TRUE	reported	114119	genus..Eubacteriumeligensgroup.id.14372	14	39301409	0.042565	4.25e-06	18340	Eubacteriumeligensgroup	TRUE	reported	2	FALSE
genus..Eubacteriumfissicatenagroup.id.14373.718	rs10147907	T	G	T	G	0.172263	0.0471758	#N/A	0.0779438	FALSE	FALSE	FALSE	finngen_R8_N14_ENDOMETRIOSIS	14	89018029	0.0605174	0.0251335	13456	100663	Endometriosis	TRUE	reported	114119	genus..Eubacteriumfissicatenagroup.id.14373	14	89484373	0.039601	8.27e-06	18340	Eubacteriumfissicatenagroup	TRUE	reported	2	TRUE
genus..Eubacteriumfissicatenagroup.id.14373.719	rs11818408	G	A	G	A	0.10585	0.00664921	#N/A	0.396104	FALSE	FALSE	FALSE	finngen_R8_N14_ENDOMETRIOSIS	10	94998710	0.623557	0.0135472	13456	100663	Endometriosis	TRUE	reported	114119	genus..Eubacteriumfissicatenagroup.id.14373	10	96758467	0.0237114	8.2e-06	18340	Eubacteriumfissicatenagroup	TRUE	reported	2	TRUE
genus..Eubacteriumfissicatenagroup.id.14373.720	rs11876297	T	C	T	C	0.131469	0.00879597	#N/A	0.281929	FALSE	FALSE	FALSE	finngen_R8_N14_ENDOMETRIOSIS	18	48226901	0.556131	0.0149439	13456	100663	Endometriosis	TRUE	reported	114119	genus..Eubacteriumfissicatenagroup.id.14373	18	45753272	0.0281712	2.67e-06	18340	Eubacteriumfissicatenagroup	TRUE	reported	2	TRUE
genus..Eubacteriumfissicatenagroup.id.14373.721	rs151257695	A	G	A	G	0.20951	0.0311353	#N/A	0.0711979	FALSE	FALSE	FALSE	finngen_R8_N14_ENDOMETRIOSIS	7	73629231	0.22684	0.0257628	13456	100663	Endometriosis	TRUE	reported	114119	genus..Eubacteriumfissicatenagroup.id.14373	7	73043561	0.0454847	3.1e-06	18340	Eubacteriumfissicatenagroup	TRUE	reported	2	TRUE
genus..Eubacteriumfissicatenagroup.id.14373.722	rs1768152	T	C	T	C	0.139489	0.000661337	#N/A	0.104929	FALSE	FALSE	FALSE	finngen_R8_N14_ENDOMETRIOSIS	3	39563463	0.975644	0.0216616	13456	100663	Endometriosis	TRUE	reported	114119	genus..Eubacteriumfissicatenagroup.id.14373	3	39604954	0.0316186	8.7e-06	18340	Eubacteriumfissicatenagroup	TRUE	reported	2	TRUE
genus..Eubacteriumfissicatenagroup.id.14373.723	rs2733072	G	A	G	A	0.109644	0.0342161	#N/A	0.504084	FALSE	FALSE	FALSE	finngen_R8_N14_ENDOMETRIOSIS	8	5576177	0.0098951	0.0132648	13456	100663	Endometriosis	TRUE	reported	114119	genus..Eubacteriumfissicatenagroup.id.14373	8	5433699	0.0228306	1.49e-06	18340	Eubacteriumfissicatenagroup	TRUE	reported	2	TRUE
genus..Eubacteriumfissicatenagroup.id.14373.724	rs3771393	C	T	C	T	0.130842	-0.0321626	#N/A	0.19294	FALSE	FALSE	FALSE	finngen_R8_N14_ENDOMETRIOSIS	2	70918116	0.0539486	0.0166884	13456	100663	Endometriosis	TRUE	reported	114119	genus..Eubacteriumfissicatenagroup.id.14373	2	71145246	0.0266671	7.38e-07	18340	Eubacteriumfissicatenagroup	TRUE	reported	2	TRUE
genus..Eubacteriumfissicatenagroup.id.14373.725	rs6934739	A	G	A	G	0.111463	0.00248875	#N/A	0.333561	FALSE	FALSE	FALSE	finngen_R8_N14_ENDOMETRIOSIS	6	39972698	0.859629	0.014073	13456	100663	Endometriosis	TRUE	reported	114119	genus..Eubacteriumfissicatenagroup.id.14373	6	39940437	0.0252788	9.75e-06	18340	Eubacteriumfissicatenagroup	TRUE	reported	2	TRUE
genus..Eubacteriumfissicatenagroup.id.14373.726	rs7104872	G	A	G	A	0.138612	0.0227451	#N/A	0.11046	FALSE	FALSE	FALSE	finngen_R8_N14_ENDOMETRIOSIS	11	115294391	0.283576	0.0212111	13456	100663	Endometriosis	TRUE	reported	114119	genus..Eubacteriumfissicatenagroup.id.14373	11	115165111	0.0291906	2.73e-06	18340	Eubacteriumfissicatenagroup	TRUE	reported	2	TRUE
genus..Eubacteriumhalliigroup.id.11338.727	rs10501370	C	T	C	T	-0.115589	-0.036696	#N/A	0.0630836	FALSE	FALSE	FALSE	finngen_R8_N14_ENDOMETRIOSIS	11	58273149	0.178736	0.0272902	13456	100663	Endometriosis	TRUE	reported	114119	genus..Eubacteriumhalliigroup.id.11338	11	58040621	0.0252489	5.42e-06	18340	Eubacteriumhalliigroup	TRUE	reported	2	TRUE
genus..Eubacteriumhalliigroup.id.11338.728	rs10798999	C	T	C	T	0.0601661	-0.0123977	#N/A	0.268816	FALSE	FALSE	FALSE	finngen_R8_N14_ENDOMETRIOSIS	1	33843316	0.40723	0.014959	13456	100663	Endometriosis	TRUE	reported	114119	genus..Eubacteriumhalliigroup.id.11338	1	34308917	0.0126752	2.61e-06	18340	Eubacteriumhalliigroup	TRUE	reported	2	TRUE
genus..Eubacteriumhalliigroup.id.11338.729	rs117748144	T	C	T	C	-0.126582	-0.0253919	#N/A	0.0509678	FALSE	FALSE	FALSE	finngen_R8_N14_ENDOMETRIOSIS	11	11750090	0.395971	0.0299136	13456	100663	Endometriosis	TRUE	reported	114119	genus..Eubacteriumhalliigroup.id.11338	11	11771637	0.028712	7.86e-06	18340	Eubacteriumhalliigroup	TRUE	reported	2	TRUE
genus..Eubacteriumhalliigroup.id.11338.730	rs13116360	T	C	T	C	0.154124	-0.0277098	#N/A	0.066148	FALSE	FALSE	FALSE	finngen_R8_N14_ENDOMETRIOSIS	4	110964275	0.300138	0.0267434	13456	100663	Endometriosis	TRUE	reported	114119	genus..Eubacteriumhalliigroup.id.11338	4	111885431	0.0297185	2.94e-07	18340	Eubacteriumhalliigroup	TRUE	reported	2	TRUE
genus..Eubacteriumhalliigroup.id.11338.731	rs17074066	T	C	T	C	-0.0813986	0.0203128	#N/A	0.0198383	FALSE	FALSE	FALSE	finngen_R8_N14_ENDOMETRIOSIS	4	182788383	0.667458	0.0472785	13456	100663	Endometriosis	TRUE	reported	114119	genus..Eubacteriumhalliigroup.id.11338	4	183709536	0.0189272	9.35e-06	18340	Eubacteriumhalliigroup	TRUE	reported	2	TRUE
genus..Eubacteriumhalliigroup.id.11338.732	rs17474256	G	A	G	A	0.0810805	-0.0148364	#N/A	0.0983294	FALSE	FALSE	FALSE	finngen_R8_N14_ENDOMETRIOSIS	1	103982054	0.503483	0.0221764	13456	100663	Endometriosis	TRUE	reported	114119	genus..Eubacteriumhalliigroup.id.11338	1	104524676	0.0184573	9.45e-06	18340	Eubacteriumhalliigroup	TRUE	reported	2	TRUE
genus..Eubacteriumhalliigroup.id.11338.733	rs281379	A	G	A	G	-0.0499523	0.00774955	#N/A	0.407118	FALSE	FALSE	FALSE	finngen_R8_N14_ENDOMETRIOSIS	19	48711017	0.563686	0.013422	13456	100663	Endometriosis	TRUE	reported	114119	genus..Eubacteriumhalliigroup.id.11338	19	49214274	0.0112153	9.33e-06	18340	Eubacteriumhalliigroup	TRUE	reported	2	TRUE
genus..Eubacteriumhalliigroup.id.11338.734	rs28584818	A	G	A	G	0.126115	0.0291926	#N/A	0.0803961	FALSE	FALSE	FALSE	finngen_R8_N14_ENDOMETRIOSIS	3	64678780	0.233453	0.0245005	13456	100663	Endometriosis	TRUE	reported	114119	genus..Eubacteriumhalliigroup.id.11338	3	64664456	0.0268627	4.43e-06	18340	Eubacteriumhalliigroup	TRUE	reported	2	TRUE
genus..Eubacteriumhalliigroup.id.11338.735	rs60254196	A	G	A	G	-0.0522832	0.0122162	#N/A	0.462647	FALSE	FALSE	FALSE	finngen_R8_N14_ENDOMETRIOSIS	7	149159628	0.357542	0.0132776	13456	100663	Endometriosis	TRUE	reported	114119	genus..Eubacteriumhalliigroup.id.11338	7	148856720	0.0111865	2.7e-06	18340	Eubacteriumhalliigroup	TRUE	reported	2	TRUE
genus..Eubacteriumhalliigroup.id.11338.736	rs630939	C	T	C	T	-0.0508914	0.0294623	#N/A	0.454584	FALSE	FALSE	FALSE	finngen_R8_N14_ENDOMETRIOSIS	18	50858093	0.0271107	0.0133319	13456	100663	Endometriosis	TRUE	reported	114119	genus..Eubacteriumhalliigroup.id.11338	18	48384463	0.0114352	9.16e-06	18340	Eubacteriumhalliigroup	TRUE	reported	2	TRUE
genus..Eubacteriumhalliigroup.id.11338.737	rs6550770	T	C	T	C	-0.198087	-0.0263192	#N/A	0.042282	FALSE	FALSE	FALSE	finngen_R8_N14_ENDOMETRIOSIS	3	23621925	0.424887	0.0329826	13456	100663	Endometriosis	TRUE	reported	114119	genus..Eubacteriumhalliigroup.id.11338	3	23663416	0.0443545	4.82e-06	18340	Eubacteriumhalliigroup	TRUE	reported	2	TRUE
genus..Eubacteriumhalliigroup.id.11338.738	rs74018587	C	T	C	T	0.208943	-0.0302809	#N/A	0.0399411	FALSE	FALSE	FALSE	finngen_R8_N14_ENDOMETRIOSIS	15	61721961	0.36867	0.0336841	13456	100663	Endometriosis	TRUE	reported	114119	genus..Eubacteriumhalliigroup.id.11338	15	62014160	0.043822	3.7e-06	18340	Eubacteriumhalliigroup	TRUE	reported	2	TRUE
genus..Eubacteriumhalliigroup.id.11338.739	rs78056098	G	T	G	T	-0.0507411	-0.0161081	#N/A	0.355489	FALSE	FALSE	FALSE	finngen_R8_N14_ENDOMETRIOSIS	11	123919170	0.24215	0.013772	13456	100663	Endometriosis	TRUE	reported	114119	genus..Eubacteriumhalliigroup.id.11338	11	123789877	0.0113758	8.29e-06	18340	Eubacteriumhalliigroup	TRUE	reported	2	TRUE
genus..Eubacteriumhalliigroup.id.11338.740	rs949971	T	G	T	G	-0.0540164	0.00470678	#N/A	0.3246	FALSE	FALSE	FALSE	finngen_R8_N14_ENDOMETRIOSIS	3	110564542	0.738409	0.0140938	13456	100663	Endometriosis	TRUE	reported	114119	genus..Eubacteriumhalliigroup.id.11338	3	110283389	0.0116101	3.29e-06	18340	Eubacteriumhalliigroup	TRUE	reported	2	TRUE
genus..Eubacteriumnodatumgroup.id.11297.741	rs10263623	C	T	C	T	0.193496	-0.0118028	#N/A	0.0391221	FALSE	FALSE	FALSE	finngen_R8_N14_ENDOMETRIOSIS	7	65429224	0.728212	0.0339646	13456	100663	Endometriosis	TRUE	reported	114119	genus..Eubacteriumnodatumgroup.id.11297	7	64894137	0.0439023	8.91e-06	18340	Eubacteriumnodatumgroup	TRUE	reported	2	TRUE
genus..Eubacteriumnodatumgroup.id.11297.742	rs10458299	T	C	T	C	-0.187753	0.00227527	#N/A	0.0743845	FALSE	FALSE	FALSE	finngen_R8_N14_ENDOMETRIOSIS	7	135367596	0.927768	0.0250984	13456	100663	Endometriosis	TRUE	reported	114119	genus..Eubacteriumnodatumgroup.id.11297	7	135052348	0.041969	8.37e-06	18340	Eubacteriumnodatumgroup	TRUE	reported	2	TRUE
genus..Eubacteriumnodatumgroup.id.11297.743	rs11006576	A	G	A	G	-0.110167	-0.0225306	#N/A	0.539967	FALSE	FALSE	FALSE	finngen_R8_N14_ENDOMETRIOSIS	10	59562257	0.0902776	0.0133008	13456	100663	Endometriosis	TRUE	reported	114119	genus..Eubacteriumnodatumgroup.id.11297	10	61322015	0.024593	7.99e-06	18340	Eubacteriumnodatumgroup	TRUE	reported	2	TRUE
genus..Eubacteriumnodatumgroup.id.11297.744	rs113893692	C	T	C	T	-0.185107	-0.00520388	#N/A	0.123344	FALSE	FALSE	FALSE	finngen_R8_N14_ENDOMETRIOSIS	9	28245520	0.797269	0.0202578	13456	100663	Endometriosis	TRUE	reported	114119	genus..Eubacteriumnodatumgroup.id.11297	9	28245518	0.0403573	5.76e-06	18340	Eubacteriumnodatumgroup	TRUE	reported	2	TRUE
genus..Eubacteriumnodatumgroup.id.11297.745	rs34297067	A	G	A	G	-0.186907	0.038085	#N/A	0.146405	FALSE	FALSE	FALSE	finngen_R8_N14_ENDOMETRIOSIS	14	51719170	0.0412354	0.0186585	13456	100663	Endometriosis	TRUE	reported	114119	genus..Eubacteriumnodatumgroup.id.11297	14	52185888	0.0341475	6.6e-08	18340	Eubacteriumnodatumgroup	TRUE	reported	2	TRUE
genus..Eubacteriumnodatumgroup.id.11297.746	rs61841040	G	T	G	T	0.160621	-0.00849066	#N/A	0.197497	FALSE	FALSE	FALSE	finngen_R8_N14_ENDOMETRIOSIS	10	9617786	0.610217	0.016656	13456	100663	Endometriosis	TRUE	reported	114119	genus..Eubacteriumnodatumgroup.id.11297	10	9659749	0.0341609	3.56e-06	18340	Eubacteriumnodatumgroup	TRUE	reported	2	TRUE
genus..Eubacteriumnodatumgroup.id.11297.747	rs6818880	A	G	A	G	-0.110081	0.0110891	#N/A	0.468174	FALSE	FALSE	FALSE	finngen_R8_N14_ENDOMETRIOSIS	4	93791596	0.403658	0.0132787	13456	100663	Endometriosis	TRUE	reported	114119	genus..Eubacteriumnodatumgroup.id.11297	4	94712747	0.0245964	7.83e-06	18340	Eubacteriumnodatumgroup	TRUE	reported	2	TRUE
genus..Eubacteriumnodatumgroup.id.11297.748	rs77910827	C	T	C	T	0.201788	-0.0157006	#N/A	0.107948	FALSE	FALSE	FALSE	finngen_R8_N14_ENDOMETRIOSIS	9	93835703	0.462093	0.0213496	13456	100663	Endometriosis	TRUE	reported	114119	genus..Eubacteriumnodatumgroup.id.11297	9	96597985	0.0413568	9.05e-07	18340	Eubacteriumnodatumgroup	TRUE	reported	2	TRUE
genus..Eubacteriumnodatumgroup.id.11297.749	rs7827125	C	T	C	T	0.1223	0.00196904	#N/A	0.280084	FALSE	FALSE	FALSE	finngen_R8_N14_ENDOMETRIOSIS	8	5097390	0.893698	0.0147354	13456	100663	Endometriosis	TRUE	reported	114119	genus..Eubacteriumnodatumgroup.id.11297	8	4954912	0.0271331	7.17e-06	18340	Eubacteriumnodatumgroup	TRUE	reported	2	TRUE
genus..Eubacteriumnodatumgroup.id.11297.750	rs7880204	T	C	T	C	-0.125454	-0.00409403	#N/A	0.246233	FALSE	FALSE	FALSE	finngen_R8_N14_ENDOMETRIOSIS	1	171091680	0.789456	0.0153325	13456	100663	Endometriosis	TRUE	reported	114119	genus..Eubacteriumnodatumgroup.id.11297	1	171060821	0.0275303	6.84e-06	18340	Eubacteriumnodatumgroup	TRUE	reported	2	TRUE
genus..Eubacteriumnodatumgroup.id.11297.751	rs9425984	T	C	T	C	-0.130234	-0.0357931	#N/A	0.219026	FALSE	FALSE	FALSE	finngen_R8_N14_ENDOMETRIOSIS	1	34064135	0.0249615	0.0159648	13456	100663	Endometriosis	TRUE	reported	114119	genus..Eubacteriumnodatumgroup.id.11297	1	34529736	0.0292347	7.21e-06	18340	Eubacteriumnodatumgroup	TRUE	reported	2	TRUE
genus..Eubacteriumoxidoreducensgroup.id.11339.752	rs12129908	C	A	C	A	0.0893272	-0.00763191	#N/A	0.398838	FALSE	FALSE	FALSE	finngen_R8_N14_ENDOMETRIOSIS	1	195094889	0.570059	0.0134373	13456	100663	Endometriosis	TRUE	reported	114119	genus..Eubacteriumoxidoreducensgroup.id.11339	1	195064019	0.0198333	5.8e-06	18340	Eubacteriumoxidoreducensgroup	TRUE	reported	2	TRUE
genus..Eubacteriumoxidoreducensgroup.id.11339.753	rs12423772	G	T	G	T	0.14098	-0.0195581	#N/A	0.153628	FALSE	FALSE	FALSE	finngen_R8_N14_ENDOMETRIOSIS	12	94121564	0.295746	0.0187052	13456	100663	Endometriosis	TRUE	reported	114119	genus..Eubacteriumoxidoreducensgroup.id.11339	12	94515340	0.0295029	2.63e-06	18340	Eubacteriumoxidoreducensgroup	TRUE	reported	2	TRUE
genus..Eubacteriumoxidoreducensgroup.id.11339.754	rs1425962	G	C	G	C	0.0906104	0.0195575	#N/A	0.403292	FALSE	TRUE	TRUE	finngen_R8_N14_ENDOMETRIOSIS	4	186984245	0.148127	0.0135235	13456	100663	Endometriosis	TRUE	reported	114119	genus..Eubacteriumoxidoreducensgroup.id.11339	4	187905399	0.0200612	7.32e-06	18340	Eubacteriumoxidoreducensgroup	TRUE	reported	2	FALSE
genus..Eubacteriumoxidoreducensgroup.id.11339.755	rs2973294	G	T	G	T	0.0923559	0.00745099	#N/A	0.413294	FALSE	FALSE	FALSE	finngen_R8_N14_ENDOMETRIOSIS	4	37525057	0.576836	0.0133527	13456	100663	Endometriosis	TRUE	reported	114119	genus..Eubacteriumoxidoreducensgroup.id.11339	4	37526679	0.0195439	2.39e-06	18340	Eubacteriumoxidoreducensgroup	TRUE	reported	2	TRUE
genus..Eubacteriumoxidoreducensgroup.id.11339.756	rs34561138	G	A	G	A	0.216145	-0.0340501	#N/A	0.040158	FALSE	FALSE	FALSE	finngen_R8_N14_ENDOMETRIOSIS	16	86446749	0.315752	0.0339406	13456	100663	Endometriosis	TRUE	reported	114119	genus..Eubacteriumoxidoreducensgroup.id.11339	16	86480355	0.045992	2.51e-06	18340	Eubacteriumoxidoreducensgroup	TRUE	reported	2	TRUE
genus..Eubacteriumoxidoreducensgroup.id.11339.757	rs440215	C	T	C	T	0.0932766	-0.0151081	#N/A	0.438747	FALSE	FALSE	FALSE	finngen_R8_N14_ENDOMETRIOSIS	5	107546693	0.256013	0.013301	13456	100663	Endometriosis	TRUE	reported	114119	genus..Eubacteriumoxidoreducensgroup.id.11339	5	106882394	0.0195294	1.65e-06	18340	Eubacteriumoxidoreducensgroup	TRUE	reported	2	TRUE
genus..Eubacteriumrectalegroup.id.14374.758	rs10248854	C	A	C	A	-0.0527827	0.0333156	#N/A	0.395741	FALSE	FALSE	FALSE	finngen_R8_N14_ENDOMETRIOSIS	7	121641184	0.0136997	0.0135152	13456	100663	Endometriosis	TRUE	reported	114119	genus..Eubacteriumrectalegroup.id.14374	7	121281238	0.0113463	4.21e-06	18340	Eubacteriumrectalegroup	TRUE	reported	2	TRUE
genus..Eubacteriumrectalegroup.id.14374.759	rs10797540	A	G	A	G	0.0503179	-0.0113147	#N/A	0.446622	FALSE	FALSE	FALSE	finngen_R8_N14_ENDOMETRIOSIS	1	234394624	0.395062	0.013304	13456	100663	Endometriosis	TRUE	reported	114119	genus..Eubacteriumrectalegroup.id.14374	1	234530370	0.0108389	3.53e-06	18340	Eubacteriumrectalegroup	TRUE	reported	2	TRUE
genus..Eubacteriumrectalegroup.id.14374.760	rs10892089	C	G	C	G	-0.0635522	0.00169917	#N/A	0.183796	FALSE	TRUE	TRUE	finngen_R8_N14_ENDOMETRIOSIS	11	98652908	0.920318	0.0169861	13456	100663	Endometriosis	TRUE	reported	114119	genus..Eubacteriumrectalegroup.id.14374	11	98523638	0.0140072	6.22e-06	18340	Eubacteriumrectalegroup	TRUE	reported	2	FALSE
genus..Eubacteriumrectalegroup.id.14374.761	rs143694765	T	C	T	C	0.0870025	0.0490931	#N/A	0.102232	FALSE	FALSE	FALSE	finngen_R8_N14_ENDOMETRIOSIS	1	115540288	0.0253414	0.0219542	13456	100663	Endometriosis	TRUE	reported	114119	genus..Eubacteriumrectalegroup.id.14374	1	116082909	0.019779	9.75e-06	18340	Eubacteriumrectalegroup	TRUE	reported	2	TRUE
genus..Eubacteriumrectalegroup.id.14374.762	rs16960159	C	G	C	G	-0.156596	0.00814828	#N/A	0.0957431	FALSE	TRUE	TRUE	finngen_R8_N14_ENDOMETRIOSIS	18	40123910	0.716812	0.0224642	13456	100663	Endometriosis	TRUE	reported	114119	genus..Eubacteriumrectalegroup.id.14374	18	37703874	0.0336234	4.1e-06	18340	Eubacteriumrectalegroup	TRUE	reported	2	FALSE
genus..Eubacteriumrectalegroup.id.14374.763	rs2884897	A	G	A	G	-0.129364	0.057463	#N/A	0.0345257	FALSE	FALSE	FALSE	finngen_R8_N14_ENDOMETRIOSIS	11	8107990	0.111187	0.0360749	13456	100663	Endometriosis	TRUE	reported	114119	genus..Eubacteriumrectalegroup.id.14374	11	8129537	0.0289021	6.44e-06	18340	Eubacteriumrectalegroup	TRUE	reported	2	TRUE
genus..Eubacteriumrectalegroup.id.14374.764	rs314726	T	C	T	C	0.0528824	0.00970818	#N/A	0.496812	FALSE	FALSE	FALSE	finngen_R8_N14_ENDOMETRIOSIS	2	124795578	0.466334	0.013327	13456	100663	Endometriosis	TRUE	reported	114119	genus..Eubacteriumrectalegroup.id.14374	2	125553155	0.0109486	1.38e-06	18340	Eubacteriumrectalegroup	TRUE	reported	2	TRUE
genus..Eubacteriumrectalegroup.id.14374.765	rs35398954	A	G	A	G	-0.0901402	0.00110974	#N/A	0.16154	FALSE	FALSE	FALSE	finngen_R8_N14_ENDOMETRIOSIS	15	92463535	0.950922	0.0180303	13456	100663	Endometriosis	TRUE	reported	114119	genus..Eubacteriumrectalegroup.id.14374	15	93006765	0.0174602	5.4e-07	18340	Eubacteriumrectalegroup	TRUE	reported	2	TRUE
genus..Eubacteriumrectalegroup.id.14374.766	rs3980709	A	T	A	T	-0.0622701	0.0270828	#N/A	0.17609	FALSE	TRUE	TRUE	finngen_R8_N14_ENDOMETRIOSIS	1	170931080	0.118038	0.0173268	13456	100663	Endometriosis	TRUE	reported	114119	genus..Eubacteriumrectalegroup.id.14374	1	170900221	0.0140572	6.86e-06	18340	Eubacteriumrectalegroup	TRUE	reported	2	FALSE
genus..Eubacteriumrectalegroup.id.14374.767	rs59427698	A	G	A	G	-0.0576035	-0.0083958	#N/A	0.189051	FALSE	FALSE	FALSE	finngen_R8_N14_ENDOMETRIOSIS	9	126663466	0.619978	0.016931	13456	100663	Endometriosis	TRUE	reported	114119	genus..Eubacteriumrectalegroup.id.14374	9	129425745	0.0130853	5.37e-06	18340	Eubacteriumrectalegroup	TRUE	reported	2	TRUE
genus..Eubacteriumrectalegroup.id.14374.768	rs62547233	A	G	A	G	0.0536319	-0.0153298	#N/A	0.283836	FALSE	FALSE	FALSE	finngen_R8_N14_ENDOMETRIOSIS	9	89398504	0.295422	0.0146514	13456	100663	Endometriosis	TRUE	reported	114119	genus..Eubacteriumrectalegroup.id.14374	9	92013419	0.0120201	9.9e-06	18340	Eubacteriumrectalegroup	TRUE	reported	2	TRUE
genus..Eubacteriumruminantiumgroup.id.11340.769	rs10131724	A	C	A	C	-0.199832	0.00818938	#N/A	0.100037	FALSE	FALSE	FALSE	finngen_R8_N14_ENDOMETRIOSIS	14	51752348	0.713354	0.0222928	13456	100663	Endometriosis	TRUE	reported	114119	genus..Eubacteriumruminantiumgroup.id.11340	14	52219066	0.0414577	2.39e-06	18340	Eubacteriumruminantiumgroup	TRUE	reported	2	TRUE
genus..Eubacteriumruminantiumgroup.id.11340.770	rs10923018	G	A	G	A	0.0726438	0.00954651	#N/A	0.578865	FALSE	FALSE	FALSE	finngen_R8_N14_ENDOMETRIOSIS	1	88057716	0.4746	0.0133515	13456	100663	Endometriosis	TRUE	reported	114119	genus..Eubacteriumruminantiumgroup.id.11340	1	88523399	0.0160924	6.8e-06	18340	Eubacteriumruminantiumgroup	TRUE	reported	2	TRUE
genus..Eubacteriumruminantiumgroup.id.11340.771	rs112375806	T	A	T	A	0.143141	-0.00827574	#N/A	0.140967	FALSE	TRUE	TRUE	finngen_R8_N14_ENDOMETRIOSIS	22	48353736	0.663844	0.0190417	13456	100663	Endometriosis	TRUE	reported	114119	genus..Eubacteriumruminantiumgroup.id.11340	22	48749548	0.0293757	5.82e-06	18340	Eubacteriumruminantiumgroup	TRUE	reported	2	FALSE
genus..Eubacteriumruminantiumgroup.id.11340.772	rs11637981	G	T	G	T	-0.073258	3.51819e-05	#N/A	0.556832	FALSE	FALSE	FALSE	finngen_R8_N14_ENDOMETRIOSIS	15	60997423	0.99789	0.0133008	13456	100663	Endometriosis	TRUE	reported	114119	genus..Eubacteriumruminantiumgroup.id.11340	15	61289622	0.0160888	5.44e-06	18340	Eubacteriumruminantiumgroup	TRUE	reported	2	TRUE
genus..Eubacteriumruminantiumgroup.id.11340.773	rs13025464	T	C	T	C	-0.0737077	-0.00278339	#N/A	0.403005	FALSE	FALSE	FALSE	finngen_R8_N14_ENDOMETRIOSIS	2	200745922	0.836316	0.0134718	13456	100663	Endometriosis	TRUE	reported	114119	genus..Eubacteriumruminantiumgroup.id.11340	2	201610645	0.0163786	6.97e-06	18340	Eubacteriumruminantiumgroup	TRUE	reported	2	TRUE
genus..Eubacteriumruminantiumgroup.id.11340.774	rs139749	C	T	C	T	-0.0845439	0.00115321	#N/A	0.34014	FALSE	FALSE	FALSE	finngen_R8_N14_ENDOMETRIOSIS	22	24907088	0.934257	0.0139799	13456	100663	Endometriosis	TRUE	reported	114119	genus..Eubacteriumruminantiumgroup.id.11340	22	25303055	0.0171791	8.59e-07	18340	Eubacteriumruminantiumgroup	TRUE	reported	2	TRUE
genus..Eubacteriumruminantiumgroup.id.11340.775	rs16891896	G	A	G	A	-0.174787	0.0199207	#N/A	0.0848877	FALSE	FALSE	FALSE	finngen_R8_N14_ENDOMETRIOSIS	5	33897484	0.399095	0.023624	13456	100663	Endometriosis	TRUE	reported	114119	genus..Eubacteriumruminantiumgroup.id.11340	5	33897589	0.0390573	2.38e-06	18340	Eubacteriumruminantiumgroup	TRUE	reported	2	TRUE
genus..Eubacteriumruminantiumgroup.id.11340.776	rs17519472	C	T	C	T	0.107804	-0.0015836	#N/A	0.139726	FALSE	FALSE	FALSE	finngen_R8_N14_ENDOMETRIOSIS	12	30208021	0.933954	0.0191091	13456	100663	Endometriosis	TRUE	reported	114119	genus..Eubacteriumruminantiumgroup.id.11340	12	30360954	0.0233984	4.7e-06	18340	Eubacteriumruminantiumgroup	TRUE	reported	2	TRUE
genus..Eubacteriumruminantiumgroup.id.11340.777	rs209813	G	A	G	A	-0.103488	-0.00354631	#N/A	0.145196	FALSE	FALSE	FALSE	finngen_R8_N14_ENDOMETRIOSIS	6	11953400	0.849792	0.0187256	13456	100663	Endometriosis	TRUE	reported	114119	genus..Eubacteriumruminantiumgroup.id.11340	6	11953633	0.0236391	9.23e-06	18340	Eubacteriumruminantiumgroup	TRUE	reported	2	TRUE
genus..Eubacteriumruminantiumgroup.id.11340.778	rs2116427	A	G	A	G	0.0911461	-0.0276537	#N/A	0.254493	FALSE	FALSE	FALSE	finngen_R8_N14_ENDOMETRIOSIS	5	121847301	0.0680158	0.0151535	13456	100663	Endometriosis	TRUE	reported	114119	genus..Eubacteriumruminantiumgroup.id.11340	5	121182996	0.0182353	4.67e-07	18340	Eubacteriumruminantiumgroup	TRUE	reported	2	TRUE
genus..Eubacteriumruminantiumgroup.id.11340.779	rs2229917	A	G	A	G	0.153538	-0.021803	#N/A	0.0422829	FALSE	FALSE	FALSE	finngen_R8_N14_ENDOMETRIOSIS	9	128218658	0.506544	0.0328246	13456	100663	Endometriosis	TRUE	reported	114119	genus..Eubacteriumruminantiumgroup.id.11340	9	130980937	0.0323922	2.16e-06	18340	Eubacteriumruminantiumgroup	TRUE	reported	2	TRUE
genus..Eubacteriumruminantiumgroup.id.11340.780	rs2418654	C	T	C	T	-0.0748879	-0.00122255	#N/A	0.432825	FALSE	FALSE	FALSE	finngen_R8_N14_ENDOMETRIOSIS	2	71020448	0.927911	0.0135129	13456	100663	Endometriosis	TRUE	reported	114119	genus..Eubacteriumruminantiumgroup.id.11340	2	71247578	0.0165852	6.17e-06	18340	Eubacteriumruminantiumgroup	TRUE	reported	2	TRUE
genus..Eubacteriumruminantiumgroup.id.11340.781	rs2817174	C	T	C	T	-0.0734306	-0.020656	#N/A	0.39621	FALSE	FALSE	FALSE	finngen_R8_N14_ENDOMETRIOSIS	1	3127617	0.126802	0.0135286	13456	100663	Endometriosis	TRUE	reported	114119	genus..Eubacteriumruminantiumgroup.id.11340	1	3044181	0.0163687	7.87e-06	18340	Eubacteriumruminantiumgroup	TRUE	reported	2	TRUE
genus..Eubacteriumruminantiumgroup.id.11340.782	rs57340348	T	C	T	C	-0.0979429	0.0112973	#N/A	0.203641	FALSE	FALSE	FALSE	finngen_R8_N14_ENDOMETRIOSIS	6	129708969	0.491993	0.0164409	13456	100663	Endometriosis	TRUE	reported	114119	genus..Eubacteriumruminantiumgroup.id.11340	6	130030114	0.0212166	4.93e-06	18340	Eubacteriumruminantiumgroup	TRUE	reported	2	TRUE
genus..Eubacteriumruminantiumgroup.id.11340.783	rs606117	A	G	A	G	0.0833243	-0.00958694	#N/A	0.271394	FALSE	FALSE	FALSE	finngen_R8_N14_ENDOMETRIOSIS	9	2539358	0.517826	0.0148244	13456	100663	Endometriosis	TRUE	reported	114119	genus..Eubacteriumruminantiumgroup.id.11340	9	2539358	0.018056	4.82e-06	18340	Eubacteriumruminantiumgroup	TRUE	reported	2	TRUE
genus..Eubacteriumruminantiumgroup.id.11340.784	rs6676699	G	T	G	T	-0.0888124	-0.0208058	#N/A	0.30115	FALSE	FALSE	FALSE	finngen_R8_N14_ENDOMETRIOSIS	1	198009151	0.149276	0.0144275	13456	100663	Endometriosis	TRUE	reported	114119	genus..Eubacteriumruminantiumgroup.id.11340	1	197978281	0.0196447	6.38e-06	18340	Eubacteriumruminantiumgroup	TRUE	reported	2	TRUE
genus..Eubacteriumruminantiumgroup.id.11340.785	rs7000472	A	G	A	G	-0.0762282	0.0154253	#N/A	0.415185	FALSE	FALSE	FALSE	finngen_R8_N14_ENDOMETRIOSIS	8	137614025	0.252131	0.0134697	13456	100663	Endometriosis	TRUE	reported	114119	genus..Eubacteriumruminantiumgroup.id.11340	8	138626268	0.016523	4.07e-06	18340	Eubacteriumruminantiumgroup	TRUE	reported	2	TRUE
genus..Eubacteriumruminantiumgroup.id.11340.786	rs72836424	C	T	C	T	-0.139825	0.0619257	#N/A	0.111354	FALSE	FALSE	FALSE	finngen_R8_N14_ENDOMETRIOSIS	10	127239189	0.00303739	0.0208931	13456	100663	Endometriosis	TRUE	reported	114119	genus..Eubacteriumruminantiumgroup.id.11340	10	129037453	0.030069	2.62e-06	18340	Eubacteriumruminantiumgroup	TRUE	reported	2	TRUE
genus..Eubacteriumruminantiumgroup.id.11340.787	rs73139629	A	C	A	C	-0.115098	0.00449942	#N/A	0.0908795	FALSE	FALSE	FALSE	finngen_R8_N14_ENDOMETRIOSIS	12	62912223	0.845241	0.023051	13456	100663	Endometriosis	TRUE	reported	114119	genus..Eubacteriumruminantiumgroup.id.11340	12	63306003	0.0247909	5.36e-06	18340	Eubacteriumruminantiumgroup	TRUE	reported	2	TRUE
genus..Eubacteriumventriosumgroup.id.11341.788	rs11617697	A	G	A	G	-0.143349	-0.00173094	#N/A	0.0555479	FALSE	FALSE	FALSE	finngen_R8_N14_ENDOMETRIOSIS	13	98133646	0.952412	0.0290046	13456	100663	Endometriosis	TRUE	reported	114119	genus..Eubacteriumventriosumgroup.id.11341	13	98785900	0.0286241	7.22e-07	18340	Eubacteriumventriosumgroup	TRUE	reported	2	TRUE
genus..Eubacteriumventriosumgroup.id.11341.789	rs12964517	G	A	G	A	0.0587198	0.000941561	#N/A	0.284125	FALSE	FALSE	FALSE	finngen_R8_N14_ENDOMETRIOSIS	18	24880821	0.948867	0.0146822	13456	100663	Endometriosis	TRUE	reported	114119	genus..Eubacteriumventriosumgroup.id.11341	18	22460785	0.0123453	2.07e-06	18340	Eubacteriumventriosumgroup	TRUE	reported	2	TRUE
genus..Eubacteriumventriosumgroup.id.11341.790	rs13082419	C	T	C	T	-0.0715522	-0.013825	#N/A	0.110473	FALSE	FALSE	FALSE	finngen_R8_N14_ENDOMETRIOSIS	3	108017587	0.512064	0.0210868	13456	100663	Endometriosis	TRUE	reported	114119	genus..Eubacteriumventriosumgroup.id.11341	3	107736434	0.016137	9.56e-06	18340	Eubacteriumventriosumgroup	TRUE	reported	2	TRUE
genus..Eubacteriumventriosumgroup.id.11341.791	rs16884680	G	T	G	T	-0.0906428	-0.0115091	#N/A	0.103866	FALSE	FALSE	FALSE	finngen_R8_N14_ENDOMETRIOSIS	8	113432826	0.598336	0.0218475	13456	100663	Endometriosis	TRUE	reported	114119	genus..Eubacteriumventriosumgroup.id.11341	8	114445055	0.0191909	1.74e-06	18340	Eubacteriumventriosumgroup	TRUE	reported	2	TRUE
genus..Eubacteriumventriosumgroup.id.11341.792	rs35179274	C	T	C	T	-0.0627263	-0.0116586	#N/A	0.176879	FALSE	FALSE	FALSE	finngen_R8_N14_ENDOMETRIOSIS	14	51493907	0.500538	0.0173067	13456	100663	Endometriosis	TRUE	reported	114119	genus..Eubacteriumventriosumgroup.id.11341	14	51960625	0.013786	5.76e-06	18340	Eubacteriumventriosumgroup	TRUE	reported	2	TRUE
genus..Eubacteriumventriosumgroup.id.11341.793	rs3809430	T	C	T	C	-0.0548171	-0.0147282	#N/A	0.308153	FALSE	FALSE	FALSE	finngen_R8_N14_ENDOMETRIOSIS	14	44506307	0.30368	0.0143191	13456	100663	Endometriosis	TRUE	reported	114119	genus..Eubacteriumventriosumgroup.id.11341	14	44975510	0.0118426	3.55e-06	18340	Eubacteriumventriosumgroup	TRUE	reported	2	TRUE
genus..Eubacteriumventriosumgroup.id.11341.794	rs57199565	T	C	T	C	0.0783394	-0.0230876	#N/A	0.201125	FALSE	FALSE	FALSE	finngen_R8_N14_ENDOMETRIOSIS	3	190505943	0.179393	0.0171958	13456	100663	Endometriosis	TRUE	reported	114119	genus..Eubacteriumventriosumgroup.id.11341	3	190223732	0.0160257	7.97e-07	18340	Eubacteriumventriosumgroup	TRUE	reported	2	TRUE
genus..Eubacteriumventriosumgroup.id.11341.795	rs6048195	A	T	A	T	-0.0603594	0.0064513	#N/A	0.423182	FALSE	TRUE	TRUE	finngen_R8_N14_ENDOMETRIOSIS	20	2327661	0.637802	0.0137036	13456	100663	Endometriosis	TRUE	reported	114119	genus..Eubacteriumventriosumgroup.id.11341	20	2308307	0.011658	2.5e-07	18340	Eubacteriumventriosumgroup	TRUE	reported	2	FALSE
genus..Eubacteriumventriosumgroup.id.11341.796	rs66746423	C	T	C	T	0.0751501	-0.00340334	#N/A	0.152472	FALSE	FALSE	FALSE	finngen_R8_N14_ENDOMETRIOSIS	1	108855642	0.852922	0.0183575	13456	100663	Endometriosis	TRUE	reported	114119	genus..Eubacteriumventriosumgroup.id.11341	1	109398264	0.0164978	6.11e-06	18340	Eubacteriumventriosumgroup	TRUE	reported	2	TRUE
genus..Eubacteriumventriosumgroup.id.11341.797	rs6704822	A	G	A	G	0.0739179	-0.0327963	#N/A	0.130181	FALSE	FALSE	FALSE	finngen_R8_N14_ENDOMETRIOSIS	2	202797056	0.0932803	0.0195409	13456	100663	Endometriosis	TRUE	reported	114119	genus..Eubacteriumventriosumgroup.id.11341	2	203661779	0.0166705	6.62e-06	18340	Eubacteriumventriosumgroup	TRUE	reported	2	TRUE
genus..Eubacteriumventriosumgroup.id.11341.798	rs72783037	C	A	C	A	0.0658926	-0.020379	#N/A	0.206341	FALSE	FALSE	FALSE	finngen_R8_N14_ENDOMETRIOSIS	16	60314477	0.210836	0.0162866	13456	100663	Endometriosis	TRUE	reported	114119	genus..Eubacteriumventriosumgroup.id.11341	16	60348381	0.0143747	6.55e-06	18340	Eubacteriumventriosumgroup	TRUE	reported	2	TRUE
genus..Eubacteriumventriosumgroup.id.11341.799	rs73615400	T	C	T	C	-0.0956303	0.00833476	#N/A	0.0973105	FALSE	FALSE	FALSE	finngen_R8_N14_ENDOMETRIOSIS	20	51524380	0.707239	0.0221924	13456	100663	Endometriosis	TRUE	reported	114119	genus..Eubacteriumventriosumgroup.id.11341	20	50140919	0.0193428	9.54e-07	18340	Eubacteriumventriosumgroup	TRUE	reported	2	TRUE
genus..Eubacteriumventriosumgroup.id.11341.800	rs73849225	T	C	T	C	0.0975711	0.0180895	#N/A	0.0823446	FALSE	FALSE	FALSE	finngen_R8_N14_ENDOMETRIOSIS	4	125450659	0.450902	0.0239942	13456	100663	Endometriosis	TRUE	reported	114119	genus..Eubacteriumventriosumgroup.id.11341	4	126371814	0.0224388	5.21e-06	18340	Eubacteriumventriosumgroup	TRUE	reported	2	TRUE
genus..Eubacteriumventriosumgroup.id.11341.801	rs78250280	G	A	G	A	0.0749762	0.00425378	#N/A	0.141268	FALSE	FALSE	FALSE	finngen_R8_N14_ENDOMETRIOSIS	1	147819813	0.822124	0.0189213	13456	100663	Endometriosis	TRUE	reported	114119	genus..Eubacteriumventriosumgroup.id.11341	1	147291928	0.0164404	3.36e-06	18340	Eubacteriumventriosumgroup	TRUE	reported	2	TRUE
genus..Eubacteriumventriosumgroup.id.11341.802	rs876734	C	T	C	T	-0.0618696	0.007572	#N/A	0.282946	FALSE	FALSE	FALSE	finngen_R8_N14_ENDOMETRIOSIS	12	52030212	0.607922	0.0147591	13456	100663	Endometriosis	TRUE	reported	114119	genus..Eubacteriumventriosumgroup.id.11341	12	52423996	0.0132532	2.89e-06	18340	Eubacteriumventriosumgroup	TRUE	reported	2	TRUE
genus..Eubacteriumventriosumgroup.id.11341.803	rs9316536	T	G	T	G	-0.0817111	-0.0255742	#N/A	0.142322	FALSE	FALSE	FALSE	finngen_R8_N14_ENDOMETRIOSIS	13	51364440	0.18243	0.019181	13456	100663	Endometriosis	TRUE	reported	114119	genus..Eubacteriumventriosumgroup.id.11341	13	51938576	0.0183121	7.84e-06	18340	Eubacteriumventriosumgroup	TRUE	reported	2	TRUE
genus..Eubacteriumxylanophilumgroup.id.14375.804	rs10140184	A	C	A	C	0.0576795	-0.0116871	#N/A	0.475399	FALSE	FALSE	FALSE	finngen_R8_N14_ENDOMETRIOSIS	14	72715075	0.384069	0.0134269	13456	100663	Endometriosis	TRUE	reported	114119	genus..Eubacteriumxylanophilumgroup.id.14375	14	73181783	0.012599	4.96e-06	18340	Eubacteriumxylanophilumgroup	TRUE	reported	2	TRUE
genus..Eubacteriumxylanophilumgroup.id.14375.805	rs10917203	A	C	A	C	0.0612633	0.0461717	#N/A	0.393931	FALSE	FALSE	FALSE	finngen_R8_N14_ENDOMETRIOSIS	1	22300773	0.000627943	0.0135035	13456	100663	Endometriosis	TRUE	reported	114119	genus..Eubacteriumxylanophilumgroup.id.14375	1	22627266	0.0130917	3.15e-06	18340	Eubacteriumxylanophilumgroup	TRUE	reported	2	TRUE
genus..Eubacteriumxylanophilumgroup.id.14375.806	rs112176119	C	T	C	T	-0.113455	-0.0107186	#N/A	0.0940431	FALSE	FALSE	FALSE	finngen_R8_N14_ENDOMETRIOSIS	16	73662872	0.636579	0.0226853	13456	100663	Endometriosis	TRUE	reported	114119	genus..Eubacteriumxylanophilumgroup.id.14375	16	73696771	0.0245762	3.33e-06	18340	Eubacteriumxylanophilumgroup	TRUE	reported	2	TRUE
genus..Eubacteriumxylanophilumgroup.id.14375.807	rs12980122	C	G	C	G	-0.108274	-0.0717792	#N/A	0.0748698	FALSE	TRUE	TRUE	finngen_R8_N14_ENDOMETRIOSIS	19	8190594	0.00548845	0.0258489	13456	100663	Endometriosis	TRUE	reported	114119	genus..Eubacteriumxylanophilumgroup.id.14375	19	8255478	0.0238257	5.02e-06	18340	Eubacteriumxylanophilumgroup	TRUE	reported	2	FALSE
genus..Eubacteriumxylanophilumgroup.id.14375.808	rs13239072	G	A	G	A	0.0687427	0.0320561	#N/A	0.276792	FALSE	FALSE	FALSE	finngen_R8_N14_ENDOMETRIOSIS	7	43526745	0.0299488	0.0147672	13456	100663	Endometriosis	TRUE	reported	114119	genus..Eubacteriumxylanophilumgroup.id.14375	7	43566344	0.0142728	1.82e-06	18340	Eubacteriumxylanophilumgroup	TRUE	reported	2	TRUE
genus..Eubacteriumxylanophilumgroup.id.14375.809	rs17830032	G	A	G	A	-0.160597	0.00235266	#N/A	0.081161	FALSE	FALSE	FALSE	finngen_R8_N14_ENDOMETRIOSIS	20	59420451	0.923099	0.0243723	13456	100663	Endometriosis	TRUE	reported	114119	genus..Eubacteriumxylanophilumgroup.id.14375	20	57995506	0.0310515	2.39e-07	18340	Eubacteriumxylanophilumgroup	TRUE	reported	2	TRUE
genus..Eubacteriumxylanophilumgroup.id.14375.810	rs1999224	G	T	G	T	-0.0949051	-0.00901831	#N/A	0.0980184	FALSE	FALSE	FALSE	finngen_R8_N14_ENDOMETRIOSIS	9	127735841	0.683879	0.0221484	13456	100663	Endometriosis	TRUE	reported	114119	genus..Eubacteriumxylanophilumgroup.id.14375	9	130498120	0.0203503	3.75e-06	18340	Eubacteriumxylanophilumgroup	TRUE	reported	2	TRUE
genus..Eubacteriumxylanophilumgroup.id.14375.811	rs2012708	A	G	A	G	0.0573202	-0.0128041	#N/A	0.343976	FALSE	FALSE	FALSE	finngen_R8_N14_ENDOMETRIOSIS	16	84756953	0.358423	0.0139421	13456	100663	Endometriosis	TRUE	reported	114119	genus..Eubacteriumxylanophilumgroup.id.14375	16	84790559	0.0126905	6.53e-06	18340	Eubacteriumxylanophilumgroup	TRUE	reported	2	TRUE
genus..Eubacteriumxylanophilumgroup.id.14375.812	rs2213117	T	G	T	G	0.0877797	-0.0105865	#N/A	0.162999	FALSE	FALSE	FALSE	finngen_R8_N14_ENDOMETRIOSIS	11	131139765	0.560041	0.0181656	13456	100663	Endometriosis	TRUE	reported	114119	genus..Eubacteriumxylanophilumgroup.id.14375	11	131009660	0.0189012	4.21e-06	18340	Eubacteriumxylanophilumgroup	TRUE	reported	2	TRUE
genus..Eubacteriumxylanophilumgroup.id.14375.813	rs4654122	C	G	C	G	0.0553508	-0.00787812	#N/A	0.457898	FALSE	TRUE	TRUE	finngen_R8_N14_ENDOMETRIOSIS	1	246617255	0.553165	0.0132847	13456	100663	Endometriosis	TRUE	reported	114119	genus..Eubacteriumxylanophilumgroup.id.14375	1	246780557	0.0123588	7.2e-06	18340	Eubacteriumxylanophilumgroup	TRUE	reported	2	FALSE
genus..Eubacteriumxylanophilumgroup.id.14375.814	rs75586835	A	G	A	G	-0.114498	0.026357	#N/A	0.0704088	FALSE	FALSE	FALSE	finngen_R8_N14_ENDOMETRIOSIS	4	86970786	0.310753	0.0260023	13456	100663	Endometriosis	TRUE	reported	114119	genus..Eubacteriumxylanophilumgroup.id.14375	4	87891938	0.0263455	9.39e-06	18340	Eubacteriumxylanophilumgroup	TRUE	reported	2	TRUE
genus..Eubacteriumxylanophilumgroup.id.14375.815	rs79582700	C	G	C	G	-0.0951677	-0.00641046	#N/A	0.121902	FALSE	TRUE	TRUE	finngen_R8_N14_ENDOMETRIOSIS	17	68693817	0.750184	0.0201336	13456	100663	Endometriosis	TRUE	reported	114119	genus..Eubacteriumxylanophilumgroup.id.14375	17	66689958	0.0199969	2.41e-06	18340	Eubacteriumxylanophilumgroup	TRUE	reported	2	FALSE
genus..Ruminococcusgauvreauiigroup.id.11342.816	rs10931481	G	A	G	A	0.0610096	-0.0145894	#N/A	0.291293	FALSE	FALSE	FALSE	finngen_R8_N14_ENDOMETRIOSIS	2	191090126	0.314903	0.014517	13456	100663	Endometriosis	TRUE	reported	114119	genus..Ruminococcusgauvreauiigroup.id.11342	2	191954852	0.0130484	3.38e-06	18340	Ruminococcusgauvreauiigroup	TRUE	reported	2	TRUE
genus..Ruminococcusgauvreauiigroup.id.11342.817	rs12079579	A	G	A	G	0.0955324	0.0339559	#N/A	0.0828359	FALSE	FALSE	FALSE	finngen_R8_N14_ENDOMETRIOSIS	1	161910692	0.15646	0.0239619	13456	100663	Endometriosis	TRUE	reported	114119	genus..Ruminococcusgauvreauiigroup.id.11342	1	161880482	0.0213436	5.04e-06	18340	Ruminococcusgauvreauiigroup	TRUE	reported	2	TRUE
genus..Ruminococcusgauvreauiigroup.id.11342.818	rs12539819	C	T	C	T	0.110654	0.00946454	#N/A	0.0724948	FALSE	FALSE	FALSE	finngen_R8_N14_ENDOMETRIOSIS	7	153790311	0.716836	0.0260953	13456	100663	Endometriosis	TRUE	reported	114119	genus..Ruminococcusgauvreauiigroup.id.11342	7	153487396	0.0240684	4.49e-06	18340	Ruminococcusgauvreauiigroup	TRUE	reported	2	TRUE
genus..Ruminococcusgauvreauiigroup.id.11342.819	rs13188803	T	A	T	A	0.0709419	-0.0184774	#N/A	0.273921	FALSE	TRUE	TRUE	finngen_R8_N14_ENDOMETRIOSIS	5	113292076	0.213433	0.014851	13456	100663	Endometriosis	TRUE	reported	114119	genus..Ruminococcusgauvreauiigroup.id.11342	5	112627773	0.0156855	7.28e-06	18340	Ruminococcusgauvreauiigroup	TRUE	reported	2	FALSE
genus..Ruminococcusgauvreauiigroup.id.11342.820	rs1391597	C	T	C	T	0.0590284	-0.00334828	#N/A	0.394266	FALSE	FALSE	FALSE	finngen_R8_N14_ENDOMETRIOSIS	12	60725485	0.803969	0.0134895	13456	100663	Endometriosis	TRUE	reported	114119	genus..Ruminococcusgauvreauiigroup.id.11342	12	61119266	0.0124874	1.86e-06	18340	Ruminococcusgauvreauiigroup	TRUE	reported	2	TRUE
genus..Ruminococcusgauvreauiigroup.id.11342.821	rs2047242	A	G	A	G	-0.067603	0.0231399	#N/A	0.229922	FALSE	FALSE	FALSE	finngen_R8_N14_ENDOMETRIOSIS	10	28912931	0.142609	0.0157829	13456	100663	Endometriosis	TRUE	reported	114119	genus..Ruminococcusgauvreauiigroup.id.11342	10	29201860	0.0133738	2.46e-07	18340	Ruminococcusgauvreauiigroup	TRUE	reported	2	TRUE
genus..Ruminococcusgauvreauiigroup.id.11342.822	rs2166943	A	C	A	C	0.0566974	0.0226938	#N/A	0.417542	FALSE	FALSE	FALSE	finngen_R8_N14_ENDOMETRIOSIS	8	136078607	0.0898504	0.0133793	13456	100663	Endometriosis	TRUE	reported	114119	genus..Ruminococcusgauvreauiigroup.id.11342	8	137090850	0.0123497	5.28e-06	18340	Ruminococcusgauvreauiigroup	TRUE	reported	2	TRUE
genus..Ruminococcusgauvreauiigroup.id.11342.823	rs289410	G	A	G	A	-0.0654926	-0.00386845	#N/A	0.277401	FALSE	FALSE	FALSE	finngen_R8_N14_ENDOMETRIOSIS	15	85020252	0.792569	0.0147103	13456	100663	Endometriosis	TRUE	reported	114119	genus..Ruminococcusgauvreauiigroup.id.11342	15	85563483	0.0139101	2.27e-06	18340	Ruminococcusgauvreauiigroup	TRUE	reported	2	TRUE
genus..Ruminococcusgauvreauiigroup.id.11342.824	rs431418	A	G	A	G	-0.094737	-0.0131445	#N/A	0.094227	FALSE	FALSE	FALSE	finngen_R8_N14_ENDOMETRIOSIS	5	166992547	0.559905	0.022547	13456	100663	Endometriosis	TRUE	reported	114119	genus..Ruminococcusgauvreauiigroup.id.11342	5	166419552	0.0210157	5.54e-06	18340	Ruminococcusgauvreauiigroup	TRUE	reported	2	TRUE
genus..Ruminococcusgauvreauiigroup.id.11342.825	rs71386687	T	G	T	G	0.121037	-0.00203027	#N/A	0.115826	FALSE	FALSE	FALSE	finngen_R8_N14_ENDOMETRIOSIS	16	2717893	0.923204	0.0210611	13456	100663	Endometriosis	TRUE	reported	114119	genus..Ruminococcusgauvreauiigroup.id.11342	16	2767894	0.02386	2.91e-07	18340	Ruminococcusgauvreauiigroup	TRUE	reported	2	TRUE
genus..Ruminococcusgauvreauiigroup.id.11342.826	rs73802842	C	A	C	A	0.0736808	0.0112414	#N/A	0.241368	FALSE	FALSE	FALSE	finngen_R8_N14_ENDOMETRIOSIS	4	18823237	0.469567	0.0155444	13456	100663	Endometriosis	TRUE	reported	114119	genus..Ruminococcusgauvreauiigroup.id.11342	4	18824860	0.0169665	7.48e-06	18340	Ruminococcusgauvreauiigroup	TRUE	reported	2	TRUE
genus..Ruminococcusgauvreauiigroup.id.11342.827	rs9870933	A	G	A	G	0.0621643	-0.0161606	#N/A	0.396621	FALSE	FALSE	FALSE	finngen_R8_N14_ENDOMETRIOSIS	3	112653470	0.231474	0.0135058	13456	100663	Endometriosis	TRUE	reported	114119	genus..Ruminococcusgauvreauiigroup.id.11342	3	112372317	0.0126072	8.49e-07	18340	Ruminococcusgauvreauiigroup	TRUE	reported	2	TRUE
genus..Ruminococcusgnavusgroup.id.14376.828	rs11597105	A	G	A	G	0.114673	-0.019356	#N/A	0.196131	FALSE	FALSE	FALSE	finngen_R8_N14_ENDOMETRIOSIS	10	6470619	0.244662	0.0166372	13456	100663	Endometriosis	TRUE	reported	114119	genus..Ruminococcusgnavusgroup.id.14376	10	6512581	0.0250653	6.95e-06	18340	Ruminococcusgnavusgroup	TRUE	reported	2	TRUE
genus..Ruminococcusgnavusgroup.id.14376.829	rs11864644	T	C	T	C	-0.139804	0.0358464	#N/A	0.116086	FALSE	FALSE	FALSE	finngen_R8_N14_ENDOMETRIOSIS	16	383078	0.0846701	0.0207901	13456	100663	Endometriosis	TRUE	reported	114119	genus..Ruminococcusgnavusgroup.id.14376	16	433078	0.0318253	5.01e-06	18340	Ruminococcusgnavusgroup	TRUE	reported	2	TRUE
genus..Ruminococcusgnavusgroup.id.14376.830	rs12136548	C	T	C	T	0.0901946	-0.0273612	#N/A	0.286643	FALSE	FALSE	FALSE	finngen_R8_N14_ENDOMETRIOSIS	1	114625476	0.0609046	0.014599	13456	100663	Endometriosis	TRUE	reported	114119	genus..Ruminococcusgnavusgroup.id.14376	1	115168097	0.0196476	3.1e-06	18340	Ruminococcusgnavusgroup	TRUE	reported	2	TRUE
genus..Ruminococcusgnavusgroup.id.14376.831	rs12989336	G	A	G	A	-0.0846861	0.020384	#N/A	0.27697	FALSE	FALSE	FALSE	finngen_R8_N14_ENDOMETRIOSIS	2	36032198	0.167798	0.0147784	13456	100663	Endometriosis	TRUE	reported	114119	genus..Ruminococcusgnavusgroup.id.14376	2	36259341	0.0187936	7.12e-06	18340	Ruminococcusgnavusgroup	TRUE	reported	2	TRUE
genus..Ruminococcusgnavusgroup.id.14376.832	rs13163520	G	A	G	A	-0.127377	-0.0197323	#N/A	0.184441	FALSE	FALSE	FALSE	finngen_R8_N14_ENDOMETRIOSIS	5	18662577	0.245412	0.0169876	13456	100663	Endometriosis	TRUE	reported	114119	genus..Ruminococcusgnavusgroup.id.14376	5	18662686	0.0233883	5.61e-08	18340	Ruminococcusgnavusgroup	TRUE	reported	2	TRUE
genus..Ruminococcusgnavusgroup.id.14376.833	rs2909242	C	A	C	A	-0.0909965	0.0149428	#N/A	0.333264	FALSE	FALSE	FALSE	finngen_R8_N14_ENDOMETRIOSIS	8	128212434	0.28656	0.0140216	13456	100663	Endometriosis	TRUE	reported	114119	genus..Ruminococcusgnavusgroup.id.14376	8	129224680	0.018351	7.41e-07	18340	Ruminococcusgnavusgroup	TRUE	reported	2	TRUE
genus..Ruminococcusgnavusgroup.id.14376.834	rs3124783	A	G	A	G	-0.11599	0.0080255	#N/A	0.1283	FALSE	FALSE	FALSE	finngen_R8_N14_ENDOMETRIOSIS	9	132963204	0.683749	0.0197016	13456	100663	Endometriosis	TRUE	reported	114119	genus..Ruminococcusgnavusgroup.id.14376	9	135838591	0.0249099	2.67e-06	18340	Ruminococcusgnavusgroup	TRUE	reported	2	TRUE
genus..Ruminococcusgnavusgroup.id.14376.835	rs4388134	C	T	C	T	-0.0904997	-0.0189443	#N/A	0.278435	FALSE	FALSE	FALSE	finngen_R8_N14_ENDOMETRIOSIS	4	189189556	0.198977	0.0147487	13456	100663	Endometriosis	TRUE	reported	114119	genus..Ruminococcusgnavusgroup.id.14376	4	190110710	0.0203544	9.12e-06	18340	Ruminococcusgnavusgroup	TRUE	reported	2	TRUE
genus..Ruminococcusgnavusgroup.id.14376.836	rs62167033	T	C	T	C	0.185289	-0.0347786	#N/A	0.0410856	FALSE	FALSE	FALSE	finngen_R8_N14_ENDOMETRIOSIS	2	143942440	0.293052	0.0330768	13456	100663	Endometriosis	TRUE	reported	114119	genus..Ruminococcusgnavusgroup.id.14376	2	144700007	0.0396295	3.5e-06	18340	Ruminococcusgnavusgroup	TRUE	reported	2	TRUE
genus..Ruminococcusgnavusgroup.id.14376.837	rs78399089	T	C	T	C	0.144445	-0.0014707	#N/A	0.115305	FALSE	FALSE	FALSE	finngen_R8_N14_ENDOMETRIOSIS	3	146572523	0.94361	0.020792	13456	100663	Endometriosis	TRUE	reported	114119	genus..Ruminococcusgnavusgroup.id.14376	3	146290310	0.0326618	6.63e-06	18340	Ruminococcusgnavusgroup	TRUE	reported	2	TRUE
genus..Ruminococcusgnavusgroup.id.14376.838	rs934940	A	C	A	C	-0.105045	0.0175302	#N/A	0.134575	FALSE	FALSE	FALSE	finngen_R8_N14_ENDOMETRIOSIS	2	121338442	0.364615	0.0193361	13456	100663	Endometriosis	TRUE	reported	114119	genus..Ruminococcusgnavusgroup.id.14376	2	122096018	0.0229588	2.74e-06	18340	Ruminococcusgnavusgroup	TRUE	reported	2	TRUE
genus..Ruminococcustorquesgroup.id.14377.839	rs10904297	A	G	A	G	-0.167804	-0.0147852	#N/A	0.0212469	FALSE	FALSE	FALSE	finngen_R8_N14_ENDOMETRIOSIS	10	4597570	0.744773	0.0454175	13456	100663	Endometriosis	TRUE	reported	114119	genus..Ruminococcustorquesgroup.id.14377	10	4639762	0.0389812	2.69e-06	18340	Ruminococcustorquesgroup	TRUE	reported	2	TRUE
genus..Ruminococcustorquesgroup.id.14377.840	rs10967781	C	A	C	A	0.0507994	-0.023899	#N/A	0.289646	FALSE	FALSE	FALSE	finngen_R8_N14_ENDOMETRIOSIS	9	27225260	0.100496	0.0145508	13456	100663	Endometriosis	TRUE	reported	114119	genus..Ruminococcustorquesgroup.id.14377	9	27225258	0.0113322	8.37e-06	18340	Ruminococcustorquesgroup	TRUE	reported	2	TRUE
genus..Ruminococcustorquesgroup.id.14377.841	rs12434631	A	G	A	G	0.074697	0.0290847	#N/A	0.106763	FALSE	FALSE	FALSE	finngen_R8_N14_ENDOMETRIOSIS	14	25661198	0.174579	0.0214231	13456	100663	Endometriosis	TRUE	reported	114119	genus..Ruminococcustorquesgroup.id.14377	14	26130404	0.0153401	2.77e-06	18340	Ruminococcustorquesgroup	TRUE	reported	2	TRUE
genus..Ruminococcustorquesgroup.id.14377.842	rs13154778	T	A	T	A	0.0563358	-0.0221482	#N/A	0.251624	FALSE	TRUE	TRUE	finngen_R8_N14_ENDOMETRIOSIS	5	57656976	0.146599	0.0152572	13456	100663	Endometriosis	TRUE	reported	114119	genus..Ruminococcustorquesgroup.id.14377	5	56952803	0.0129526	7.16e-06	18340	Ruminococcustorquesgroup	TRUE	reported	2	FALSE
genus..Ruminococcustorquesgroup.id.14377.843	rs1475330	T	C	T	C	0.0523492	-0.014587	#N/A	0.241848	FALSE	FALSE	FALSE	finngen_R8_N14_ENDOMETRIOSIS	6	66552209	0.347578	0.0155297	13456	100663	Endometriosis	TRUE	reported	114119	genus..Ruminococcustorquesgroup.id.14377	6	67262102	0.01182	8.13e-06	18340	Ruminococcustorquesgroup	TRUE	reported	2	TRUE
genus..Ruminococcustorquesgroup.id.14377.844	rs1972694	T	A	T	A	-0.0614094	0.0456484	#N/A	0.179247	FALSE	TRUE	TRUE	finngen_R8_N14_ENDOMETRIOSIS	15	25081278	0.0076821	0.0171242	13456	100663	Endometriosis	TRUE	reported	114119	genus..Ruminococcustorquesgroup.id.14377	15	25326425	0.0137321	8.93e-06	18340	Ruminococcustorquesgroup	TRUE	reported	2	FALSE
genus..Ruminococcustorquesgroup.id.14377.845	rs35866622	T	C	T	C	-0.0612024	0.00358408	#N/A	0.338029	FALSE	FALSE	FALSE	finngen_R8_N14_ENDOMETRIOSIS	19	48714803	0.79712	0.0139417	13456	100663	Endometriosis	TRUE	reported	114119	genus..Ruminococcustorquesgroup.id.14377	19	49218060	0.0109421	2.21e-08	18340	Ruminococcustorquesgroup	TRUE	reported	2	TRUE
genus..Ruminococcustorquesgroup.id.14377.846	rs4073731	T	C	T	C	0.0651948	0.00206139	#N/A	0.163086	FALSE	FALSE	FALSE	finngen_R8_N14_ENDOMETRIOSIS	11	132793252	0.908219	0.0178808	13456	100663	Endometriosis	TRUE	reported	114119	genus..Ruminococcustorquesgroup.id.14377	11	132663147	0.0142221	4.05e-06	18340	Ruminococcustorquesgroup	TRUE	reported	2	TRUE
genus..Ruminococcustorquesgroup.id.14377.847	rs73130967	A	T	A	T	0.0770375	0.0243875	#N/A	0.0848539	FALSE	TRUE	TRUE	finngen_R8_N14_ENDOMETRIOSIS	7	54713621	0.303317	0.0236923	13456	100663	Endometriosis	TRUE	reported	114119	genus..Ruminococcustorquesgroup.id.14377	7	54781314	0.0168264	3.71e-06	18340	Ruminococcustorquesgroup	TRUE	reported	2	FALSE
genus..Ruminococcustorquesgroup.id.14377.848	rs77034621	T	G	T	G	-0.151553	0.0504642	#N/A	0.0171547	FALSE	FALSE	FALSE	finngen_R8_N14_ENDOMETRIOSIS	8	75857608	0.317968	0.0505329	13456	100663	Endometriosis	TRUE	reported	114119	genus..Ruminococcustorquesgroup.id.14377	8	76769843	0.0335878	6.07e-06	18340	Ruminococcustorquesgroup	TRUE	reported	2	TRUE
genus..Ruminococcustorquesgroup.id.14377.849	rs773123	T	A	T	A	0.0824005	-0.0127352	#N/A	0.121834	FALSE	TRUE	TRUE	finngen_R8_N14_ENDOMETRIOSIS	12	56101214	0.526882	0.020126	13456	100663	Endometriosis	TRUE	reported	114119	genus..Ruminococcustorquesgroup.id.14377	12	56494998	0.0173862	1.59e-06	18340	Ruminococcustorquesgroup	TRUE	reported	2	FALSE
genus.Actinomyces.id.423.850	rs10787984	G	C	G	C	0.094316	-0.0130572	#N/A	0.101859	FALSE	TRUE	TRUE	finngen_R8_N14_ENDOMETRIOSIS	10	119597317	0.551044	0.0219008	13456	100663	Endometriosis	TRUE	reported	114119	genus.Actinomyces.id.423	10	121356829	0.0213513	9.62e-06	18340	Actinomyces	TRUE	reported	2	FALSE
genus.Actinomyces.id.423.851	rs2715439	C	T	C	T	0.0746684	-0.00786433	#N/A	0.47087	FALSE	FALSE	FALSE	finngen_R8_N14_ENDOMETRIOSIS	15	98949084	0.552084	0.0132253	13456	100663	Endometriosis	TRUE	reported	114119	genus.Actinomyces.id.423	15	99492313	0.0164822	6.27e-06	18340	Actinomyces	TRUE	reported	2	TRUE
genus.Actinomyces.id.423.852	rs34583783	G	T	G	T	0.126596	0.0324845	#N/A	0.0610632	FALSE	FALSE	FALSE	finngen_R8_N14_ENDOMETRIOSIS	6	66497478	0.238673	0.0275688	13456	100663	Endometriosis	TRUE	reported	114119	genus.Actinomyces.id.423	6	67207371	0.0268461	4.49e-06	18340	Actinomyces	TRUE	reported	2	TRUE
genus.Actinomyces.id.423.853	rs35011108	A	G	A	G	0.232634	-0.0139019	#N/A	0.0678408	FALSE	FALSE	FALSE	finngen_R8_N14_ENDOMETRIOSIS	6	132686341	0.5986	0.0264087	13456	100663	Endometriosis	TRUE	reported	114119	genus.Actinomyces.id.423	6	133007480	0.0512044	6.34e-06	18340	Actinomyces	TRUE	reported	2	TRUE
genus.Actinomyces.id.423.854	rs4073240	G	A	G	A	0.0749687	-0.00275752	#N/A	0.380057	FALSE	FALSE	FALSE	finngen_R8_N14_ENDOMETRIOSIS	6	168824686	0.839133	0.0135836	13456	100663	Endometriosis	TRUE	reported	114119	genus.Actinomyces.id.423	6	169224781	0.0167368	7.94e-06	18340	Actinomyces	TRUE	reported	2	TRUE
genus.Actinomyces.id.423.855	rs4146653	G	A	G	A	0.0985224	-0.00438625	#N/A	0.142596	FALSE	FALSE	FALSE	finngen_R8_N14_ENDOMETRIOSIS	10	4740649	0.816575	0.0189101	13456	100663	Endometriosis	TRUE	reported	114119	genus.Actinomyces.id.423	10	4782841	0.0214182	4.5e-06	18340	Actinomyces	TRUE	reported	2	TRUE
genus.Actinomyces.id.423.856	rs71315246	A	G	A	G	-0.0969809	-0.0461562	#N/A	0.135485	FALSE	FALSE	FALSE	finngen_R8_N14_ENDOMETRIOSIS	3	101633595	0.0165546	0.0192602	13456	100663	Endometriosis	TRUE	reported	114119	genus.Actinomyces.id.423	3	101352439	0.021925	9.83e-06	18340	Actinomyces	TRUE	reported	2	TRUE
genus.Actinomyces.id.423.857	rs7915461	T	C	T	C	0.18776	-0.0126881	#N/A	0.068703	FALSE	FALSE	FALSE	finngen_R8_N14_ENDOMETRIOSIS	10	125843552	0.628416	0.0262173	13456	100663	Endometriosis	TRUE	reported	114119	genus.Actinomyces.id.423	10	127532121	0.0401636	5.92e-06	18340	Actinomyces	TRUE	reported	2	TRUE
genus.Adlercreutzia.id.812.858	rs1046175	C	G	C	G	0.112758	0.0121735	#N/A	0.069019	FALSE	TRUE	TRUE	finngen_R8_N14_ENDOMETRIOSIS	10	133391446	0.64086	0.0260956	13456	100663	Endometriosis	TRUE	reported	114119	genus.Adlercreutzia.id.812	10	135204950	0.0255994	6.36e-06	18340	Adlercreutzia	TRUE	reported	2	FALSE
genus.Adlercreutzia.id.812.859	rs11604400	C	T	C	T	-0.102524	0.00313544	#N/A	0.104601	FALSE	FALSE	FALSE	finngen_R8_N14_ENDOMETRIOSIS	11	98515355	0.884328	0.0215517	13456	100663	Endometriosis	TRUE	reported	114119	genus.Adlercreutzia.id.812	11	98386085	0.0234834	9.74e-06	18340	Adlercreutzia	TRUE	reported	2	TRUE
genus.Adlercreutzia.id.812.860	rs12522517	A	T	A	T	-0.104884	-0.0135174	#N/A	0.151291	FALSE	TRUE	TRUE	finngen_R8_N14_ENDOMETRIOSIS	5	31991728	0.471773	0.0187847	13456	100663	Endometriosis	TRUE	reported	114119	genus.Adlercreutzia.id.812	5	31991834	0.0234695	4.41e-06	18340	Adlercreutzia	TRUE	reported	2	FALSE
genus.Adlercreutzia.id.812.861	rs13231526	C	A	C	A	0.143237	0.026778	#N/A	0.0810039	FALSE	FALSE	FALSE	finngen_R8_N14_ENDOMETRIOSIS	7	48804555	0.268769	0.0242137	13456	100663	Endometriosis	TRUE	reported	114119	genus.Adlercreutzia.id.812	7	48844151	0.0311654	4.81e-06	18340	Adlercreutzia	TRUE	reported	2	TRUE
genus.Adlercreutzia.id.812.862	rs2147798	C	G	C	G	0.0922959	0.00135086	#N/A	0.249658	FALSE	TRUE	TRUE	finngen_R8_N14_ENDOMETRIOSIS	1	201092690	0.929623	0.0152953	13456	100663	Endometriosis	TRUE	reported	114119	genus.Adlercreutzia.id.812	1	201061818	0.0192121	1.4e-06	18340	Adlercreutzia	TRUE	reported	2	FALSE
genus.Adlercreutzia.id.812.863	rs2717140	C	T	C	T	-0.119225	-0.039322	#N/A	0.0995679	FALSE	FALSE	FALSE	finngen_R8_N14_ENDOMETRIOSIS	18	77297814	0.073981	0.0220078	13456	100663	Endometriosis	TRUE	reported	114119	genus.Adlercreutzia.id.812	18	75009770	0.0251081	2.05e-06	18340	Adlercreutzia	TRUE	reported	2	TRUE
genus.Adlercreutzia.id.812.864	rs55719207	G	A	G	A	-0.0699243	-7.3978e-05	#N/A	0.400021	FALSE	FALSE	FALSE	finngen_R8_N14_ENDOMETRIOSIS	3	105637127	0.995655	0.013586	13456	100663	Endometriosis	TRUE	reported	114119	genus.Adlercreutzia.id.812	3	105355971	0.0158036	9.61e-06	18340	Adlercreutzia	TRUE	reported	2	TRUE
genus.Adlercreutzia.id.812.865	rs6664405	T	C	T	C	-0.0953084	-0.000738623	#N/A	0.145512	FALSE	FALSE	FALSE	finngen_R8_N14_ENDOMETRIOSIS	1	68978480	0.968814	0.0188928	13456	100663	Endometriosis	TRUE	reported	114119	genus.Adlercreutzia.id.812	1	69444163	0.0210752	5.23e-06	18340	Adlercreutzia	TRUE	reported	2	TRUE
genus.Adlercreutzia.id.812.866	rs7680684	C	T	C	T	-0.083381	0.0061593	#N/A	0.343755	FALSE	FALSE	FALSE	finngen_R8_N14_ENDOMETRIOSIS	4	170360208	0.657621	0.0138973	13456	100663	Endometriosis	TRUE	reported	114119	genus.Adlercreutzia.id.812	4	171281359	0.0168901	9.77e-07	18340	Adlercreutzia	TRUE	reported	2	TRUE
genus.Adlercreutzia.id.812.867	rs80078995	A	T	A	T	-0.11324	-0.0108174	#N/A	0.145024	FALSE	TRUE	TRUE	finngen_R8_N14_ENDOMETRIOSIS	5	94724152	0.562742	0.0186903	13456	100663	Endometriosis	TRUE	reported	114119	genus.Adlercreutzia.id.812	5	94059857	0.0232586	1.57e-06	18340	Adlercreutzia	TRUE	reported	2	FALSE
genus.Adlercreutzia.id.812.868	rs9490822	C	T	C	T	-0.0734512	0.00660529	#N/A	0.451219	FALSE	FALSE	FALSE	finngen_R8_N14_ENDOMETRIOSIS	6	123587938	0.618545	0.0132659	13456	100663	Endometriosis	TRUE	reported	114119	genus.Adlercreutzia.id.812	6	123909083	0.0155789	2.54e-06	18340	Adlercreutzia	TRUE	reported	2	TRUE
genus.Adlercreutzia.id.812.869	rs9915817	T	C	T	C	0.0749219	-0.00116981	#N/A	0.29122	FALSE	FALSE	FALSE	finngen_R8_N14_ENDOMETRIOSIS	17	50786818	0.936087	0.014588	13456	100663	Endometriosis	TRUE	reported	114119	genus.Adlercreutzia.id.812	17	48864179	0.016833	8.22e-06	18340	Adlercreutzia	TRUE	reported	2	TRUE
genus.Akkermansia.id.4037.870	rs11184341	G	C	G	C	0.0655855	0.0198652	#N/A	0.275836	FALSE	TRUE	TRUE	finngen_R8_N14_ENDOMETRIOSIS	1	104879943	0.179614	0.0148033	13456	100663	Endometriosis	TRUE	reported	114119	genus.Akkermansia.id.4037	1	105422565	0.0142236	4.06e-06	18340	Akkermansia	TRUE	reported	2	FALSE
genus.Akkermansia.id.4037.871	rs111862613	T	C	T	C	0.0911199	-0.00182555	#N/A	0.176462	FALSE	FALSE	FALSE	finngen_R8_N14_ENDOMETRIOSIS	12	129825125	0.9175	0.017624	13456	100663	Endometriosis	TRUE	reported	114119	genus.Akkermansia.id.4037	12	130309670	0.0196748	3.39e-06	18340	Akkermansia	TRUE	reported	2	TRUE
genus.Akkermansia.id.4037.872	rs117107102	A	G	A	G	0.204406	-0.0100085	#N/A	0.0468456	FALSE	FALSE	FALSE	finngen_R8_N14_ENDOMETRIOSIS	18	51947265	0.749725	0.0313744	13456	100663	Endometriosis	TRUE	reported	114119	genus.Akkermansia.id.4037	18	49473635	0.0431629	3.01e-06	18340	Akkermansia	TRUE	reported	2	TRUE
genus.Akkermansia.id.4037.873	rs11729256	T	C	T	C	0.0750473	-0.0152381	#N/A	0.170424	FALSE	FALSE	FALSE	finngen_R8_N14_ENDOMETRIOSIS	4	94106121	0.385693	0.0175665	13456	100663	Endometriosis	TRUE	reported	114119	genus.Akkermansia.id.4037	4	95027272	0.0150184	6.58e-07	18340	Akkermansia	TRUE	reported	2	TRUE
genus.Akkermansia.id.4037.874	rs12908520	G	A	G	A	0.061772	0.0100415	#N/A	0.426575	FALSE	FALSE	FALSE	finngen_R8_N14_ENDOMETRIOSIS	15	97027427	0.451298	0.0133308	13456	100663	Endometriosis	TRUE	reported	114119	genus.Akkermansia.id.4037	15	97570657	0.0130954	2.26e-06	18340	Akkermansia	TRUE	reported	2	TRUE
genus.Akkermansia.id.4037.875	rs2602429	C	T	C	T	0.0745352	-0.0109554	#N/A	0.261554	FALSE	FALSE	FALSE	finngen_R8_N14_ENDOMETRIOSIS	16	81029544	0.465528	0.0150121	13456	100663	Endometriosis	TRUE	reported	114119	genus.Akkermansia.id.4037	16	81063149	0.0156201	2.72e-06	18340	Akkermansia	TRUE	reported	2	TRUE
genus.Akkermansia.id.4037.876	rs4242783	G	A	G	A	0.0685454	-0.00104552	#N/A	0.283528	FALSE	FALSE	FALSE	finngen_R8_N14_ENDOMETRIOSIS	10	5022135	0.943382	0.0147216	13456	100663	Endometriosis	TRUE	reported	114119	genus.Akkermansia.id.4037	10	5064327	0.0147701	3e-06	18340	Akkermansia	TRUE	reported	2	TRUE
genus.Akkermansia.id.4037.877	rs4936098	A	G	A	G	0.0649225	0.00780017	#N/A	0.350089	FALSE	FALSE	FALSE	finngen_R8_N14_ENDOMETRIOSIS	11	130410772	0.572792	0.0138315	13456	100663	Endometriosis	TRUE	reported	114119	genus.Akkermansia.id.4037	11	130280667	0.0135934	1.1e-06	18340	Akkermansia	TRUE	reported	2	TRUE
genus.Akkermansia.id.4037.878	rs61779207	G	A	G	A	-0.0760539	0.0039493	#N/A	0.222294	FALSE	FALSE	FALSE	finngen_R8_N14_ENDOMETRIOSIS	1	40608800	0.803804	0.0158973	13456	100663	Endometriosis	TRUE	reported	114119	genus.Akkermansia.id.4037	1	41074472	0.0167769	6.32e-06	18340	Akkermansia	TRUE	reported	2	TRUE
genus.Akkermansia.id.4037.879	rs74542928	T	C	T	C	0.112623	0.0508033	#N/A	0.047037	FALSE	FALSE	FALSE	finngen_R8_N14_ENDOMETRIOSIS	4	99623031	0.104328	0.0312785	13456	100663	Endometriosis	TRUE	reported	114119	genus.Akkermansia.id.4037	4	100544188	0.0236434	1.48e-06	18340	Akkermansia	TRUE	reported	2	TRUE
genus.Akkermansia.id.4037.880	rs9349825	A	G	A	G	-0.0703407	-0.0143117	#N/A	0.188654	FALSE	FALSE	FALSE	finngen_R8_N14_ENDOMETRIOSIS	6	56476683	0.398381	0.0169466	13456	100663	Endometriosis	TRUE	reported	114119	genus.Akkermansia.id.4037	6	56341481	0.0147133	2.6e-06	18340	Akkermansia	TRUE	reported	2	TRUE
genus.Akkermansia.id.4037.881	rs941682	G	A	G	A	-0.0632957	-0.00611474	#N/A	0.275622	FALSE	FALSE	FALSE	finngen_R8_N14_ENDOMETRIOSIS	20	33280034	0.679721	0.0148113	13456	100663	Endometriosis	TRUE	reported	114119	genus.Akkermansia.id.4037	20	31867840	0.0143777	9.17e-06	18340	Akkermansia	TRUE	reported	2	TRUE
genus.Alistipes.id.968.882	rs1107244	G	A	G	A	0.0758558	0.0175043	#N/A	0.0774417	FALSE	FALSE	FALSE	finngen_R8_N14_ENDOMETRIOSIS	13	37483220	0.479051	0.0247296	13456	100663	Endometriosis	TRUE	reported	114119	genus.Alistipes.id.968	13	38057357	0.0171182	3.59e-06	18340	Alistipes	TRUE	reported	2	TRUE
genus.Alistipes.id.968.883	rs11769002	G	A	G	A	-0.0528793	-0.0126012	#N/A	0.414635	FALSE	FALSE	FALSE	finngen_R8_N14_ENDOMETRIOSIS	7	62983120	0.348397	0.0134383	13456	100663	Endometriosis	TRUE	reported	114119	genus.Alistipes.id.968	7	62443498	0.0109389	1.45e-06	18340	Alistipes	TRUE	reported	2	TRUE
genus.Alistipes.id.968.884	rs11958296	A	G	A	G	-0.0981222	0.00696868	#N/A	0.044451	FALSE	FALSE	FALSE	finngen_R8_N14_ENDOMETRIOSIS	5	178328178	0.828715	0.0322103	13456	100663	Endometriosis	TRUE	reported	114119	genus.Alistipes.id.968	5	177755179	0.0218272	9.3e-06	18340	Alistipes	TRUE	reported	2	TRUE
genus.Alistipes.id.968.885	rs12990744	C	T	C	T	-0.0776618	0.0263705	#N/A	0.103808	FALSE	FALSE	FALSE	finngen_R8_N14_ENDOMETRIOSIS	2	177136221	0.228676	0.0219065	13456	100663	Endometriosis	TRUE	reported	114119	genus.Alistipes.id.968	2	178000949	0.0172986	8.21e-06	18340	Alistipes	TRUE	reported	2	TRUE
genus.Alistipes.id.968.886	rs1689282	A	C	A	C	-0.0520061	-0.000139192	#N/A	0.323644	FALSE	FALSE	FALSE	finngen_R8_N14_ENDOMETRIOSIS	9	14080130	0.992129	0.0141106	13456	100663	Endometriosis	TRUE	reported	114119	genus.Alistipes.id.968	9	14080129	0.0113942	5.28e-06	18340	Alistipes	TRUE	reported	2	TRUE
genus.Alistipes.id.968.887	rs2290844	C	T	C	T	0.0813969	0.00371955	#N/A	0.113433	FALSE	FALSE	FALSE	finngen_R8_N14_ENDOMETRIOSIS	10	126098573	0.85964	0.0210343	13456	100663	Endometriosis	TRUE	reported	114119	genus.Alistipes.id.968	10	127787142	0.0191632	9.1e-06	18340	Alistipes	TRUE	reported	2	TRUE
genus.Alistipes.id.968.888	rs2450745	A	C	A	C	-0.080524	0.0719373	#N/A	0.0697084	FALSE	FALSE	FALSE	finngen_R8_N14_ENDOMETRIOSIS	8	143346550	0.00473925	0.0254714	13456	100663	Endometriosis	TRUE	reported	114119	genus.Alistipes.id.968	8	144428720	0.0184702	7.12e-06	18340	Alistipes	TRUE	reported	2	TRUE
genus.Alistipes.id.968.889	rs2875322	T	C	T	C	-0.0580945	0.00697812	#N/A	0.170334	FALSE	FALSE	FALSE	finngen_R8_N14_ENDOMETRIOSIS	11	131017657	0.692504	0.0176456	13456	100663	Endometriosis	TRUE	reported	114119	genus.Alistipes.id.968	11	130887552	0.0131432	8.78e-06	18340	Alistipes	TRUE	reported	2	TRUE
genus.Alistipes.id.968.890	rs34417064	A	G	A	G	-0.048202	-0.00161172	#N/A	0.451755	FALSE	FALSE	FALSE	finngen_R8_N14_ENDOMETRIOSIS	17	54699118	0.903317	0.0132682	13456	100663	Endometriosis	TRUE	reported	114119	genus.Alistipes.id.968	17	52776479	0.0106868	7.01e-06	18340	Alistipes	TRUE	reported	2	TRUE
genus.Alistipes.id.968.891	rs4810359	A	G	A	G	-0.0652428	0.00484938	#N/A	0.123001	FALSE	FALSE	FALSE	finngen_R8_N14_ENDOMETRIOSIS	20	42562695	0.809266	0.0200908	13456	100663	Endometriosis	TRUE	reported	114119	genus.Alistipes.id.968	20	41191335	0.0146155	7.5e-06	18340	Alistipes	TRUE	reported	2	TRUE
genus.Alistipes.id.968.892	rs67281112	G	C	G	C	0.0634575	0.0226616	#N/A	0.203412	FALSE	TRUE	TRUE	finngen_R8_N14_ENDOMETRIOSIS	7	136094171	0.168662	0.016463	13456	100663	Endometriosis	TRUE	reported	114119	genus.Alistipes.id.968	7	135778919	0.0137846	3.92e-06	18340	Alistipes	TRUE	reported	2	FALSE
genus.Alistipes.id.968.893	rs7129639	C	A	C	A	-0.0524955	-0.0152812	#N/A	0.335464	FALSE	FALSE	FALSE	finngen_R8_N14_ENDOMETRIOSIS	11	17489880	0.274922	0.0139964	13456	100663	Endometriosis	TRUE	reported	114119	genus.Alistipes.id.968	11	17511427	0.0109584	1.78e-06	18340	Alistipes	TRUE	reported	2	TRUE
genus.Alistipes.id.968.894	rs8130320	A	G	A	G	-0.049002	0.00396162	#N/A	0.558586	FALSE	FALSE	FALSE	finngen_R8_N14_ENDOMETRIOSIS	21	39208332	0.765836	0.0133018	13456	100663	Endometriosis	TRUE	reported	114119	genus.Alistipes.id.968	21	40580258	0.010717	4.84e-06	18340	Alistipes	TRUE	reported	2	TRUE
genus.Allisonella.id.2174.895	rs1901739	T	G	T	G	0.115769	-0.00310202	#N/A	0.536094	FALSE	FALSE	FALSE	finngen_R8_N14_ENDOMETRIOSIS	5	114951010	0.815078	0.0132633	13456	100663	Endometriosis	TRUE	reported	114119	genus.Allisonella.id.2174	5	114286707	0.0248626	3.59e-06	18340	Allisonella	TRUE	reported	2	TRUE
genus.Allisonella.id.2174.896	rs35110698	T	C	T	C	-0.146322	0.0129766	#N/A	0.147843	FALSE	FALSE	FALSE	finngen_R8_N14_ENDOMETRIOSIS	12	27866065	0.487349	0.0186839	13456	100663	Endometriosis	TRUE	reported	114119	genus.Allisonella.id.2174	12	28018998	0.0320852	5.72e-06	18340	Allisonella	TRUE	reported	2	TRUE
genus.Allisonella.id.2174.897	rs35778461	C	T	C	T	0.146679	-0.00818321	#N/A	0.228337	FALSE	FALSE	FALSE	finngen_R8_N14_ENDOMETRIOSIS	9	97388274	0.60328	0.0157464	13456	100663	Endometriosis	TRUE	reported	114119	genus.Allisonella.id.2174	9	100150556	0.0297186	1.21e-06	18340	Allisonella	TRUE	reported	2	TRUE
genus.Allisonella.id.2174.898	rs594561	C	T	C	T	0.112231	0.0409663	#N/A	0.513696	FALSE	FALSE	FALSE	finngen_R8_N14_ENDOMETRIOSIS	11	88899804	0.00190858	0.0131975	13456	100663	Endometriosis	TRUE	reported	114119	genus.Allisonella.id.2174	11	88632972	0.0251681	9.41e-06	18340	Allisonella	TRUE	reported	2	TRUE
genus.Allisonella.id.2174.899	rs602075	A	G	A	G	0.168974	0.00993496	#N/A	0.263755	FALSE	FALSE	FALSE	finngen_R8_N14_ENDOMETRIOSIS	9	76495244	0.508607	0.01503	13456	100663	Endometriosis	TRUE	reported	114119	genus.Allisonella.id.2174	9	79110160	0.0296976	3.57e-08	18340	Allisonella	TRUE	reported	2	TRUE
genus.Allisonella.id.2174.900	rs6742198	G	A	G	A	0.149152	-0.0351908	#N/A	0.242912	FALSE	FALSE	FALSE	finngen_R8_N14_ENDOMETRIOSIS	2	33382004	0.0232675	0.0155093	13456	100663	Endometriosis	TRUE	reported	114119	genus.Allisonella.id.2174	2	33607071	0.0316484	3.35e-06	18340	Allisonella	TRUE	reported	2	TRUE
genus.Allisonella.id.2174.901	rs685403	G	C	G	C	-0.175203	-0.00531726	#N/A	0.131749	FALSE	TRUE	TRUE	finngen_R8_N14_ENDOMETRIOSIS	18	77658910	0.784972	0.0194882	13456	100663	Endometriosis	TRUE	reported	114119	genus.Allisonella.id.2174	18	75370866	0.0404474	4.88e-06	18340	Allisonella	TRUE	reported	2	FALSE
genus.Allisonella.id.2174.902	rs76904847	G	A	G	A	0.148523	-0.0141657	#N/A	0.176104	FALSE	FALSE	FALSE	finngen_R8_N14_ENDOMETRIOSIS	7	138283265	0.41858	0.0175126	13456	100663	Endometriosis	TRUE	reported	114119	genus.Allisonella.id.2174	7	137968010	0.0334857	6.09e-06	18340	Allisonella	TRUE	reported	2	TRUE
genus.Allisonella.id.2174.903	rs7898615	T	G	T	G	0.167966	-0.0112156	#N/A	0.136342	FALSE	FALSE	FALSE	finngen_R8_N14_ENDOMETRIOSIS	10	120653939	0.561	0.0192921	13456	100663	Endometriosis	TRUE	reported	114119	genus.Allisonella.id.2174	10	122413451	0.0373586	8.87e-06	18340	Allisonella	TRUE	reported	2	TRUE
genus.Alloprevotella.id.961.904	rs17380632	A	T	A	T	0.125564	-0.0295867	#N/A	0.23325	FALSE	TRUE	TRUE	finngen_R8_N14_ENDOMETRIOSIS	3	79745245	0.0573522	0.015567	13456	100663	Endometriosis	TRUE	reported	114119	genus.Alloprevotella.id.961	3	79794395	0.0280409	9.27e-06	18340	Alloprevotella	TRUE	reported	2	FALSE
genus.Alloprevotella.id.961.905	rs2154444	T	G	T	G	0.138234	-0.00999287	#N/A	0.264736	FALSE	FALSE	FALSE	finngen_R8_N14_ENDOMETRIOSIS	21	34681344	0.505381	0.0150032	13456	100663	Endometriosis	TRUE	reported	114119	genus.Alloprevotella.id.961	21	36053643	0.0308961	8.37e-06	18340	Alloprevotella	TRUE	reported	2	TRUE
genus.Alloprevotella.id.961.906	rs34619204	G	A	G	A	-0.156037	0.0232068	#N/A	0.173138	FALSE	FALSE	FALSE	finngen_R8_N14_ENDOMETRIOSIS	21	39621081	0.18405	0.0174699	13456	100663	Endometriosis	TRUE	reported	114119	genus.Alloprevotella.id.961	21	40993008	0.0344392	8.84e-06	18340	Alloprevotella	TRUE	reported	2	TRUE
genus.Alloprevotella.id.961.907	rs4364940	A	G	A	G	0.126418	0.00743085	#N/A	0.304886	FALSE	FALSE	FALSE	finngen_R8_N14_ENDOMETRIOSIS	1	233990770	0.603472	0.0143062	13456	100663	Endometriosis	TRUE	reported	114119	genus.Alloprevotella.id.961	1	234126516	0.0282207	8.58e-06	18340	Alloprevotella	TRUE	reported	2	TRUE
genus.Alloprevotella.id.961.908	rs4680035	A	G	A	G	-0.119599	-0.0145776	#N/A	0.614394	FALSE	FALSE	FALSE	finngen_R8_N14_ENDOMETRIOSIS	3	153087811	0.282461	0.013563	13456	100663	Endometriosis	TRUE	reported	114119	genus.Alloprevotella.id.961	3	152805600	0.0259446	4.99e-06	18340	Alloprevotella	TRUE	reported	2	TRUE
genus.Alloprevotella.id.961.909	rs58212166	A	G	A	G	-0.161506	-0.00903024	#N/A	0.184353	FALSE	FALSE	FALSE	finngen_R8_N14_ENDOMETRIOSIS	4	188155551	0.596035	0.0170347	13456	100663	Endometriosis	TRUE	reported	114119	genus.Alloprevotella.id.961	4	189076705	0.0359102	7.94e-06	18340	Alloprevotella	TRUE	reported	2	TRUE
genus.Anaerofilum.id.2053.910	rs10794359	T	C	T	C	-0.0953524	-0.00370494	#N/A	0.466633	FALSE	FALSE	FALSE	finngen_R8_N14_ENDOMETRIOSIS	11	1051715	0.781876	0.0133813	13456	100663	Endometriosis	TRUE	reported	114119	genus.Anaerofilum.id.2053	11	1051715	0.02006	2.23e-06	18340	Anaerofilum	TRUE	reported	2	TRUE
genus.Anaerofilum.id.2053.911	rs1563175	A	C	A	C	0.0923834	-0.0245156	#N/A	0.456976	FALSE	FALSE	FALSE	finngen_R8_N14_ENDOMETRIOSIS	2	3791350	0.0637529	0.0132237	13456	100663	Endometriosis	TRUE	reported	114119	genus.Anaerofilum.id.2053	2	3838940	0.0202157	5.54e-06	18340	Anaerofilum	TRUE	reported	2	TRUE
genus.Anaerofilum.id.2053.912	rs17012738	T	G	T	G	0.0903417	0.000934889	#N/A	0.490108	FALSE	FALSE	FALSE	finngen_R8_N14_ENDOMETRIOSIS	2	76471016	0.943666	0.0132302	13456	100663	Endometriosis	TRUE	reported	114119	genus.Anaerofilum.id.2053	2	76698142	0.0200239	7.24e-06	18340	Anaerofilum	TRUE	reported	2	TRUE
genus.Anaerofilum.id.2053.913	rs17096874	C	T	C	T	-0.126337	-0.0365603	#N/A	0.211884	FALSE	FALSE	FALSE	finngen_R8_N14_ENDOMETRIOSIS	14	30522152	0.0237252	0.0161661	13456	100663	Endometriosis	TRUE	reported	114119	genus.Anaerofilum.id.2053	14	30991358	0.0268919	2.86e-06	18340	Anaerofilum	TRUE	reported	2	TRUE
genus.Anaerofilum.id.2053.914	rs17105491	G	C	G	C	-0.193107	0.0358346	#N/A	0.0613165	FALSE	TRUE	TRUE	finngen_R8_N14_ENDOMETRIOSIS	10	123534890	0.191436	0.0274312	13456	100663	Endometriosis	TRUE	reported	114119	genus.Anaerofilum.id.2053	10	125294406	0.0411187	1.57e-06	18340	Anaerofilum	TRUE	reported	2	FALSE
genus.Anaerofilum.id.2053.915	rs4244069	G	A	G	A	-0.146775	-7.57268e-05	#N/A	0.127769	FALSE	FALSE	FALSE	finngen_R8_N14_ENDOMETRIOSIS	12	66773681	0.99697	0.0199439	13456	100663	Endometriosis	TRUE	reported	114119	genus.Anaerofilum.id.2053	12	67167461	0.0326594	9.81e-06	18340	Anaerofilum	TRUE	reported	2	TRUE
genus.Anaerofilum.id.2053.916	rs4506496	G	A	G	A	0.10309	-0.0263323	#N/A	0.294385	FALSE	FALSE	FALSE	finngen_R8_N14_ENDOMETRIOSIS	1	246982388	0.0701423	0.0145402	13456	100663	Endometriosis	TRUE	reported	114119	genus.Anaerofilum.id.2053	1	247145690	0.0212861	1.49e-06	18340	Anaerofilum	TRUE	reported	2	TRUE
genus.Anaerofilum.id.2053.917	rs712981	A	C	A	C	0.10076	-0.0102768	#N/A	0.382938	FALSE	FALSE	FALSE	finngen_R8_N14_ENDOMETRIOSIS	3	129967591	0.44903	0.013575	13456	100663	Endometriosis	TRUE	reported	114119	genus.Anaerofilum.id.2053	3	129686434	0.0202902	6.83e-07	18340	Anaerofilum	TRUE	reported	2	TRUE
genus.Anaerofilum.id.2053.918	rs79598899	C	T	C	T	0.182586	0.00846743	#N/A	0.0462312	FALSE	FALSE	FALSE	finngen_R8_N14_ENDOMETRIOSIS	2	190274425	0.789572	0.0317292	13456	100663	Endometriosis	TRUE	reported	114119	genus.Anaerofilum.id.2053	2	191139151	0.0357284	3.75e-07	18340	Anaerofilum	TRUE	reported	2	TRUE
genus.Anaerofilum.id.2053.919	rs816292	T	C	T	C	-0.113003	-0.0121335	#N/A	0.295176	FALSE	FALSE	FALSE	finngen_R8_N14_ENDOMETRIOSIS	12	117373604	0.405013	0.0145712	13456	100663	Endometriosis	TRUE	reported	114119	genus.Anaerofilum.id.2053	12	117811409	0.02204	2.64e-07	18340	Anaerofilum	TRUE	reported	2	TRUE
genus.Anaerofilum.id.2053.920	rs9299345	T	C	T	C	-0.1364	0.0247989	#N/A	0.0967284	FALSE	FALSE	FALSE	finngen_R8_N14_ENDOMETRIOSIS	9	101577530	0.263703	0.0221878	13456	100663	Endometriosis	TRUE	reported	114119	genus.Anaerofilum.id.2053	9	104339812	0.0302372	8.04e-06	18340	Anaerofilum	TRUE	reported	2	TRUE
genus.Anaerostipes.id.1991.921	rs10502061	A	G	A	G	0.0835752	-0.0128894	#N/A	0.11447	FALSE	FALSE	FALSE	finngen_R8_N14_ENDOMETRIOSIS	11	105744527	0.535301	0.0207916	13456	100663	Endometriosis	TRUE	reported	114119	genus.Anaerostipes.id.1991	11	105615253	0.0192017	7.94e-06	18340	Anaerostipes	TRUE	reported	2	TRUE
genus.Anaerostipes.id.1991.922	rs13376554	A	T	A	T	0.197389	-0.00680551	#N/A	0.0257151	FALSE	TRUE	TRUE	finngen_R8_N14_ENDOMETRIOSIS	1	67129425	0.870586	0.0417735	13456	100663	Endometriosis	TRUE	reported	114119	genus.Anaerostipes.id.1991	1	67595108	0.0458642	7.72e-06	18340	Anaerostipes	TRUE	reported	2	FALSE
genus.Anaerostipes.id.1991.923	rs2014785	T	C	T	C	0.0515687	-0.0134731	#N/A	0.442346	FALSE	FALSE	FALSE	finngen_R8_N14_ENDOMETRIOSIS	3	171382313	0.316108	0.0134396	13456	100663	Endometriosis	TRUE	reported	114119	genus.Anaerostipes.id.1991	3	171100102	0.0112199	4.68e-06	18340	Anaerostipes	TRUE	reported	2	TRUE
genus.Anaerostipes.id.1991.924	rs2396460	T	C	T	C	-0.0512653	0.0126578	#N/A	0.487681	FALSE	FALSE	FALSE	finngen_R8_N14_ENDOMETRIOSIS	2	227153955	0.341584	0.0133094	13456	100663	Endometriosis	TRUE	reported	114119	genus.Anaerostipes.id.1991	2	228018671	0.0109555	2.91e-06	18340	Anaerostipes	TRUE	reported	2	TRUE
genus.Anaerostipes.id.1991.925	rs2804244	A	G	A	G	-0.053089	0.00862549	#N/A	0.383176	FALSE	FALSE	FALSE	finngen_R8_N14_ENDOMETRIOSIS	10	115623674	0.526268	0.013611	13456	100663	Endometriosis	TRUE	reported	114119	genus.Anaerostipes.id.1991	10	117383184	0.0110983	2.04e-06	18340	Anaerostipes	TRUE	reported	2	TRUE
genus.Anaerostipes.id.1991.926	rs3900776	G	A	G	A	-0.110013	-0.0670756	#N/A	0.0281625	FALSE	FALSE	FALSE	finngen_R8_N14_ENDOMETRIOSIS	9	13525083	0.092098	0.039821	13456	100663	Endometriosis	TRUE	reported	114119	genus.Anaerostipes.id.1991	9	13525082	0.0236302	2.75e-06	18340	Anaerostipes	TRUE	reported	2	TRUE
genus.Anaerostipes.id.1991.927	rs60983350	G	A	G	A	-0.0539901	-0.0256156	#N/A	0.361567	FALSE	FALSE	FALSE	finngen_R8_N14_ENDOMETRIOSIS	17	2947443	0.0693282	0.0141034	13456	100663	Endometriosis	TRUE	reported	114119	genus.Anaerostipes.id.1991	17	2850737	0.0116575	4.42e-06	18340	Anaerostipes	TRUE	reported	2	TRUE
genus.Anaerostipes.id.1991.928	rs62157625	T	C	T	C	0.088573	-0.00203087	#N/A	0.123986	FALSE	FALSE	FALSE	finngen_R8_N14_ENDOMETRIOSIS	2	142016764	0.920547	0.0203607	13456	100663	Endometriosis	TRUE	reported	114119	genus.Anaerostipes.id.1991	2	142774333	0.0185548	1.45e-06	18340	Anaerostipes	TRUE	reported	2	TRUE
genus.Anaerostipes.id.1991.929	rs62215703	G	A	G	A	0.0644965	-0.00591278	#N/A	0.214625	FALSE	FALSE	FALSE	finngen_R8_N14_ENDOMETRIOSIS	21	24501310	0.713022	0.0160761	13456	100663	Endometriosis	TRUE	reported	114119	genus.Anaerostipes.id.1991	21	25873624	0.0136702	1.98e-06	18340	Anaerostipes	TRUE	reported	2	TRUE
genus.Anaerostipes.id.1991.930	rs6474958	A	G	A	G	-0.0500065	-0.00915844	#N/A	0.308925	FALSE	FALSE	FALSE	finngen_R8_N14_ENDOMETRIOSIS	9	1582701	0.520954	0.0142682	13456	100663	Endometriosis	TRUE	reported	114119	genus.Anaerostipes.id.1991	9	1582701	0.0112001	6.74e-06	18340	Anaerostipes	TRUE	reported	2	TRUE
genus.Anaerostipes.id.1991.931	rs6726833	C	A	C	A	-0.0877497	0.0516331	#N/A	0.0792541	FALSE	FALSE	FALSE	finngen_R8_N14_ENDOMETRIOSIS	2	39124428	0.0340526	0.0243615	13456	100663	Endometriosis	TRUE	reported	114119	genus.Anaerostipes.id.1991	2	39351569	0.0189408	3.32e-06	18340	Anaerostipes	TRUE	reported	2	TRUE
genus.Anaerostipes.id.1991.932	rs6854026	T	C	T	C	-0.0508482	-0.00284482	#N/A	0.563754	FALSE	FALSE	FALSE	finngen_R8_N14_ENDOMETRIOSIS	4	168769663	0.831307	0.0133544	13456	100663	Endometriosis	TRUE	reported	114119	genus.Anaerostipes.id.1991	4	169690814	0.0109075	3.2e-06	18340	Anaerostipes	TRUE	reported	2	TRUE
genus.Anaerostipes.id.1991.933	rs7193624	C	T	C	T	0.0750642	-0.0147347	#N/A	0.083394	FALSE	FALSE	FALSE	finngen_R8_N14_ENDOMETRIOSIS	16	77540123	0.539594	0.0240203	13456	100663	Endometriosis	TRUE	reported	114119	genus.Anaerostipes.id.1991	16	77574020	0.0150723	5.35e-07	18340	Anaerostipes	TRUE	reported	2	TRUE
genus.Anaerostipes.id.1991.934	rs7823228	G	C	G	C	-0.0621085	-0.00227051	#N/A	0.171398	FALSE	TRUE	TRUE	finngen_R8_N14_ENDOMETRIOSIS	8	127385249	0.897357	0.0176007	13456	100663	Endometriosis	TRUE	reported	114119	genus.Anaerostipes.id.1991	8	128397494	0.0136614	5.84e-06	18340	Anaerostipes	TRUE	reported	2	FALSE
genus.Anaerostipes.id.1991.935	rs78735375	A	C	A	C	-0.137429	0.0459697	#N/A	0.0401844	FALSE	FALSE	FALSE	finngen_R8_N14_ENDOMETRIOSIS	19	1497548	0.171071	0.0335847	13456	100663	Endometriosis	TRUE	reported	114119	genus.Anaerostipes.id.1991	19	1497547	0.0305304	5.33e-06	18340	Anaerostipes	TRUE	reported	2	TRUE
genus.Anaerotruncus.id.2054.936	rs10150232	A	G	A	G	0.0567088	0.0259373	#N/A	0.199305	FALSE	FALSE	FALSE	finngen_R8_N14_ENDOMETRIOSIS	14	29948802	0.116662	0.0165317	13456	100663	Endometriosis	TRUE	reported	114119	genus.Anaerotruncus.id.2054	14	30418008	0.0124877	6.68e-06	18340	Anaerotruncus	TRUE	reported	2	TRUE
genus.Anaerotruncus.id.2054.937	rs11018566	A	G	A	G	-0.156465	-0.0554793	#N/A	0.053307	FALSE	FALSE	FALSE	finngen_R8_N14_ENDOMETRIOSIS	11	89307058	0.0584602	0.0293196	13456	100663	Endometriosis	TRUE	reported	114119	genus.Anaerotruncus.id.2054	11	89040226	0.0366032	6.14e-06	18340	Anaerotruncus	TRUE	reported	2	TRUE
genus.Anaerotruncus.id.2054.938	rs115414803	A	C	A	C	-0.144356	-0.0272734	#N/A	0.0622661	FALSE	FALSE	FALSE	finngen_R8_N14_ENDOMETRIOSIS	4	87242091	0.321328	0.0275007	13456	100663	Endometriosis	TRUE	reported	114119	genus.Anaerotruncus.id.2054	4	88163243	0.0317524	6.83e-06	18340	Anaerotruncus	TRUE	reported	2	TRUE
genus.Anaerotruncus.id.2054.939	rs12056802	C	G	C	G	0.0774194	0.0111971	#N/A	0.127367	FALSE	TRUE	TRUE	finngen_R8_N14_ENDOMETRIOSIS	8	73800865	0.572582	0.0198441	13456	100663	Endometriosis	TRUE	reported	114119	genus.Anaerotruncus.id.2054	8	74713100	0.0177178	6.13e-06	18340	Anaerotruncus	TRUE	reported	2	FALSE
genus.Anaerotruncus.id.2054.940	rs1272208	G	T	G	T	-0.0611743	-0.00916639	#N/A	0.238282	FALSE	FALSE	FALSE	finngen_R8_N14_ENDOMETRIOSIS	9	76015978	0.5566	0.0155917	13456	100663	Endometriosis	TRUE	reported	114119	genus.Anaerotruncus.id.2054	9	78630894	0.0129831	4.28e-06	18340	Anaerotruncus	TRUE	reported	2	TRUE
genus.Anaerotruncus.id.2054.941	rs1431492	C	T	C	T	-0.0654996	0.0143253	#N/A	0.157358	FALSE	FALSE	FALSE	finngen_R8_N14_ENDOMETRIOSIS	3	151137584	0.42863	0.0180981	13456	100663	Endometriosis	TRUE	reported	114119	genus.Anaerotruncus.id.2054	3	150855371	0.0146188	7.36e-06	18340	Anaerotruncus	TRUE	reported	2	TRUE
genus.Anaerotruncus.id.2054.942	rs17734739	T	C	T	C	0.0660052	0.0392272	#N/A	0.140693	FALSE	FALSE	FALSE	finngen_R8_N14_ENDOMETRIOSIS	2	210798978	0.039148	0.019018	13456	100663	Endometriosis	TRUE	reported	114119	genus.Anaerotruncus.id.2054	2	211663702	0.014908	7.43e-06	18340	Anaerotruncus	TRUE	reported	2	TRUE
genus.Anaerotruncus.id.2054.943	rs2704155	T	A	C	A	-0.106235	0.0292377	#N/A	0.959285	TRUE	TRUE	TRUE	finngen_R8_N14_ENDOMETRIOSIS	11	55141176	0.38029	0.0333246	13456	100663	Endometriosis	TRUE	reported	114119	genus.Anaerotruncus.id.2054	11	54908652	0.0234815	5.42e-06	18340	Anaerotruncus	TRUE	reported	2	FALSE
genus.Anaerotruncus.id.2054.944	rs34449434	A	C	A	C	-0.0497004	-0.000953523	#N/A	0.39346	FALSE	FALSE	FALSE	finngen_R8_N14_ENDOMETRIOSIS	12	76129875	0.945065	0.0138382	13456	100663	Endometriosis	TRUE	reported	114119	genus.Anaerotruncus.id.2054	12	76523655	0.0113402	9.85e-06	18340	Anaerotruncus	TRUE	reported	2	TRUE
genus.Anaerotruncus.id.2054.945	rs4669806	G	T	G	T	0.0576389	0.0264442	#N/A	0.21404	FALSE	FALSE	FALSE	finngen_R8_N14_ENDOMETRIOSIS	2	12060626	0.099513	0.0160539	13456	100663	Endometriosis	TRUE	reported	114119	genus.Anaerotruncus.id.2054	2	12200752	0.0122994	2.42e-06	18340	Anaerotruncus	TRUE	reported	2	TRUE
genus.Anaerotruncus.id.2054.946	rs6494922	A	G	A	G	0.0903106	-0.0581001	#N/A	0.0536399	FALSE	FALSE	FALSE	finngen_R8_N14_ENDOMETRIOSIS	15	33167666	0.0488968	0.0295	13456	100663	Endometriosis	TRUE	reported	114119	genus.Anaerotruncus.id.2054	15	33459867	0.0202257	6.62e-06	18340	Anaerotruncus	TRUE	reported	2	TRUE
genus.Anaerotruncus.id.2054.947	rs6563550	T	C	T	C	0.0877135	0.0176326	#N/A	0.0774337	FALSE	FALSE	FALSE	finngen_R8_N14_ENDOMETRIOSIS	13	37484276	0.475856	0.0247308	13456	100663	Endometriosis	TRUE	reported	114119	genus.Anaerotruncus.id.2054	13	38058413	0.0176745	2.35e-07	18340	Anaerotruncus	TRUE	reported	2	TRUE
genus.Anaerotruncus.id.2054.948	rs7155595	C	A	C	A	0.0539336	0.0523928	#N/A	0.301703	FALSE	FALSE	FALSE	finngen_R8_N14_ENDOMETRIOSIS	14	77036203	0.000254683	0.0143247	13456	100663	Endometriosis	TRUE	reported	114119	genus.Anaerotruncus.id.2054	14	77502546	0.0118903	7.55e-06	18340	Anaerotruncus	TRUE	reported	2	TRUE
genus.Anaerotruncus.id.2054.949	rs7675045	A	T	A	T	-0.0497815	-0.0269071	#N/A	0.468937	FALSE	TRUE	TRUE	finngen_R8_N14_ENDOMETRIOSIS	4	171887841	0.0415604	0.0132034	13456	100663	Endometriosis	TRUE	reported	114119	genus.Anaerotruncus.id.2054	4	172808992	0.0110573	6.92e-06	18340	Anaerotruncus	TRUE	reported	2	FALSE
genus.Anaerotruncus.id.2054.950	rs8005030	C	T	C	T	0.0554447	0.0168362	#N/A	0.332337	FALSE	FALSE	FALSE	finngen_R8_N14_ENDOMETRIOSIS	14	30137993	0.23074	0.0140483	13456	100663	Endometriosis	TRUE	reported	114119	genus.Anaerotruncus.id.2054	14	30607199	0.0117854	2.28e-06	18340	Anaerotruncus	TRUE	reported	2	TRUE
genus.Anaerotruncus.id.2054.951	rs9347879	T	C	T	C	0.050618	0.00654243	#N/A	0.489582	FALSE	FALSE	FALSE	finngen_R8_N14_ENDOMETRIOSIS	6	164594228	0.619948	0.0131924	13456	100663	Endometriosis	TRUE	reported	114119	genus.Anaerotruncus.id.2054	6	165015261	0.011049	4.22e-06	18340	Anaerotruncus	TRUE	reported	2	TRUE
genus.Bacteroides.id.918.952	rs11585893	A	G	A	G	-0.0740746	0.00811858	#N/A	0.246125	FALSE	FALSE	FALSE	finngen_R8_N14_ENDOMETRIOSIS	1	10584294	0.599932	0.0154788	13456	100663	Endometriosis	TRUE	reported	114119	genus.Bacteroides.id.918	1	10644351	0.0147633	1.8e-06	18340	Bacteroides	TRUE	reported	2	TRUE
genus.Bacteroides.id.918.953	rs13207588	A	G	A	G	-0.059205	0.0477484	#N/A	0.195703	FALSE	FALSE	FALSE	finngen_R8_N14_ENDOMETRIOSIS	6	41551692	0.0042002	0.0166794	13456	100663	Endometriosis	TRUE	reported	114119	genus.Bacteroides.id.918	6	41519430	0.0131195	7.49e-06	18340	Bacteroides	TRUE	reported	2	TRUE
genus.Bacteroides.id.918.954	rs1340391	T	C	T	C	-0.0592004	-0.00691274	#N/A	0.135297	FALSE	FALSE	FALSE	finngen_R8_N14_ENDOMETRIOSIS	1	102495433	0.720115	0.0192929	13456	100663	Endometriosis	TRUE	reported	114119	genus.Bacteroides.id.918	1	102960989	0.0132244	6.73e-06	18340	Bacteroides	TRUE	reported	2	TRUE
genus.Bacteroides.id.918.955	rs17619981	T	G	T	G	0.0880978	-0.016064	#N/A	0.134051	FALSE	FALSE	FALSE	finngen_R8_N14_ENDOMETRIOSIS	19	24159448	0.406631	0.019358	13456	100663	Endometriosis	TRUE	reported	114119	genus.Bacteroides.id.918	19	24342250	0.0187002	2.69e-06	18340	Bacteroides	TRUE	reported	2	TRUE
genus.Bacteroides.id.918.956	rs2023437	T	C	T	C	-0.0782324	0.00455497	#N/A	0.125448	FALSE	FALSE	FALSE	finngen_R8_N14_ENDOMETRIOSIS	14	21577814	0.820638	0.0200904	13456	100663	Endometriosis	TRUE	reported	114119	genus.Bacteroides.id.918	14	22045949	0.0167634	5.02e-06	18340	Bacteroides	TRUE	reported	2	TRUE
genus.Bacteroides.id.918.957	rs2366421	T	A	T	A	-0.0528153	0.00362018	#N/A	0.179187	FALSE	TRUE	TRUE	finngen_R8_N14_ENDOMETRIOSIS	3	62033726	0.833585	0.0172303	13456	100663	Endometriosis	TRUE	reported	114119	genus.Bacteroides.id.918	3	62019400	0.0117124	7.65e-06	18340	Bacteroides	TRUE	reported	2	FALSE
genus.Bacteroides.id.918.958	rs28757219	T	A	T	A	0.0818398	0.013808	#N/A	0.120724	FALSE	TRUE	TRUE	finngen_R8_N14_ENDOMETRIOSIS	6	29175674	0.495211	0.020245	13456	100663	Endometriosis	TRUE	reported	114119	genus.Bacteroides.id.918	6	29143451	0.0170319	1.29e-06	18340	Bacteroides	TRUE	reported	2	FALSE
genus.Bacteroides.id.918.959	rs495004	C	G	C	G	-0.0607475	-0.00444835	#N/A	0.225774	FALSE	TRUE	TRUE	finngen_R8_N14_ENDOMETRIOSIS	9	110093146	0.778155	0.0157897	13456	100663	Endometriosis	TRUE	reported	114119	genus.Bacteroides.id.918	9	112855426	0.0129865	3.42e-06	18340	Bacteroides	TRUE	reported	2	FALSE
genus.Bacteroides.id.918.960	rs66710942	C	T	C	T	0.0488038	0.0192149	#N/A	0.523194	FALSE	FALSE	FALSE	finngen_R8_N14_ENDOMETRIOSIS	3	77166176	0.146726	0.0132408	13456	100663	Endometriosis	TRUE	reported	114119	genus.Bacteroides.id.918	3	77215327	0.0107412	5.86e-06	18340	Bacteroides	TRUE	reported	2	TRUE
genus.Bacteroides.id.918.961	rs6795673	C	T	C	T	0.0538565	-0.0203168	#N/A	0.478333	FALSE	FALSE	FALSE	finngen_R8_N14_ENDOMETRIOSIS	3	10551540	0.123453	0.0131889	13456	100663	Endometriosis	TRUE	reported	114119	genus.Bacteroides.id.918	3	10593224	0.0105251	3.38e-07	18340	Bacteroides	TRUE	reported	2	TRUE
genus.Bacteroides.id.918.962	rs9507307	C	T	C	T	0.0604456	-0.0176512	#N/A	0.244434	FALSE	FALSE	FALSE	finngen_R8_N14_ENDOMETRIOSIS	13	24336338	0.252692	0.0154316	13456	100663	Endometriosis	TRUE	reported	114119	genus.Bacteroides.id.918	13	24910476	0.0129128	2.13e-06	18340	Bacteroides	TRUE	reported	2	TRUE
genus.Barnesiella.id.944.963	rs11155559	T	C	T	C	0.0956023	-0.0171717	#N/A	0.0914467	FALSE	FALSE	FALSE	finngen_R8_N14_ENDOMETRIOSIS	6	148280769	0.452981	0.0228817	13456	100663	Endometriosis	TRUE	reported	114119	genus.Barnesiella.id.944	6	148601905	0.0212961	8.92e-06	18340	Barnesiella	TRUE	reported	2	TRUE
genus.Barnesiella.id.944.964	rs12909713	C	T	C	T	-0.0550716	-0.018111	#N/A	0.490339	FALSE	FALSE	FALSE	finngen_R8_N14_ENDOMETRIOSIS	15	86602682	0.169663	0.0131881	13456	100663	Endometriosis	TRUE	reported	114119	genus.Barnesiella.id.944	15	87145913	0.0120039	4.95e-06	18340	Barnesiella	TRUE	reported	2	TRUE
genus.Barnesiella.id.944.965	rs13242616	T	C	T	C	-0.0583747	-0.0165778	#N/A	0.321176	FALSE	FALSE	FALSE	finngen_R8_N14_ENDOMETRIOSIS	7	122381464	0.245947	0.0142882	13456	100663	Endometriosis	TRUE	reported	114119	genus.Barnesiella.id.944	7	122021518	0.0123176	2.29e-06	18340	Barnesiella	TRUE	reported	2	TRUE
genus.Barnesiella.id.944.966	rs199035	G	A	G	A	0.0559495	-0.00486855	#N/A	0.553963	FALSE	FALSE	FALSE	finngen_R8_N14_ENDOMETRIOSIS	6	23435187	0.714228	0.0132954	13456	100663	Endometriosis	TRUE	reported	114119	genus.Barnesiella.id.944	6	23435415	0.0119716	3e-06	18340	Barnesiella	TRUE	reported	2	TRUE
genus.Barnesiella.id.944.967	rs2057922	G	C	G	C	0.0915241	0.0326122	#N/A	0.160687	FALSE	TRUE	TRUE	finngen_R8_N14_ENDOMETRIOSIS	7	10036751	0.070236	0.018014	13456	100663	Endometriosis	TRUE	reported	114119	genus.Barnesiella.id.944	7	10076378	0.0194623	3.83e-06	18340	Barnesiella	TRUE	reported	2	FALSE
genus.Barnesiella.id.944.968	rs2276875	A	G	A	G	-0.0697176	-0.00625765	#N/A	0.262273	FALSE	FALSE	FALSE	finngen_R8_N14_ENDOMETRIOSIS	4	5729227	0.680686	0.0152059	13456	100663	Endometriosis	TRUE	reported	114119	genus.Barnesiella.id.944	4	5730954	0.0139537	4.65e-07	18340	Barnesiella	TRUE	reported	2	TRUE
genus.Barnesiella.id.944.969	rs2428166	G	A	G	A	-0.165859	-0.0411002	#N/A	0.0139136	FALSE	FALSE	FALSE	finngen_R8_N14_ENDOMETRIOSIS	6	110509945	0.465917	0.0563682	13456	100663	Endometriosis	TRUE	reported	114119	genus.Barnesiella.id.944	6	110831148	0.0337309	8.51e-07	18340	Barnesiella	TRUE	reported	2	TRUE
genus.Barnesiella.id.944.970	rs28418786	C	G	C	G	-0.0791324	0.00875996	#N/A	0.109315	FALSE	TRUE	TRUE	finngen_R8_N14_ENDOMETRIOSIS	8	25977178	0.680497	0.0212731	13456	100663	Endometriosis	TRUE	reported	114119	genus.Barnesiella.id.944	8	25834694	0.0174957	6.48e-06	18340	Barnesiella	TRUE	reported	2	FALSE
genus.Barnesiella.id.944.971	rs28479800	A	T	A	T	-0.09152	0.0106496	#N/A	0.887035	FALSE	TRUE	TRUE	finngen_R8_N14_ENDOMETRIOSIS	1	206124724	0.612174	0.0210063	13456	100663	Endometriosis	TRUE	reported	114119	genus.Barnesiella.id.944	1	206216607	0.0210002	7.93e-06	18340	Barnesiella	TRUE	reported	2	FALSE
genus.Barnesiella.id.944.972	rs35177866	A	G	A	G	0.0917125	-0.0126722	#N/A	0.0774771	FALSE	FALSE	FALSE	finngen_R8_N14_ENDOMETRIOSIS	3	181871367	0.615109	0.0252035	13456	100663	Endometriosis	TRUE	reported	114119	genus.Barnesiella.id.944	3	181589155	0.0190133	2.95e-06	18340	Barnesiella	TRUE	reported	2	TRUE
genus.Barnesiella.id.944.973	rs62251337	A	G	A	G	-0.0690763	-0.0265264	#N/A	0.141424	FALSE	FALSE	FALSE	finngen_R8_N14_ENDOMETRIOSIS	3	44285937	0.16141	0.0189428	13456	100663	Endometriosis	TRUE	reported	114119	genus.Barnesiella.id.944	3	44327429	0.0149374	4.24e-06	18340	Barnesiella	TRUE	reported	2	TRUE
genus.Barnesiella.id.944.974	rs72684847	T	C	T	C	-0.114369	0.000120193	#N/A	0.0766251	FALSE	FALSE	FALSE	finngen_R8_N14_ENDOMETRIOSIS	4	101695712	0.996138	0.0248326	13456	100663	Endometriosis	TRUE	reported	114119	genus.Barnesiella.id.944	4	102616869	0.0253873	6.76e-06	18340	Barnesiella	TRUE	reported	2	TRUE
genus.Barnesiella.id.944.975	rs76181748	C	T	C	T	-0.0778559	0.0387412	#N/A	0.230492	FALSE	FALSE	FALSE	finngen_R8_N14_ENDOMETRIOSIS	8	104446188	0.0138561	0.0157422	13456	100663	Endometriosis	TRUE	reported	114119	genus.Barnesiella.id.944	8	105458416	0.017164	6.78e-06	18340	Barnesiella	TRUE	reported	2	TRUE
genus.Barnesiella.id.944.976	rs77455852	T	G	T	G	-0.0891491	-0.00770071	#N/A	0.150501	FALSE	FALSE	FALSE	finngen_R8_N14_ENDOMETRIOSIS	5	54811208	0.682563	0.0188297	13456	100663	Endometriosis	TRUE	reported	114119	genus.Barnesiella.id.944	5	54107036	0.0195601	3.16e-06	18340	Barnesiella	TRUE	reported	2	TRUE
genus.Barnesiella.id.944.977	rs79795328	A	G	A	G	-0.0818645	0.0395218	#N/A	0.13752	FALSE	FALSE	FALSE	finngen_R8_N14_ENDOMETRIOSIS	4	113625439	0.0389269	0.0191393	13456	100663	Endometriosis	TRUE	reported	114119	genus.Barnesiella.id.944	4	114546595	0.0176441	4.23e-06	18340	Barnesiella	TRUE	reported	2	TRUE
genus.Bifidobacterium.id.436.978	rs10841473	G	C	G	C	-0.0624207	-0.0147866	#N/A	0.229956	FALSE	TRUE	TRUE	finngen_R8_N14_ENDOMETRIOSIS	12	20225977	0.346939	0.0157214	13456	100663	Endometriosis	TRUE	reported	114119	genus.Bifidobacterium.id.436	12	20378911	0.0129438	1.65e-06	18340	Bifidobacterium	TRUE	reported	2	FALSE
genus.Bifidobacterium.id.436.979	rs12022129	G	A	G	A	0.0619356	0.0203682	#N/A	0.273748	FALSE	FALSE	FALSE	finngen_R8_N14_ENDOMETRIOSIS	1	206830029	0.169433	0.0148237	13456	100663	Endometriosis	TRUE	reported	114119	genus.Bifidobacterium.id.436	1	207003374	0.0138937	8e-06	18340	Bifidobacterium	TRUE	reported	2	TRUE
genus.Bifidobacterium.id.436.980	rs182549	C	T	C	T	0.119703	-0.0436301	#N/A	0.403881	FALSE	FALSE	FALSE	finngen_R8_N14_ENDOMETRIOSIS	2	135859184	0.00132105	0.0135861	13456	100663	Endometriosis	TRUE	reported	114119	genus.Bifidobacterium.id.436	2	136616754	0.0127294	1.28e-20	18340	Bifidobacterium	TRUE	reported	2	TRUE
genus.Bifidobacterium.id.436.981	rs2491158	G	A	G	A	0.0712624	0.0262915	#N/A	0.133723	FALSE	FALSE	FALSE	finngen_R8_N14_ENDOMETRIOSIS	10	124401134	0.175573	0.0194103	13456	100663	Endometriosis	TRUE	reported	114119	genus.Bifidobacterium.id.436	10	126089703	0.015983	8.05e-06	18340	Bifidobacterium	TRUE	reported	2	TRUE
genus.Bifidobacterium.id.436.982	rs2686790	T	C	T	C	0.070741	0.0109968	#N/A	0.147193	FALSE	FALSE	FALSE	finngen_R8_N14_ENDOMETRIOSIS	7	48051149	0.555502	0.0186533	13456	100663	Endometriosis	TRUE	reported	114119	genus.Bifidobacterium.id.436	7	48090746	0.0157926	7.5e-06	18340	Bifidobacterium	TRUE	reported	2	TRUE
genus.Bifidobacterium.id.436.983	rs4567981	T	A	T	A	0.0562084	0.00645941	#N/A	0.524772	FALSE	TRUE	TRUE	finngen_R8_N14_ENDOMETRIOSIS	2	49679726	0.627051	0.0132942	13456	100663	Endometriosis	TRUE	reported	114119	genus.Bifidobacterium.id.436	2	49906864	0.0117923	1.93e-06	18340	Bifidobacterium	TRUE	reported	2	FALSE
genus.Bifidobacterium.id.436.984	rs540489	T	G	T	G	-0.0637641	0.00173686	#N/A	0.176397	FALSE	FALSE	FALSE	finngen_R8_N14_ENDOMETRIOSIS	17	74901626	0.919763	0.0172424	13456	100663	Endometriosis	TRUE	reported	114119	genus.Bifidobacterium.id.436	17	72897722	0.0138746	5.19e-06	18340	Bifidobacterium	TRUE	reported	2	TRUE
genus.Bifidobacterium.id.436.985	rs55888705	A	G	A	G	0.0546319	0.01072	#N/A	0.28015	FALSE	FALSE	FALSE	finngen_R8_N14_ENDOMETRIOSIS	4	1516099	0.465236	0.0146798	13456	100663	Endometriosis	TRUE	reported	114119	genus.Bifidobacterium.id.436	4	1517826	0.0121139	6.67e-06	18340	Bifidobacterium	TRUE	reported	2	TRUE
genus.Bifidobacterium.id.436.986	rs56108664	T	C	T	C	0.0729971	0.0270844	#N/A	0.129627	FALSE	FALSE	FALSE	finngen_R8_N14_ENDOMETRIOSIS	5	537775	0.167357	0.0196158	13456	100663	Endometriosis	TRUE	reported	114119	genus.Bifidobacterium.id.436	5	537890	0.0157926	2.44e-06	18340	Bifidobacterium	TRUE	reported	2	TRUE
genus.Bifidobacterium.id.436.987	rs5746486	T	C	T	C	-0.0536216	0.0127725	#N/A	0.388613	FALSE	FALSE	FALSE	finngen_R8_N14_ENDOMETRIOSIS	22	17871506	0.346208	0.0135594	13456	100663	Endometriosis	TRUE	reported	114119	genus.Bifidobacterium.id.436	22	18354272	0.0120801	9e-06	18340	Bifidobacterium	TRUE	reported	2	TRUE
genus.Bifidobacterium.id.436.988	rs62181700	G	A	G	A	-0.0624643	0.0255172	#N/A	0.248261	FALSE	FALSE	FALSE	finngen_R8_N14_ENDOMETRIOSIS	2	188941058	0.0964984	0.0153527	13456	100663	Endometriosis	TRUE	reported	114119	genus.Bifidobacterium.id.436	2	189805784	0.0131205	2.17e-06	18340	Bifidobacterium	TRUE	reported	2	TRUE
genus.Bifidobacterium.id.436.989	rs7322849	T	C	T	C	0.112428	0.00349556	#N/A	0.091132	FALSE	FALSE	FALSE	finngen_R8_N14_ENDOMETRIOSIS	13	112205515	0.879528	0.0230626	13456	100663	Endometriosis	TRUE	reported	114119	genus.Bifidobacterium.id.436	13	112859829	0.0201813	1.08e-08	18340	Bifidobacterium	TRUE	reported	2	TRUE
genus.Bifidobacterium.id.436.990	rs75344046	C	T	C	T	0.232354	-0.0347252	#N/A	0.0466443	FALSE	FALSE	FALSE	finngen_R8_N14_ENDOMETRIOSIS	21	30489472	0.268967	0.0314128	13456	100663	Endometriosis	TRUE	reported	114119	genus.Bifidobacterium.id.436	21	31861790	0.0505979	4.86e-06	18340	Bifidobacterium	TRUE	reported	2	TRUE
genus.Bifidobacterium.id.436.991	rs76671854	C	G	C	G	-0.0846055	0.00334724	#N/A	0.124987	FALSE	TRUE	TRUE	finngen_R8_N14_ENDOMETRIOSIS	5	170321185	0.866915	0.0199742	13456	100663	Endometriosis	TRUE	reported	114119	genus.Bifidobacterium.id.436	5	169748189	0.0184003	3.96e-06	18340	Bifidobacterium	TRUE	reported	2	FALSE
genus.Bifidobacterium.id.436.992	rs857444	C	T	C	T	0.0558234	0.0163516	#N/A	0.368974	FALSE	FALSE	FALSE	finngen_R8_N14_ENDOMETRIOSIS	6	14617360	0.2332	0.013716	13456	100663	Endometriosis	TRUE	reported	114119	genus.Bifidobacterium.id.436	6	14617591	0.0121219	3.57e-06	18340	Bifidobacterium	TRUE	reported	2	TRUE
genus.Bilophila.id.3170.993	rs11069458	T	C	T	C	-0.0680947	-0.0175647	#N/A	0.185024	FALSE	FALSE	FALSE	finngen_R8_N14_ENDOMETRIOSIS	13	101750335	0.304362	0.0171009	13456	100663	Endometriosis	TRUE	reported	114119	genus.Bilophila.id.3170	13	102402685	0.015503	7.72e-06	18340	Bilophila	TRUE	reported	2	TRUE
genus.Bilophila.id.3170.994	rs116261629	G	C	G	C	0.128112	-0.0115951	#N/A	0.0931473	FALSE	TRUE	TRUE	finngen_R8_N14_ENDOMETRIOSIS	6	20505397	0.61042	0.022759	13456	100663	Endometriosis	TRUE	reported	114119	genus.Bilophila.id.3170	6	20505628	0.0261358	8.62e-07	18340	Bilophila	TRUE	reported	2	FALSE
genus.Bilophila.id.3170.995	rs1241171	G	A	G	A	-0.0692654	-0.0289525	#N/A	0.143258	FALSE	FALSE	FALSE	finngen_R8_N14_ENDOMETRIOSIS	1	102834365	0.123778	0.0188113	13456	100663	Endometriosis	TRUE	reported	114119	genus.Bilophila.id.3170	1	103299921	0.0150148	4.24e-06	18340	Bilophila	TRUE	reported	2	TRUE
genus.Bilophila.id.3170.996	rs1571225	C	T	C	T	0.0826826	-0.00697497	#N/A	0.16537	FALSE	FALSE	FALSE	finngen_R8_N14_ENDOMETRIOSIS	9	4940871	0.695389	0.0178136	13456	100663	Endometriosis	TRUE	reported	114119	genus.Bilophila.id.3170	9	4940871	0.0170621	1.12e-06	18340	Bilophila	TRUE	reported	2	TRUE
genus.Bilophila.id.3170.997	rs1969927	G	A	G	A	0.0564589	-0.0115343	#N/A	0.335869	FALSE	FALSE	FALSE	finngen_R8_N14_ENDOMETRIOSIS	12	100393069	0.410329	0.0140095	13456	100663	Endometriosis	TRUE	reported	114119	genus.Bilophila.id.3170	12	100786847	0.0126935	9.07e-06	18340	Bilophila	TRUE	reported	2	TRUE
genus.Bilophila.id.3170.998	rs2713349	A	T	A	T	0.0617228	0.0132379	#N/A	0.296017	FALSE	TRUE	TRUE	finngen_R8_N14_ENDOMETRIOSIS	7	9470737	0.360349	0.0144724	13456	100663	Endometriosis	TRUE	reported	114119	genus.Bilophila.id.3170	7	9510367	0.0140174	8.63e-06	18340	Bilophila	TRUE	reported	2	FALSE
genus.Bilophila.id.3170.999	rs2728491	G	T	G	T	-0.0627416	0.00527491	#N/A	0.237285	FALSE	FALSE	FALSE	finngen_R8_N14_ENDOMETRIOSIS	7	47172134	0.733081	0.0154676	13456	100663	Endometriosis	TRUE	reported	114119	genus.Bilophila.id.3170	7	47211732	0.0139456	6.33e-06	18340	Bilophila	TRUE	reported	2	TRUE
genus.Bilophila.id.3170.1000	rs3827020	C	T	C	T	0.0766479	0.0366297	#N/A	0.196428	FALSE	FALSE	FALSE	finngen_R8_N14_ENDOMETRIOSIS	20	63349639	0.0279164	0.0166615	13456	100663	Endometriosis	TRUE	reported	114119	genus.Bilophila.id.3170	20	61980991	0.0160642	1.79e-06	18340	Bilophila	TRUE	reported	2	TRUE
genus.Bilophila.id.3170.1001	rs4798126	G	A	G	A	0.073288	-0.0272884	#N/A	0.197608	FALSE	FALSE	FALSE	finngen_R8_N14_ENDOMETRIOSIS	18	3765773	0.100979	0.016638	13456	100663	Endometriosis	TRUE	reported	114119	genus.Bilophila.id.3170	18	3765773	0.016799	7.15e-06	18340	Bilophila	TRUE	reported	2	TRUE
genus.Bilophila.id.3170.1002	rs542415	T	C	T	C	-0.0613623	0.00802094	#N/A	0.389712	FALSE	FALSE	FALSE	finngen_R8_N14_ENDOMETRIOSIS	15	49719357	0.554	0.013554	13456	100663	Endometriosis	TRUE	reported	114119	genus.Bilophila.id.3170	15	50011554	0.0133436	4.71e-06	18340	Bilophila	TRUE	reported	2	TRUE
genus.Bilophila.id.3170.1003	rs60178956	G	A	G	A	-0.0624818	-0.0076118	#N/A	0.22617	FALSE	FALSE	FALSE	finngen_R8_N14_ENDOMETRIOSIS	8	89866110	0.630941	0.0158446	13456	100663	Endometriosis	TRUE	reported	114119	genus.Bilophila.id.3170	8	90878338	0.0141485	8.06e-06	18340	Bilophila	TRUE	reported	2	TRUE
genus.Bilophila.id.3170.1004	rs6793291	C	A	C	A	0.112729	0.034247	#N/A	0.05238	FALSE	FALSE	FALSE	finngen_R8_N14_ENDOMETRIOSIS	3	194698802	0.254497	0.0300546	13456	100663	Endometriosis	TRUE	reported	114119	genus.Bilophila.id.3170	3	194419531	0.0241633	3.11e-06	18340	Bilophila	TRUE	reported	2	TRUE
genus.Bilophila.id.3170.1005	rs72676854	T	C	T	C	0.123209	-0.00381788	#N/A	0.0529964	FALSE	FALSE	FALSE	finngen_R8_N14_ENDOMETRIOSIS	8	108978710	0.898539	0.0299424	13456	100663	Endometriosis	TRUE	reported	114119	genus.Bilophila.id.3170	8	109990939	0.026882	5.62e-06	18340	Bilophila	TRUE	reported	2	TRUE
genus.Bilophila.id.3170.1006	rs7802841	C	A	C	A	0.0670097	0.022042	#N/A	0.302342	FALSE	FALSE	FALSE	finngen_R8_N14_ENDOMETRIOSIS	7	138899094	0.126325	0.0144182	13456	100663	Endometriosis	TRUE	reported	114119	genus.Bilophila.id.3170	7	138583840	0.0137701	1.77e-06	18340	Bilophila	TRUE	reported	2	TRUE
genus.Bilophila.id.3170.1007	rs8013541	A	T	A	T	-0.0571991	-0.0017023	#N/A	0.430273	FALSE	TRUE	TRUE	finngen_R8_N14_ENDOMETRIOSIS	14	67173854	0.898346	0.0133251	13456	100663	Endometriosis	TRUE	reported	114119	genus.Bilophila.id.3170	14	67640571	0.0125673	5.48e-06	18340	Bilophila	TRUE	reported	2	FALSE
genus.Bilophila.id.3170.1008	rs9899990	A	G	A	G	-0.102702	-0.0264741	#N/A	0.0851301	FALSE	FALSE	FALSE	finngen_R8_N14_ENDOMETRIOSIS	17	9218262	0.267346	0.0238678	13456	100663	Endometriosis	TRUE	reported	114119	genus.Bilophila.id.3170	17	9121579	0.0233878	9.07e-06	18340	Bilophila	TRUE	reported	2	TRUE
genus.Blautia.id.1992.1009	rs11149971	C	T	C	T	0.117605	0.060695	#N/A	0.054811	FALSE	FALSE	FALSE	finngen_R8_N14_ENDOMETRIOSIS	16	77204913	0.0360911	0.0289589	13456	100663	Endometriosis	TRUE	reported	114119	genus.Blautia.id.1992	16	77238810	0.02339	1.04e-06	18340	Blautia	TRUE	reported	2	TRUE
genus.Blautia.id.1992.1010	rs115043014	G	A	G	A	-0.206605	-0.0104329	#N/A	0.0167051	FALSE	FALSE	FALSE	finngen_R8_N14_ENDOMETRIOSIS	1	175788175	0.839651	0.0515614	13456	100663	Endometriosis	TRUE	reported	114119	genus.Blautia.id.1992	1	175757311	0.043992	5.19e-06	18340	Blautia	TRUE	reported	2	TRUE
genus.Blautia.id.1992.1011	rs117001700	T	C	T	C	0.196414	-0.00395504	#N/A	0.0142918	FALSE	FALSE	FALSE	finngen_R8_N14_ENDOMETRIOSIS	7	68931275	0.944061	0.0563664	13456	100663	Endometriosis	TRUE	reported	114119	genus.Blautia.id.1992	7	68396262	0.0441122	8.84e-06	18340	Blautia	TRUE	reported	2	TRUE
genus.Blautia.id.1992.1012	rs12453000	C	T	C	T	0.0625335	0.0261278	#N/A	0.138216	FALSE	FALSE	FALSE	finngen_R8_N14_ENDOMETRIOSIS	17	16992559	0.173273	0.0191867	13456	100663	Endometriosis	TRUE	reported	114119	genus.Blautia.id.1992	17	16895873	0.0129987	1.26e-06	18340	Blautia	TRUE	reported	2	TRUE
genus.Blautia.id.1992.1013	rs16892041	T	C	T	C	-0.0622605	0.0156936	#N/A	0.212208	FALSE	FALSE	FALSE	finngen_R8_N14_ENDOMETRIOSIS	6	9298407	0.329894	0.0161072	13456	100663	Endometriosis	TRUE	reported	114119	genus.Blautia.id.1992	6	9298640	0.0141804	8.82e-06	18340	Blautia	TRUE	reported	2	TRUE
genus.Blautia.id.1992.1014	rs2788271	T	G	T	G	-0.0575596	-0.029223	#N/A	0.172543	FALSE	FALSE	FALSE	finngen_R8_N14_ENDOMETRIOSIS	1	218944401	0.0929523	0.0173943	13456	100663	Endometriosis	TRUE	reported	114119	genus.Blautia.id.1992	1	219117743	0.0133492	7.16e-06	18340	Blautia	TRUE	reported	2	TRUE
genus.Blautia.id.1992.1015	rs3005511	A	G	A	G	0.0501085	-0.0741314	#N/A	0.299519	FALSE	FALSE	FALSE	finngen_R8_N14_ENDOMETRIOSIS	6	73896090	2.94212e-07	0.0144587	13456	100663	Endometriosis	TRUE	reported	114119	genus.Blautia.id.1992	6	74605806	0.0110768	6.19e-06	18340	Blautia	TRUE	reported	2	TRUE
genus.Blautia.id.1992.1016	rs4926264	T	C	T	C	0.0826207	0.0159016	#N/A	0.105879	FALSE	FALSE	FALSE	finngen_R8_N14_ENDOMETRIOSIS	19	13310103	0.460905	0.0215656	13456	100663	Endometriosis	TRUE	reported	114119	genus.Blautia.id.1992	19	13420917	0.0178239	5.1e-06	18340	Blautia	TRUE	reported	2	TRUE
genus.Blautia.id.1992.1017	rs67794373	C	T	C	T	0.0601709	0.0210586	#N/A	0.224336	FALSE	FALSE	FALSE	finngen_R8_N14_ENDOMETRIOSIS	7	124569985	0.181432	0.0157582	13456	100663	Endometriosis	TRUE	reported	114119	genus.Blautia.id.1992	7	124210039	0.0123443	1e-06	18340	Blautia	TRUE	reported	2	TRUE
genus.Blautia.id.1992.1018	rs682885	A	G	A	G	-0.0493376	0.00451864	#N/A	0.325835	FALSE	FALSE	FALSE	finngen_R8_N14_ENDOMETRIOSIS	11	88072743	0.749068	0.0141265	13456	100663	Endometriosis	TRUE	reported	114119	genus.Blautia.id.1992	11	87805911	0.0107359	4.49e-06	18340	Blautia	TRUE	reported	2	TRUE
genus.Blautia.id.1992.1019	rs72973581	A	G	A	G	0.125169	-0.00550809	#N/A	0.0585477	FALSE	FALSE	FALSE	finngen_R8_N14_ENDOMETRIOSIS	19	1043104	0.846054	0.0283694	13456	100663	Endometriosis	TRUE	reported	114119	genus.Blautia.id.1992	19	1043103	0.0265408	1.74e-06	18340	Blautia	TRUE	reported	2	TRUE
genus.Blautia.id.1992.1020	rs7860714	A	G	A	G	-0.0502178	-0.0190522	#N/A	0.366019	FALSE	FALSE	FALSE	finngen_R8_N14_ENDOMETRIOSIS	9	1866537	0.167519	0.0138037	13456	100663	Endometriosis	TRUE	reported	114119	genus.Blautia.id.1992	9	1866537	0.0109853	4.09e-06	18340	Blautia	TRUE	reported	2	TRUE
genus.Butyricicoccus.id.2055.1021	rs10084203	A	G	A	G	0.0549699	-0.00216748	#N/A	0.129567	FALSE	FALSE	FALSE	finngen_R8_N14_ENDOMETRIOSIS	2	190439423	0.912375	0.0196966	13456	100663	Endometriosis	TRUE	reported	114119	genus.Butyricicoccus.id.2055	2	191304149	0.0123563	8.59e-06	18340	Butyricicoccus	TRUE	reported	2	TRUE
genus.Butyricicoccus.id.2055.1022	rs12034718	A	G	A	G	0.0701199	-0.00349107	#N/A	0.222783	FALSE	FALSE	FALSE	finngen_R8_N14_ENDOMETRIOSIS	1	66913912	0.825755	0.0158578	13456	100663	Endometriosis	TRUE	reported	114119	genus.Butyricicoccus.id.2055	1	67379595	0.0158214	9.58e-06	18340	Butyricicoccus	TRUE	reported	2	TRUE
genus.Butyricicoccus.id.2055.1023	rs12585793	T	C	T	C	-0.262206	0.00837231	#N/A	0.0291403	FALSE	FALSE	FALSE	finngen_R8_N14_ENDOMETRIOSIS	13	26444103	0.831672	0.0393883	13456	100663	Endometriosis	TRUE	reported	114119	genus.Butyricicoccus.id.2055	13	27018240	0.0564729	5.79e-06	18340	Butyricicoccus	TRUE	reported	2	TRUE
genus.Butyricicoccus.id.2055.1024	rs2017189	G	T	G	T	-0.0506956	-0.0178114	#N/A	0.469448	FALSE	FALSE	FALSE	finngen_R8_N14_ENDOMETRIOSIS	4	7458426	0.177892	0.0132203	13456	100663	Endometriosis	TRUE	reported	114119	genus.Butyricicoccus.id.2055	4	7460153	0.011024	3.87e-06	18340	Butyricicoccus	TRUE	reported	2	TRUE
genus.Butyricicoccus.id.2055.1025	rs4962426	G	T	G	T	0.0614216	-0.0365708	#N/A	0.194717	FALSE	FALSE	FALSE	finngen_R8_N14_ENDOMETRIOSIS	10	125219639	0.0288085	0.0167288	13456	100663	Endometriosis	TRUE	reported	114119	genus.Butyricicoccus.id.2055	10	126908208	0.0135979	7.38e-06	18340	Butyricicoccus	TRUE	reported	2	TRUE
genus.Butyricicoccus.id.2055.1026	rs56221232	T	C	T	C	0.0828027	-0.0134303	#N/A	0.101026	FALSE	FALSE	FALSE	finngen_R8_N14_ENDOMETRIOSIS	2	152596896	0.539528	0.0218903	13456	100663	Endometriosis	TRUE	reported	114119	genus.Butyricicoccus.id.2055	2	153453410	0.0167401	7.62e-07	18340	Butyricicoccus	TRUE	reported	2	TRUE
genus.Butyricicoccus.id.2055.1027	rs62478070	T	G	T	G	0.224039	0.0156328	#N/A	0.025458	FALSE	FALSE	FALSE	finngen_R8_N14_ENDOMETRIOSIS	7	157895458	0.709341	0.0419401	13456	100663	Endometriosis	TRUE	reported	114119	genus.Butyricicoccus.id.2055	7	157688150	0.0494959	5.94e-06	18340	Butyricicoccus	TRUE	reported	2	TRUE
genus.Butyricicoccus.id.2055.1028	rs7322368	T	C	T	C	0.0815733	-0.0263803	#N/A	0.090556	FALSE	FALSE	FALSE	finngen_R8_N14_ENDOMETRIOSIS	13	99561736	0.252524	0.0230548	13456	100663	Endometriosis	TRUE	reported	114119	genus.Butyricicoccus.id.2055	13	100213990	0.0183167	5.52e-06	18340	Butyricicoccus	TRUE	reported	2	TRUE
genus.Butyricicoccus.id.2055.1029	rs75238760	T	A	T	A	0.0619423	-0.00412559	#N/A	0.132101	FALSE	TRUE	TRUE	finngen_R8_N14_ENDOMETRIOSIS	18	25319149	0.833609	0.0196386	13456	100663	Endometriosis	TRUE	reported	114119	genus.Butyricicoccus.id.2055	18	22899113	0.0139942	6.8e-06	18340	Butyricicoccus	TRUE	reported	2	FALSE
genus.Butyricimonas.id.945.1030	rs11228830	A	G	A	G	0.135265	0.0356355	#N/A	0.0853926	FALSE	FALSE	FALSE	finngen_R8_N14_ENDOMETRIOSIS	11	56897486	0.132582	0.0236939	13456	100663	Endometriosis	TRUE	reported	114119	genus.Butyricimonas.id.945	11	56664962	0.0298411	6.55e-06	18340	Butyricimonas	TRUE	reported	2	TRUE
genus.Butyricimonas.id.945.1031	rs113054641	G	A	G	A	-0.144881	0.0232884	#N/A	0.0442701	FALSE	FALSE	FALSE	finngen_R8_N14_ENDOMETRIOSIS	21	15178069	0.468146	0.0320998	13456	100663	Endometriosis	TRUE	reported	114119	genus.Butyricimonas.id.945	21	16550389	0.0274574	1.74e-07	18340	Butyricimonas	TRUE	reported	2	TRUE
genus.Butyricimonas.id.945.1032	rs12304031	G	A	G	A	-0.086278	-0.00151861	#N/A	0.125182	FALSE	FALSE	FALSE	finngen_R8_N14_ENDOMETRIOSIS	12	128954226	0.939713	0.0200793	13456	100663	Endometriosis	TRUE	reported	114119	genus.Butyricimonas.id.945	12	129438771	0.0196846	6.7e-06	18340	Butyricimonas	TRUE	reported	2	TRUE
genus.Butyricimonas.id.945.1033	rs12458763	A	C	A	C	0.122037	0.0379372	#N/A	0.0453715	FALSE	FALSE	FALSE	finngen_R8_N14_ENDOMETRIOSIS	18	36511655	0.231138	0.0316822	13456	100663	Endometriosis	TRUE	reported	114119	genus.Butyricimonas.id.945	18	34091618	0.0269587	6.37e-06	18340	Butyricimonas	TRUE	reported	2	TRUE
genus.Butyricimonas.id.945.1034	rs1862649	G	A	G	A	0.113124	-0.0156843	#N/A	0.0683734	FALSE	FALSE	FALSE	finngen_R8_N14_ENDOMETRIOSIS	16	22161545	0.550965	0.026302	13456	100663	Endometriosis	TRUE	reported	114119	genus.Butyricimonas.id.945	16	22172866	0.0248176	4.76e-06	18340	Butyricimonas	TRUE	reported	2	TRUE
genus.Butyricimonas.id.945.1035	rs2114713	G	T	G	T	0.062721	-0.0266032	#N/A	0.449303	FALSE	FALSE	FALSE	finngen_R8_N14_ENDOMETRIOSIS	15	80236031	0.0449676	0.0132687	13456	100663	Endometriosis	TRUE	reported	114119	genus.Butyricimonas.id.945	15	80528373	0.0138998	6.88e-06	18340	Butyricimonas	TRUE	reported	2	TRUE
genus.Butyricimonas.id.945.1036	rs2642760	G	C	G	C	0.0713357	0.0117269	#N/A	0.307916	FALSE	TRUE	TRUE	finngen_R8_N14_ENDOMETRIOSIS	5	62824120	0.412553	0.0143114	13456	100663	Endometriosis	TRUE	reported	114119	genus.Butyricimonas.id.945	5	62119947	0.0145396	8.58e-07	18340	Butyricimonas	TRUE	reported	2	FALSE
genus.Butyricimonas.id.945.1037	rs270727	G	C	G	C	-0.0694173	-0.0134017	#N/A	0.32789	FALSE	TRUE	TRUE	finngen_R8_N14_ENDOMETRIOSIS	1	44617153	0.344011	0.0141627	13456	100663	Endometriosis	TRUE	reported	114119	genus.Butyricimonas.id.945	1	45082825	0.0150795	5.38e-06	18340	Butyricimonas	TRUE	reported	2	FALSE
genus.Butyricimonas.id.945.1038	rs326049	C	G	C	G	0.0759694	-0.00206306	#N/A	0.265591	FALSE	TRUE	TRUE	finngen_R8_N14_ENDOMETRIOSIS	5	997102	0.890712	0.0150146	13456	100663	Endometriosis	TRUE	reported	114119	genus.Butyricimonas.id.945	5	997217	0.0167617	8.19e-06	18340	Butyricimonas	TRUE	reported	2	FALSE
genus.Butyricimonas.id.945.1039	rs62130338	G	A	G	A	-0.0732608	-0.00766481	#N/A	0.345159	FALSE	FALSE	FALSE	finngen_R8_N14_ENDOMETRIOSIS	19	48659244	0.581938	0.0139219	13456	100663	Endometriosis	TRUE	reported	114119	genus.Butyricimonas.id.945	19	49162501	0.0158324	3.9e-06	18340	Butyricimonas	TRUE	reported	2	TRUE
genus.Butyricimonas.id.945.1040	rs62390301	T	C	T	C	-0.0872983	0.0214324	#N/A	0.19806	FALSE	FALSE	FALSE	finngen_R8_N14_ENDOMETRIOSIS	5	160440640	0.197383	0.0166266	13456	100663	Endometriosis	TRUE	reported	114119	genus.Butyricimonas.id.945	5	159867647	0.0174893	7.42e-07	18340	Butyricimonas	TRUE	reported	2	TRUE
genus.Butyricimonas.id.945.1041	rs7083431	A	C	A	C	0.0703539	0.0127424	#N/A	0.273755	FALSE	FALSE	FALSE	finngen_R8_N14_ENDOMETRIOSIS	10	70951399	0.391931	0.0148839	13456	100663	Endometriosis	TRUE	reported	114119	genus.Butyricimonas.id.945	10	72711156	0.0144439	8.85e-07	18340	Butyricimonas	TRUE	reported	2	TRUE
genus.Butyricimonas.id.945.1042	rs71428626	G	T	G	T	-0.133188	0.0199047	#N/A	0.0321817	FALSE	FALSE	FALSE	finngen_R8_N14_ENDOMETRIOSIS	2	82866140	0.594135	0.0373549	13456	100663	Endometriosis	TRUE	reported	114119	genus.Butyricimonas.id.945	2	83093264	0.0289905	4.8e-06	18340	Butyricimonas	TRUE	reported	2	TRUE
genus.Butyricimonas.id.945.1043	rs72814525	A	G	A	G	0.0664154	-0.00493387	#N/A	0.243486	FALSE	FALSE	FALSE	finngen_R8_N14_ENDOMETRIOSIS	10	70683314	0.749288	0.0154387	13456	100663	Endometriosis	TRUE	reported	114119	genus.Butyricimonas.id.945	10	72443070	0.0149766	8.25e-06	18340	Butyricimonas	TRUE	reported	2	TRUE
genus.Butyricimonas.id.945.1044	rs782080	T	A	T	A	0.0653488	0.0306899	#N/A	0.442511	FALSE	TRUE	TRUE	finngen_R8_N14_ENDOMETRIOSIS	3	127749818	0.0224564	0.0134454	13456	100663	Endometriosis	TRUE	reported	114119	genus.Butyricimonas.id.945	3	127468661	0.0137973	2.23e-06	18340	Butyricimonas	TRUE	reported	2	FALSE
genus.Butyricimonas.id.945.1045	rs78453362	A	G	A	G	-0.14948	0.0252886	#N/A	0.0253699	FALSE	FALSE	FALSE	finngen_R8_N14_ENDOMETRIOSIS	3	78690859	0.5516	0.0424757	13456	100663	Endometriosis	TRUE	reported	114119	genus.Butyricimonas.id.945	3	78740009	0.0327073	4.06e-06	18340	Butyricimonas	TRUE	reported	2	TRUE
genus.Butyricimonas.id.945.1046	rs9657374	C	T	C	T	0.0680719	0.0152698	#N/A	0.294443	FALSE	FALSE	FALSE	finngen_R8_N14_ENDOMETRIOSIS	8	4976884	0.291704	0.0144822	13456	100663	Endometriosis	TRUE	reported	114119	genus.Butyricimonas.id.945	8	4834406	0.0148172	4.5e-06	18340	Butyricimonas	TRUE	reported	2	TRUE
genus.Butyrivibrio.id.1993.1047	rs1007475	G	T	G	T	0.118065	-0.00059428	#N/A	0.277513	FALSE	FALSE	FALSE	finngen_R8_N14_ENDOMETRIOSIS	6	148082269	0.967927	0.0147799	13456	100663	Endometriosis	TRUE	reported	114119	genus.Butyrivibrio.id.1993	6	148403405	0.0261271	7.92e-06	18340	Butyrivibrio	TRUE	reported	2	TRUE
genus.Butyrivibrio.id.1993.1048	rs11761679	T	C	T	C	0.154775	0.00792655	#N/A	0.138738	FALSE	FALSE	FALSE	finngen_R8_N14_ENDOMETRIOSIS	7	150899841	0.678552	0.0191259	13456	100663	Endometriosis	TRUE	reported	114119	genus.Butyrivibrio.id.1993	7	150596929	0.0321539	2.2e-06	18340	Butyrivibrio	TRUE	reported	2	TRUE
genus.Butyrivibrio.id.1993.1049	rs142855850	A	G	A	G	0.205013	0.00108763	#N/A	0.0958007	FALSE	FALSE	FALSE	finngen_R8_N14_ENDOMETRIOSIS	10	22298971	0.961466	0.0225116	13456	100663	Endometriosis	TRUE	reported	114119	genus.Butyrivibrio.id.1993	10	22587900	0.0457138	6.86e-06	18340	Butyrivibrio	TRUE	reported	2	TRUE
genus.Butyrivibrio.id.1993.1050	rs16934069	T	C	T	C	-0.133784	-0.0244607	#N/A	0.179417	FALSE	FALSE	FALSE	finngen_R8_N14_ENDOMETRIOSIS	9	116930885	0.158536	0.0173478	13456	100663	Endometriosis	TRUE	reported	114119	genus.Butyrivibrio.id.1993	9	119693164	0.0299444	8.86e-06	18340	Butyrivibrio	TRUE	reported	2	TRUE
genus.Butyrivibrio.id.1993.1051	rs16941336	C	T	C	T	0.127488	0.00587538	#N/A	0.230879	FALSE	FALSE	FALSE	finngen_R8_N14_ENDOMETRIOSIS	17	20672384	0.709364	0.0157639	13456	100663	Endometriosis	TRUE	reported	114119	genus.Butyrivibrio.id.1993	17	20575697	0.0267936	1.53e-06	18340	Butyrivibrio	TRUE	reported	2	TRUE
genus.Butyrivibrio.id.1993.1052	rs17163238	G	A	G	A	0.140987	0.0228918	#N/A	0.191488	FALSE	FALSE	FALSE	finngen_R8_N14_ENDOMETRIOSIS	5	129640328	0.171102	0.0167256	13456	100663	Endometriosis	TRUE	reported	114119	genus.Butyrivibrio.id.1993	5	128976021	0.0309117	5.51e-06	18340	Butyrivibrio	TRUE	reported	2	TRUE
genus.Butyrivibrio.id.1993.1053	rs4537857	T	C	T	C	-0.12459	-0.0182691	#N/A	0.332973	FALSE	FALSE	FALSE	finngen_R8_N14_ENDOMETRIOSIS	13	26718529	0.192111	0.0140062	13456	100663	Endometriosis	TRUE	reported	114119	genus.Butyrivibrio.id.1993	13	27292666	0.0260992	1.8e-06	18340	Butyrivibrio	TRUE	reported	2	TRUE
genus.Butyrivibrio.id.1993.1054	rs486484	A	G	A	G	-0.108349	0.0106009	#N/A	0.424545	FALSE	FALSE	FALSE	finngen_R8_N14_ENDOMETRIOSIS	20	830864	0.429663	0.0134228	13456	100663	Endometriosis	TRUE	reported	114119	genus.Butyrivibrio.id.1993	20	811507	0.0240008	6.61e-06	18340	Butyrivibrio	TRUE	reported	2	TRUE
genus.Butyrivibrio.id.1993.1055	rs4928024	A	G	A	G	-0.17471	0.0145271	#N/A	0.187602	FALSE	FALSE	FALSE	finngen_R8_N14_ENDOMETRIOSIS	3	54254476	0.39382	0.0170364	13456	100663	Endometriosis	TRUE	reported	114119	genus.Butyrivibrio.id.1993	3	54288503	0.0389333	8.19e-06	18340	Butyrivibrio	TRUE	reported	2	TRUE
genus.Butyrivibrio.id.1993.1056	rs72723662	C	T	C	T	0.224078	0.0488112	#N/A	0.143772	FALSE	FALSE	FALSE	finngen_R8_N14_ENDOMETRIOSIS	14	75599220	0.0112699	0.0192609	13456	100663	Endometriosis	TRUE	reported	114119	genus.Butyrivibrio.id.1993	14	76065563	0.0449336	7.86e-07	18340	Butyrivibrio	TRUE	reported	2	TRUE
genus.Butyrivibrio.id.1993.1057	rs7412979	C	G	C	G	0.186779	0.00883385	#N/A	0.0817274	FALSE	TRUE	TRUE	finngen_R8_N14_ENDOMETRIOSIS	1	235417331	0.713957	0.0241002	13456	100663	Endometriosis	TRUE	reported	114119	genus.Butyrivibrio.id.1993	1	235580646	0.0389112	1.71e-06	18340	Butyrivibrio	TRUE	reported	2	FALSE
genus.Butyrivibrio.id.1993.1058	rs74622183	A	G	A	G	-0.201027	-0.0227576	#N/A	0.08874	FALSE	FALSE	FALSE	finngen_R8_N14_ENDOMETRIOSIS	14	33681771	0.329637	0.0233449	13456	100663	Endometriosis	TRUE	reported	114119	genus.Butyrivibrio.id.1993	14	34150977	0.0428204	2.46e-06	18340	Butyrivibrio	TRUE	reported	2	TRUE
genus.Butyrivibrio.id.1993.1059	rs77356209	T	C	T	C	0.216874	0.00278675	#N/A	0.0461609	FALSE	FALSE	FALSE	finngen_R8_N14_ENDOMETRIOSIS	18	10267736	0.929771	0.0316197	13456	100663	Endometriosis	TRUE	reported	114119	genus.Butyrivibrio.id.1993	18	10267733	0.0483299	6.66e-06	18340	Butyrivibrio	TRUE	reported	2	TRUE
genus.Butyrivibrio.id.1993.1060	rs7752361	A	G	A	G	-0.11923	0.021036	#N/A	0.481954	FALSE	FALSE	FALSE	finngen_R8_N14_ENDOMETRIOSIS	6	111459502	0.111384	0.0132136	13456	100663	Endometriosis	TRUE	reported	114119	genus.Butyrivibrio.id.1993	6	111780705	0.0239975	7.69e-07	18340	Butyrivibrio	TRUE	reported	2	TRUE
genus.Butyrivibrio.id.1993.1061	rs7763512	G	A	G	A	0.119846	-0.00433929	#N/A	0.424539	FALSE	FALSE	FALSE	finngen_R8_N14_ENDOMETRIOSIS	6	21959860	0.744773	0.0133296	13456	100663	Endometriosis	TRUE	reported	114119	genus.Butyrivibrio.id.1993	6	21960091	0.0253367	3.11e-06	18340	Butyrivibrio	TRUE	reported	2	TRUE
genus.Butyrivibrio.id.1993.1062	rs9349693	A	G	A	G	0.117973	-0.0182945	#N/A	0.290484	FALSE	FALSE	FALSE	finngen_R8_N14_ENDOMETRIOSIS	6	54074926	0.208234	0.0145375	13456	100663	Endometriosis	TRUE	reported	114119	genus.Butyrivibrio.id.1993	6	53939724	0.0259861	5.55e-06	18340	Butyrivibrio	TRUE	reported	2	TRUE
genus.CandidatusSoleaferrea.id.11350.1063	rs10090365	A	G	A	G	-0.0834413	0.0197544	#N/A	0.478755	FALSE	FALSE	FALSE	finngen_R8_N14_ENDOMETRIOSIS	8	137625956	0.134934	0.0132143	13456	100663	Endometriosis	TRUE	reported	114119	genus.CandidatusSoleaferrea.id.11350	8	138638199	0.0180989	4.17e-06	18340	CandidatusSoleaferrea	TRUE	reported	2	TRUE
genus.CandidatusSoleaferrea.id.11350.1064	rs10809135	T	C	T	C	0.0834858	-0.00941268	#N/A	0.44297	FALSE	FALSE	FALSE	finngen_R8_N14_ENDOMETRIOSIS	9	10611282	0.483308	0.0134277	13456	100663	Endometriosis	TRUE	reported	114119	genus.CandidatusSoleaferrea.id.11350	9	10611282	0.0182426	5.47e-06	18340	CandidatusSoleaferrea	TRUE	reported	2	TRUE
genus.CandidatusSoleaferrea.id.11350.1065	rs11153159	G	C	G	C	-0.12805	-0.0130755	#N/A	0.142227	FALSE	TRUE	TRUE	finngen_R8_N14_ENDOMETRIOSIS	6	109055444	0.48962	0.018925	13456	100663	Endometriosis	TRUE	reported	114119	genus.CandidatusSoleaferrea.id.11350	6	109376647	0.0285446	4.42e-06	18340	CandidatusSoleaferrea	TRUE	reported	2	FALSE
genus.CandidatusSoleaferrea.id.11350.1066	rs12500231	A	T	A	T	0.0813853	0.00956713	#N/A	0.48362	FALSE	TRUE	TRUE	finngen_R8_N14_ENDOMETRIOSIS	4	52069279	0.470447	0.0132554	13456	100663	Endometriosis	TRUE	reported	114119	genus.CandidatusSoleaferrea.id.11350	4	52935445	0.0182696	7.68e-06	18340	CandidatusSoleaferrea	TRUE	reported	2	FALSE
genus.CandidatusSoleaferrea.id.11350.1067	rs2193878	T	A	T	A	0.228255	0.0167557	#N/A	0.0248968	FALSE	TRUE	TRUE	finngen_R8_N14_ENDOMETRIOSIS	3	190631260	0.69337	0.0424962	13456	100663	Endometriosis	TRUE	reported	114119	genus.CandidatusSoleaferrea.id.11350	3	190349049	0.0509241	9.46e-06	18340	CandidatusSoleaferrea	TRUE	reported	2	FALSE
genus.CandidatusSoleaferrea.id.11350.1068	rs36155147	C	T	C	T	0.104966	-0.011584	#N/A	0.339709	FALSE	FALSE	FALSE	finngen_R8_N14_ENDOMETRIOSIS	7	312402	0.413987	0.0141805	13456	100663	Endometriosis	TRUE	reported	114119	genus.CandidatusSoleaferrea.id.11350	7	352368	0.0240995	5.41e-06	18340	CandidatusSoleaferrea	TRUE	reported	2	TRUE
genus.CandidatusSoleaferrea.id.11350.1069	rs386526	C	G	C	G	0.0818459	-0.00204896	#N/A	0.497848	FALSE	TRUE	TRUE	finngen_R8_N14_ENDOMETRIOSIS	10	81119932	0.878232	0.0133735	13456	100663	Endometriosis	TRUE	reported	114119	genus.CandidatusSoleaferrea.id.11350	10	82879688	0.0180086	8.33e-06	18340	CandidatusSoleaferrea	TRUE	reported	2	FALSE
genus.CandidatusSoleaferrea.id.11350.1070	rs4678258	T	C	T	C	0.0986136	-0.0101075	#N/A	0.242133	FALSE	FALSE	FALSE	finngen_R8_N14_ENDOMETRIOSIS	3	138226350	0.514219	0.0154957	13456	100663	Endometriosis	TRUE	reported	114119	genus.CandidatusSoleaferrea.id.11350	3	137945192	0.0215646	5.53e-06	18340	CandidatusSoleaferrea	TRUE	reported	2	TRUE
genus.CandidatusSoleaferrea.id.11350.1071	rs61825792	T	C	T	C	0.112199	-0.00316782	#N/A	0.157655	FALSE	FALSE	FALSE	finngen_R8_N14_ENDOMETRIOSIS	1	224500150	0.861109	0.0181057	13456	100663	Endometriosis	TRUE	reported	114119	genus.CandidatusSoleaferrea.id.11350	1	224687852	0.0231856	1.37e-06	18340	CandidatusSoleaferrea	TRUE	reported	2	TRUE
genus.CandidatusSoleaferrea.id.11350.1072	rs6489992	A	G	A	G	-0.0840437	0.00234949	#N/A	0.371189	FALSE	FALSE	FALSE	finngen_R8_N14_ENDOMETRIOSIS	12	114914964	0.863516	0.0136678	13456	100663	Endometriosis	TRUE	reported	114119	genus.CandidatusSoleaferrea.id.11350	12	115352769	0.0187031	7.89e-06	18340	CandidatusSoleaferrea	TRUE	reported	2	TRUE
genus.CandidatusSoleaferrea.id.11350.1073	rs6494306	A	G	A	G	-0.0969304	-0.00166959	#N/A	0.324406	FALSE	FALSE	FALSE	finngen_R8_N14_ENDOMETRIOSIS	15	62102341	0.905643	0.0140851	13456	100663	Endometriosis	TRUE	reported	114119	genus.CandidatusSoleaferrea.id.11350	15	62394540	0.0214221	5.8e-06	18340	CandidatusSoleaferrea	TRUE	reported	2	TRUE
genus.CandidatusSoleaferrea.id.11350.1074	rs6881988	G	C	G	C	-0.0819131	-0.00763174	#N/A	0.48957	FALSE	TRUE	TRUE	finngen_R8_N14_ENDOMETRIOSIS	5	173331771	0.565204	0.0132696	13456	100663	Endometriosis	TRUE	reported	114119	genus.CandidatusSoleaferrea.id.11350	5	172758774	0.018185	9.23e-06	18340	CandidatusSoleaferrea	TRUE	reported	2	FALSE
genus.CandidatusSoleaferrea.id.11350.1075	rs7400877	T	C	T	C	-0.0951085	0.0220232	#N/A	0.213075	FALSE	FALSE	FALSE	finngen_R8_N14_ENDOMETRIOSIS	14	75937199	0.171707	0.0161136	13456	100663	Endometriosis	TRUE	reported	114119	genus.CandidatusSoleaferrea.id.11350	14	76403542	0.0212799	9.29e-06	18340	CandidatusSoleaferrea	TRUE	reported	2	TRUE
genus.CandidatusSoleaferrea.id.11350.1076	rs830149	C	G	C	G	0.184647	0.0515759	#N/A	0.058967	FALSE	TRUE	TRUE	finngen_R8_N14_ENDOMETRIOSIS	19	47488184	0.0653582	0.0279877	13456	100663	Endometriosis	TRUE	reported	114119	genus.CandidatusSoleaferrea.id.11350	19	47991441	0.0397237	9.58e-06	18340	CandidatusSoleaferrea	TRUE	reported	2	FALSE
genus.CandidatusSoleaferrea.id.11350.1077	rs9973954	A	G	A	G	0.0892075	0.0071505	#N/A	0.357369	FALSE	FALSE	FALSE	finngen_R8_N14_ENDOMETRIOSIS	2	19686146	0.605985	0.0138626	13456	100663	Endometriosis	TRUE	reported	114119	genus.CandidatusSoleaferrea.id.11350	2	19885907	0.0195401	5.95e-06	18340	CandidatusSoleaferrea	TRUE	reported	2	TRUE
genus.Catenibacterium.id.2153.1078	rs12404911	C	T	C	T	0.140717	0.00480364	#N/A	0.185179	FALSE	FALSE	FALSE	finngen_R8_N14_ENDOMETRIOSIS	1	239955143	0.777542	0.0170026	13456	100663	Endometriosis	TRUE	reported	114119	genus.Catenibacterium.id.2153	1	240118443	0.0304142	2.8e-06	18340	Catenibacterium	TRUE	reported	2	TRUE
genus.Catenibacterium.id.2153.1079	rs212393	G	A	G	A	-0.135254	0.0186172	#N/A	0.208424	FALSE	FALSE	FALSE	finngen_R8_N14_ENDOMETRIOSIS	6	159064710	0.252799	0.0162798	13456	100663	Endometriosis	TRUE	reported	114119	genus.Catenibacterium.id.2153	6	159485742	0.0286209	3.62e-06	18340	Catenibacterium	TRUE	reported	2	TRUE
genus.Catenibacterium.id.2153.1080	rs73128290	A	G	A	G	0.129726	0.000236827	#N/A	0.299652	FALSE	FALSE	FALSE	finngen_R8_N14_ENDOMETRIOSIS	7	57296613	0.986867	0.0143881	13456	100663	Endometriosis	TRUE	reported	114119	genus.Catenibacterium.id.2153	7	57364320	0.0284563	4.29e-06	18340	Catenibacterium	TRUE	reported	2	TRUE
genus.Catenibacterium.id.2153.1081	rs7742829	C	T	C	T	0.11411	-0.0134062	#N/A	0.435003	FALSE	FALSE	FALSE	finngen_R8_N14_ENDOMETRIOSIS	6	104641790	0.312409	0.0132711	13456	100663	Endometriosis	TRUE	reported	114119	genus.Catenibacterium.id.2153	6	105089665	0.0251099	5.61e-06	18340	Catenibacterium	TRUE	reported	2	TRUE
genus.ChristensenellaceaeR.7group.id.11283.1082	rs10461257	A	G	A	G	-0.0551969	-0.0156527	#N/A	0.353107	FALSE	FALSE	FALSE	finngen_R8_N14_ENDOMETRIOSIS	4	155209852	0.262933	0.0139821	13456	100663	Endometriosis	TRUE	reported	114119	genus.ChristensenellaceaeR.7group.id.11283	4	156131004	0.0122069	6.51e-06	18340	ChristensenellaceaeR	TRUE	reported	2	TRUE
genus.ChristensenellaceaeR.7group.id.11283.1083	rs17081797	A	G	A	G	-0.0904325	0.0553419	#N/A	0.0636969	FALSE	FALSE	FALSE	finngen_R8_N14_ENDOMETRIOSIS	18	69888324	0.0398731	0.0269295	13456	100663	Endometriosis	TRUE	reported	114119	genus.ChristensenellaceaeR.7group.id.11283	18	67555560	0.0204253	3.34e-06	18340	ChristensenellaceaeR	TRUE	reported	2	TRUE
genus.ChristensenellaceaeR.7group.id.11283.1084	rs62132810	A	G	A	G	-0.0828853	-0.00531706	#N/A	0.145321	FALSE	FALSE	FALSE	finngen_R8_N14_ENDOMETRIOSIS	19	48775970	0.779385	0.0189812	13456	100663	Endometriosis	TRUE	reported	114119	genus.ChristensenellaceaeR.7group.id.11283	19	49279227	0.0179623	5.67e-06	18340	ChristensenellaceaeR	TRUE	reported	2	TRUE
genus.ChristensenellaceaeR.7group.id.11283.1085	rs62190261	A	C	A	C	0.0958394	0.0142958	#N/A	0.0879234	FALSE	FALSE	FALSE	finngen_R8_N14_ENDOMETRIOSIS	2	230078383	0.543452	0.0235282	13456	100663	Endometriosis	TRUE	reported	114119	genus.ChristensenellaceaeR.7group.id.11283	2	230943099	0.0214723	8.74e-06	18340	ChristensenellaceaeR	TRUE	reported	2	TRUE
genus.ChristensenellaceaeR.7group.id.11283.1086	rs62467127	C	T	C	T	0.114108	-0.0343371	#N/A	0.0246185	FALSE	FALSE	FALSE	finngen_R8_N14_ENDOMETRIOSIS	7	118456871	0.420152	0.0425936	13456	100663	Endometriosis	TRUE	reported	114119	genus.ChristensenellaceaeR.7group.id.11283	7	118096925	0.0251983	3.25e-06	18340	ChristensenellaceaeR	TRUE	reported	2	TRUE
genus.ChristensenellaceaeR.7group.id.11283.1087	rs73952017	C	T	C	T	-0.0862164	-0.0274415	#N/A	0.103348	FALSE	FALSE	FALSE	finngen_R8_N14_ENDOMETRIOSIS	18	1779608	0.206249	0.0217109	13456	100663	Endometriosis	TRUE	reported	114119	genus.ChristensenellaceaeR.7group.id.11283	18	1779609	0.0194354	8.46e-06	18340	ChristensenellaceaeR	TRUE	reported	2	TRUE
genus.ChristensenellaceaeR.7group.id.11283.1088	rs78521377	C	T	C	T	0.124992	-0.0125965	#N/A	0.0300321	FALSE	FALSE	FALSE	finngen_R8_N14_ENDOMETRIOSIS	10	124759805	0.743141	0.0384394	13456	100663	Endometriosis	TRUE	reported	114119	genus.ChristensenellaceaeR.7group.id.11283	10	126448374	0.0274797	5.61e-06	18340	ChristensenellaceaeR	TRUE	reported	2	TRUE
genus.ChristensenellaceaeR.7group.id.11283.1089	rs892686	A	G	A	G	0.0514099	-0.00268073	#N/A	0.47181	FALSE	FALSE	FALSE	finngen_R8_N14_ENDOMETRIOSIS	9	80428461	0.839015	0.0131956	13456	100663	Endometriosis	TRUE	reported	114119	genus.ChristensenellaceaeR.7group.id.11283	9	83043376	0.011136	3.97e-06	18340	ChristensenellaceaeR	TRUE	reported	2	TRUE
genus.ChristensenellaceaeR.7group.id.11283.1090	rs999354	T	A	T	A	0.0580248	-0.0113948	#N/A	0.36919	FALSE	TRUE	TRUE	finngen_R8_N14_ENDOMETRIOSIS	19	33586050	0.403499	0.0136401	13456	100663	Endometriosis	TRUE	reported	114119	genus.ChristensenellaceaeR.7group.id.11283	19	34076956	0.0117185	7.01e-07	18340	ChristensenellaceaeR	TRUE	reported	2	FALSE
genus.Clostridiumsensustricto1.id.1873.1091	rs11264403	G	A	G	A	-0.139062	-0.0278708	#N/A	0.0754854	FALSE	FALSE	FALSE	finngen_R8_N14_ENDOMETRIOSIS	1	155706701	0.267061	0.025112	13456	100663	Endometriosis	TRUE	reported	114119	genus.Clostridiumsensustricto1.id.1873	1	155676492	0.0334454	7.76e-06	18340	Clostridiumsensustricto1	TRUE	reported	2	TRUE
genus.Clostridiumsensustricto1.id.1873.1092	rs11586026	A	T	A	T	0.110967	0.00845554	#N/A	0.033346	FALSE	TRUE	TRUE	finngen_R8_N14_ENDOMETRIOSIS	1	82787088	0.818233	0.0367923	13456	100663	Endometriosis	TRUE	reported	114119	genus.Clostridiumsensustricto1.id.1873	1	83252771	0.0250498	8.85e-06	18340	Clostridiumsensustricto1	TRUE	reported	2	FALSE
genus.Clostridiumsensustricto1.id.1873.1093	rs116847295	C	T	C	T	0.110021	-0.0122322	#N/A	0.128475	FALSE	FALSE	FALSE	finngen_R8_N14_ENDOMETRIOSIS	12	43091212	0.536048	0.0197677	13456	100663	Endometriosis	TRUE	reported	114119	genus.Clostridiumsensustricto1.id.1873	12	43485015	0.0246032	4.58e-06	18340	Clostridiumsensustricto1	TRUE	reported	2	TRUE
genus.Clostridiumsensustricto1.id.1873.1094	rs12341505	G	A	G	A	0.0810718	0.006325	#N/A	0.0922315	FALSE	FALSE	FALSE	finngen_R8_N14_ENDOMETRIOSIS	9	133845759	0.781358	0.0227887	13456	100663	Endometriosis	TRUE	reported	114119	genus.Clostridiumsensustricto1.id.1873	9	136710881	0.0180121	4.82e-06	18340	Clostridiumsensustricto1	TRUE	reported	2	TRUE
genus.Clostridiumsensustricto1.id.1873.1095	rs12490337	C	G	C	G	-0.0616879	-0.000781322	#N/A	0.199426	FALSE	TRUE	TRUE	finngen_R8_N14_ENDOMETRIOSIS	3	111763998	0.962206	0.0164885	13456	100663	Endometriosis	TRUE	reported	114119	genus.Clostridiumsensustricto1.id.1873	3	111482845	0.0137581	7.49e-06	18340	Clostridiumsensustricto1	TRUE	reported	2	FALSE
genus.Clostridiumsensustricto1.id.1873.1096	rs2795528	G	A	G	A	-0.184315	0.0400411	#N/A	0.0558198	FALSE	FALSE	FALSE	finngen_R8_N14_ENDOMETRIOSIS	10	42774816	0.162127	0.0286427	13456	100663	Endometriosis	TRUE	reported	114119	genus.Clostridiumsensustricto1.id.1873	10	43270264	0.0392204	2.72e-06	18340	Clostridiumsensustricto1	TRUE	reported	2	TRUE
genus.Clostridiumsensustricto1.id.1873.1097	rs2817172	C	T	C	T	0.058139	-0.0170346	#N/A	0.39675	FALSE	FALSE	FALSE	finngen_R8_N14_ENDOMETRIOSIS	1	3124955	0.206379	0.0134812	13456	100663	Endometriosis	TRUE	reported	114119	genus.Clostridiumsensustricto1.id.1873	1	3041519	0.0124492	2.77e-06	18340	Clostridiumsensustricto1	TRUE	reported	2	TRUE
genus.Clostridiumsensustricto1.id.1873.1098	rs550843	T	C	T	C	-0.0783246	0.00615301	#N/A	0.281411	FALSE	FALSE	FALSE	finngen_R8_N14_ENDOMETRIOSIS	6	165309343	0.67585	0.0147154	13456	100663	Endometriosis	TRUE	reported	114119	genus.Clostridiumsensustricto1.id.1873	6	165722832	0.0169209	2.05e-06	18340	Clostridiumsensustricto1	TRUE	reported	2	TRUE
genus.Collinsella.id.815.1099	rs10890671	T	C	T	C	-0.0537401	0.0101528	#N/A	0.564321	FALSE	FALSE	FALSE	finngen_R8_N14_ENDOMETRIOSIS	11	107252473	0.446536	0.0133379	13456	100663	Endometriosis	TRUE	reported	114119	genus.Collinsella.id.815	11	107123199	0.0118848	6.52e-06	18340	Collinsella	TRUE	reported	2	TRUE
genus.Collinsella.id.815.1100	rs11597285	G	T	G	T	-0.0537947	-0.0050623	#N/A	0.398019	FALSE	FALSE	FALSE	finngen_R8_N14_ENDOMETRIOSIS	10	8547850	0.708184	0.0135248	13456	100663	Endometriosis	TRUE	reported	114119	genus.Collinsella.id.815	10	8589813	0.0120548	9.38e-06	18340	Collinsella	TRUE	reported	2	TRUE
genus.Collinsella.id.815.1101	rs12921100	A	T	A	T	0.0563759	0.0103971	#N/A	0.270141	FALSE	TRUE	TRUE	finngen_R8_N14_ENDOMETRIOSIS	16	77249561	0.484476	0.0148716	13456	100663	Endometriosis	TRUE	reported	114119	genus.Collinsella.id.815	16	77283458	0.0127019	8.23e-06	18340	Collinsella	TRUE	reported	2	FALSE
genus.Collinsella.id.815.1102	rs1496626	T	C	T	C	-0.0722307	-0.00209859	#N/A	0.13416	FALSE	FALSE	FALSE	finngen_R8_N14_ENDOMETRIOSIS	19	31269935	0.913637	0.0193503	13456	100663	Endometriosis	TRUE	reported	114119	genus.Collinsella.id.815	19	31760841	0.01616	6.78e-06	18340	Collinsella	TRUE	reported	2	TRUE
genus.Collinsella.id.815.1103	rs149807560	C	A	C	A	-0.104264	0.03854	#N/A	0.068164	FALSE	FALSE	FALSE	finngen_R8_N14_ENDOMETRIOSIS	19	56015274	0.141096	0.026187	13456	100663	Endometriosis	TRUE	reported	114119	genus.Collinsella.id.815	19	56526640	0.0235841	7.1e-06	18340	Collinsella	TRUE	reported	2	TRUE
genus.Collinsella.id.815.1104	rs2103510	G	A	G	A	0.0786551	0.0275962	#N/A	0.117139	FALSE	FALSE	FALSE	finngen_R8_N14_ENDOMETRIOSIS	21	27983148	0.178078	0.0204918	13456	100663	Endometriosis	TRUE	reported	114119	genus.Collinsella.id.815	21	29355467	0.0168217	2.42e-06	18340	Collinsella	TRUE	reported	2	TRUE
genus.Collinsella.id.815.1105	rs2671662	C	G	C	G	-0.0567751	0.0110962	#N/A	0.469	FALSE	TRUE	TRUE	finngen_R8_N14_ENDOMETRIOSIS	17	49452130	0.403171	0.0132734	13456	100663	Endometriosis	TRUE	reported	114119	genus.Collinsella.id.815	17	47529492	0.011945	2.22e-06	18340	Collinsella	TRUE	reported	2	FALSE
genus.Collinsella.id.815.1106	rs59414781	C	G	C	G	0.0668866	-0.00618505	#N/A	0.133475	FALSE	TRUE	TRUE	finngen_R8_N14_ENDOMETRIOSIS	15	49733916	0.750843	0.0194788	13456	100663	Endometriosis	TRUE	reported	114119	genus.Collinsella.id.815	15	50026113	0.0149773	9.15e-06	18340	Collinsella	TRUE	reported	2	FALSE
genus.Collinsella.id.815.1107	rs62448871	C	A	C	A	-0.0540309	-0.011289	#N/A	0.537663	FALSE	FALSE	FALSE	finngen_R8_N14_ENDOMETRIOSIS	7	24425405	0.398367	0.013367	13456	100663	Endometriosis	TRUE	reported	114119	genus.Collinsella.id.815	7	24465024	0.0120324	6.78e-06	18340	Collinsella	TRUE	reported	2	TRUE
genus.Collinsella.id.815.1108	rs73052258	G	A	G	A	0.0930178	-0.00852468	#N/A	0.0764005	FALSE	FALSE	FALSE	finngen_R8_N14_ENDOMETRIOSIS	2	194874587	0.732002	0.0248921	13456	100663	Endometriosis	TRUE	reported	114119	genus.Collinsella.id.815	2	195739311	0.0202658	1.72e-06	18340	Collinsella	TRUE	reported	2	TRUE
genus.Collinsella.id.815.1109	rs75672793	A	G	A	G	-0.108908	-0.0186557	#N/A	0.0463606	FALSE	FALSE	FALSE	finngen_R8_N14_ENDOMETRIOSIS	4	148897142	0.551315	0.0313126	13456	100663	Endometriosis	TRUE	reported	114119	genus.Collinsella.id.815	4	149818294	0.0240522	6.14e-06	18340	Collinsella	TRUE	reported	2	TRUE
genus.Collinsella.id.815.1110	rs9541268	C	A	C	A	0.09597	-0.0242258	#N/A	0.090165	FALSE	FALSE	FALSE	finngen_R8_N14_ENDOMETRIOSIS	13	68035929	0.292104	0.0229952	13456	100663	Endometriosis	TRUE	reported	114119	genus.Collinsella.id.815	13	68610061	0.0197312	8.79e-07	18340	Collinsella	TRUE	reported	2	TRUE
genus.Coprobacter.id.949.1111	rs11532348	C	T	C	T	-0.103931	-0.00277995	#N/A	0.150326	FALSE	FALSE	FALSE	finngen_R8_N14_ENDOMETRIOSIS	12	97896018	0.880735	0.0185284	13456	100663	Endometriosis	TRUE	reported	114119	genus.Coprobacter.id.949	12	98289796	0.0226826	5.71e-06	18340	Coprobacter	TRUE	reported	2	TRUE
genus.Coprobacter.id.949.1112	rs12684609	T	C	T	C	0.100827	0.000334794	#N/A	0.196225	FALSE	FALSE	FALSE	finngen_R8_N14_ENDOMETRIOSIS	9	134893022	0.983947	0.0166389	13456	100663	Endometriosis	TRUE	reported	114119	genus.Coprobacter.id.949	9	137784868	0.0220366	6.1e-06	18340	Coprobacter	TRUE	reported	2	TRUE
genus.Coprobacter.id.949.1113	rs12996055	A	C	A	C	0.0921817	-0.0298273	#N/A	0.266695	FALSE	FALSE	FALSE	finngen_R8_N14_ENDOMETRIOSIS	2	136465888	0.0478762	0.0150759	13456	100663	Endometriosis	TRUE	reported	114119	genus.Coprobacter.id.949	2	137223458	0.0209405	8.08e-06	18340	Coprobacter	TRUE	reported	2	TRUE
genus.Coprobacter.id.949.1114	rs143662916	C	T	C	T	0.253264	-0.0452351	#N/A	0.0295109	FALSE	FALSE	FALSE	finngen_R8_N14_ENDOMETRIOSIS	11	103679246	0.24697	0.0390719	13456	100663	Endometriosis	TRUE	reported	114119	genus.Coprobacter.id.949	11	103549974	0.0540141	3.07e-06	18340	Coprobacter	TRUE	reported	2	TRUE
genus.Coprobacter.id.949.1115	rs189356	G	A	G	A	0.0781125	0.0226557	#N/A	0.571033	FALSE	FALSE	FALSE	finngen_R8_N14_ENDOMETRIOSIS	20	58999796	0.089929	0.0133602	13456	100663	Endometriosis	TRUE	reported	114119	genus.Coprobacter.id.949	20	57574851	0.0171916	6.26e-06	18340	Coprobacter	TRUE	reported	2	TRUE
genus.Coprobacter.id.949.1116	rs213863	C	T	C	T	-0.0887412	-0.000218638	#N/A	0.359353	FALSE	FALSE	FALSE	finngen_R8_N14_ENDOMETRIOSIS	6	96787063	0.987329	0.0137665	13456	100663	Endometriosis	TRUE	reported	114119	genus.Coprobacter.id.949	6	97234939	0.0188377	2.35e-06	18340	Coprobacter	TRUE	reported	2	TRUE
genus.Coprobacter.id.949.1117	rs28402691	T	C	T	C	0.110695	-0.00030481	#N/A	0.149078	FALSE	FALSE	FALSE	finngen_R8_N14_ENDOMETRIOSIS	4	95468089	0.986965	0.0186566	13456	100663	Endometriosis	TRUE	reported	114119	genus.Coprobacter.id.949	4	96389240	0.0251199	9.56e-06	18340	Coprobacter	TRUE	reported	2	TRUE
genus.Coprobacter.id.949.1118	rs305411	A	G	A	G	0.129218	0.000481846	#N/A	0.101614	FALSE	FALSE	FALSE	finngen_R8_N14_ENDOMETRIOSIS	1	87767445	0.982586	0.0220763	13456	100663	Endometriosis	TRUE	reported	114119	genus.Coprobacter.id.949	1	88233128	0.0264518	1.01e-06	18340	Coprobacter	TRUE	reported	2	TRUE
genus.Coprobacter.id.949.1119	rs3828477	G	T	G	T	-0.091218	-0.00159434	#N/A	0.34377	FALSE	FALSE	FALSE	finngen_R8_N14_ENDOMETRIOSIS	3	46442226	0.908658	0.0138963	13456	100663	Endometriosis	TRUE	reported	114119	genus.Coprobacter.id.949	3	46483717	0.019569	2.89e-06	18340	Coprobacter	TRUE	reported	2	TRUE
genus.Coprobacter.id.949.1120	rs5011652	G	C	G	C	0.0899597	-0.0414897	#N/A	0.268253	FALSE	TRUE	TRUE	finngen_R8_N14_ENDOMETRIOSIS	15	90623376	0.00544064	0.0149259	13456	100663	Endometriosis	TRUE	reported	114119	genus.Coprobacter.id.949	15	91166608	0.020001	5.51e-06	18340	Coprobacter	TRUE	reported	2	FALSE
genus.Coprobacter.id.949.1121	rs55672356	T	A	T	A	-0.193354	0.0117259	#N/A	0.0323397	FALSE	TRUE	TRUE	finngen_R8_N14_ENDOMETRIOSIS	4	34850821	0.753205	0.0372942	13456	100663	Endometriosis	TRUE	reported	114119	genus.Coprobacter.id.949	4	34852443	0.0413815	2.74e-06	18340	Coprobacter	TRUE	reported	2	FALSE
genus.Coprobacter.id.949.1122	rs72821405	T	C	T	C	-0.147365	-0.0197112	#N/A	0.0891355	FALSE	FALSE	FALSE	finngen_R8_N14_ENDOMETRIOSIS	6	4714563	0.401508	0.0234956	13456	100663	Endometriosis	TRUE	reported	114119	genus.Coprobacter.id.949	6	4714797	0.0319978	4.76e-06	18340	Coprobacter	TRUE	reported	2	TRUE
genus.Coprobacter.id.949.1123	rs74919520	G	A	G	A	0.125703	-0.00338886	#N/A	0.107387	FALSE	FALSE	FALSE	finngen_R8_N14_ENDOMETRIOSIS	2	32017383	0.873571	0.0212969	13456	100663	Endometriosis	TRUE	reported	114119	genus.Coprobacter.id.949	2	32242452	0.0276296	5.76e-06	18340	Coprobacter	TRUE	reported	2	TRUE
genus.Coprobacter.id.949.1124	rs76001613	C	G	C	G	0.21591	-0.0309892	#N/A	0.0683945	FALSE	TRUE	TRUE	finngen_R8_N14_ENDOMETRIOSIS	4	3850658	0.239735	0.0263592	13456	100663	Endometriosis	TRUE	reported	114119	genus.Coprobacter.id.949	4	3852385	0.0493019	9.13e-06	18340	Coprobacter	TRUE	reported	2	FALSE
genus.Coprococcus1.id.11301.1125	rs1010560	C	A	C	A	0.0580232	0.0181997	#N/A	0.265543	FALSE	FALSE	FALSE	finngen_R8_N14_ENDOMETRIOSIS	1	29927454	0.223508	0.0149515	13456	100663	Endometriosis	TRUE	reported	114119	genus.Coprococcus1.id.11301	1	30400301	0.0122722	1.96e-06	18340	Coprococcus1	TRUE	reported	2	TRUE
genus.Coprococcus1.id.11301.1126	rs12794898	G	T	G	T	0.0903299	-0.0355594	#N/A	0.131302	FALSE	FALSE	FALSE	finngen_R8_N14_ENDOMETRIOSIS	11	124684165	0.0716044	0.0197374	13456	100663	Endometriosis	TRUE	reported	114119	genus.Coprococcus1.id.11301	11	124554061	0.0197212	4.92e-06	18340	Coprococcus1	TRUE	reported	2	TRUE
genus.Coprococcus1.id.11301.1127	rs12886051	G	C	G	C	-0.0521782	0.00781193	#N/A	0.296946	FALSE	TRUE	TRUE	finngen_R8_N14_ENDOMETRIOSIS	14	29429250	0.589512	0.0144788	13456	100663	Endometriosis	TRUE	reported	114119	genus.Coprococcus1.id.11301	14	29898456	0.0118051	8.01e-06	18340	Coprococcus1	TRUE	reported	2	FALSE
genus.Coprococcus1.id.11301.1128	rs1519491	T	C	T	C	0.0499197	-0.00506375	#N/A	0.395828	FALSE	FALSE	FALSE	finngen_R8_N14_ENDOMETRIOSIS	2	21856898	0.707522	0.0134966	13456	100663	Endometriosis	TRUE	reported	114119	genus.Coprococcus1.id.11301	2	22079770	0.0113558	8.95e-06	18340	Coprococcus1	TRUE	reported	2	TRUE
genus.Coprococcus1.id.11301.1129	rs1576241	A	G	A	G	-0.0510343	0.000998743	#N/A	0.382342	FALSE	FALSE	FALSE	finngen_R8_N14_ENDOMETRIOSIS	6	71819574	0.941518	0.013614	13456	100663	Endometriosis	TRUE	reported	114119	genus.Coprococcus1.id.11301	6	72529277	0.0109535	3.33e-06	18340	Coprococcus1	TRUE	reported	2	TRUE
genus.Coprococcus1.id.11301.1130	rs1762123	C	T	C	T	-0.0891532	0.0189305	#N/A	0.102402	FALSE	FALSE	FALSE	finngen_R8_N14_ENDOMETRIOSIS	6	149966958	0.386868	0.0218772	13456	100663	Endometriosis	TRUE	reported	114119	genus.Coprococcus1.id.11301	6	150288094	0.0198554	8.01e-06	18340	Coprococcus1	TRUE	reported	2	TRUE
genus.Coprococcus1.id.11301.1131	rs2907920	A	G	A	G	0.0561173	-0.00136875	#N/A	0.28491	FALSE	FALSE	FALSE	finngen_R8_N14_ENDOMETRIOSIS	19	2600719	0.925756	0.0146884	13456	100663	Endometriosis	TRUE	reported	114119	genus.Coprococcus1.id.11301	19	2600717	0.0126824	7.65e-06	18340	Coprococcus1	TRUE	reported	2	TRUE
genus.Coprococcus1.id.11301.1132	rs4277593	G	A	G	A	-0.0585649	0.00115506	#N/A	0.410588	FALSE	FALSE	FALSE	finngen_R8_N14_ENDOMETRIOSIS	20	4338773	0.931621	0.0134614	13456	100663	Endometriosis	TRUE	reported	114119	genus.Coprococcus1.id.11301	20	4319420	0.0109914	1.14e-07	18340	Coprococcus1	TRUE	reported	2	TRUE
genus.Coprococcus1.id.11301.1133	rs56405618	A	G	A	G	-0.08963	-0.0165033	#N/A	0.116308	FALSE	FALSE	FALSE	finngen_R8_N14_ENDOMETRIOSIS	4	173547165	0.426464	0.0207521	13456	100663	Endometriosis	TRUE	reported	114119	genus.Coprococcus1.id.11301	4	174468316	0.0186508	1.57e-06	18340	Coprococcus1	TRUE	reported	2	TRUE
genus.Coprococcus1.id.11301.1134	rs73031725	T	C	T	C	0.167591	0.0377802	#N/A	0.0314174	FALSE	FALSE	FALSE	finngen_R8_N14_ENDOMETRIOSIS	11	134752388	0.317684	0.0378094	13456	100663	Endometriosis	TRUE	reported	114119	genus.Coprococcus1.id.11301	11	134622282	0.0355224	1.98e-06	18340	Coprococcus1	TRUE	reported	2	TRUE
genus.Coprococcus1.id.11301.1135	rs73167075	T	C	T	C	0.0573137	0.046255	#N/A	0.210211	FALSE	FALSE	FALSE	finngen_R8_N14_ENDOMETRIOSIS	3	165975355	0.00404213	0.0160895	13456	100663	Endometriosis	TRUE	reported	114119	genus.Coprococcus1.id.11301	3	165693143	0.0127573	8.57e-06	18340	Coprococcus1	TRUE	reported	2	TRUE
genus.Coprococcus1.id.11301.1136	rs74101919	T	C	T	C	-0.0718989	-0.0169848	#N/A	0.106959	FALSE	FALSE	FALSE	finngen_R8_N14_ENDOMETRIOSIS	1	94958765	0.426883	0.021377	13456	100663	Endometriosis	TRUE	reported	114119	genus.Coprococcus1.id.11301	1	95424321	0.0144651	1.03e-06	18340	Coprococcus1	TRUE	reported	2	TRUE
genus.Coprococcus1.id.11301.1137	rs7784490	C	G	C	G	-0.0518543	-0.00857291	#N/A	0.330902	FALSE	TRUE	TRUE	finngen_R8_N14_ENDOMETRIOSIS	7	132872075	0.540091	0.0139926	13456	100663	Endometriosis	TRUE	reported	114119	genus.Coprococcus1.id.11301	7	132556835	0.0113136	4.55e-06	18340	Coprococcus1	TRUE	reported	2	FALSE
genus.Coprococcus1.id.11301.1138	rs946513	C	T	C	T	0.205899	0.00624785	#N/A	0.046355	FALSE	FALSE	FALSE	finngen_R8_N14_ENDOMETRIOSIS	10	15871821	0.845575	0.0320785	13456	100663	Endometriosis	TRUE	reported	114119	genus.Coprococcus1.id.11301	10	15913820	0.0460018	8.62e-06	18340	Coprococcus1	TRUE	reported	2	TRUE
genus.Coprococcus2.id.11302.1139	rs10070053	A	G	A	G	0.0594312	-0.0152361	#N/A	0.413048	FALSE	FALSE	FALSE	finngen_R8_N14_ENDOMETRIOSIS	5	34794684	0.256476	0.0134267	13456	100663	Endometriosis	TRUE	reported	114119	genus.Coprococcus2.id.11302	5	34794789	0.0135375	7.65e-06	18340	Coprococcus2	TRUE	reported	2	TRUE
genus.Coprococcus2.id.11302.1140	rs12634070	T	C	T	C	0.0736486	-0.0305392	#N/A	0.256493	FALSE	FALSE	FALSE	finngen_R8_N14_ENDOMETRIOSIS	3	180827092	0.0438793	0.0151541	13456	100663	Endometriosis	TRUE	reported	114119	genus.Coprococcus2.id.11302	3	180544880	0.0164921	9.95e-06	18340	Coprococcus2	TRUE	reported	2	TRUE
genus.Coprococcus2.id.11302.1141	rs1958519	T	A	T	A	0.0665288	0.0118425	#N/A	0.45952	FALSE	TRUE	TRUE	finngen_R8_N14_ENDOMETRIOSIS	14	86366911	0.372322	0.0132744	13456	100663	Endometriosis	TRUE	reported	114119	genus.Coprococcus2.id.11302	14	86833255	0.0138558	1.58e-06	18340	Coprococcus2	TRUE	reported	2	FALSE
genus.Coprococcus2.id.11302.1142	rs2482516	C	T	C	T	0.0754415	0.000425799	#N/A	0.226139	FALSE	FALSE	FALSE	finngen_R8_N14_ENDOMETRIOSIS	9	25554070	0.97864	0.0159037	13456	100663	Endometriosis	TRUE	reported	114119	genus.Coprococcus2.id.11302	9	25554068	0.0164619	4.72e-06	18340	Coprococcus2	TRUE	reported	2	TRUE
genus.Coprococcus2.id.11302.1143	rs35890118	A	G	A	G	-0.066536	-0.00877081	#N/A	0.253274	FALSE	FALSE	FALSE	finngen_R8_N14_ENDOMETRIOSIS	10	127917495	0.564644	0.0152282	13456	100663	Endometriosis	TRUE	reported	114119	genus.Coprococcus2.id.11302	10	129715759	0.0147661	8.26e-06	18340	Coprococcus2	TRUE	reported	2	TRUE
genus.Coprococcus2.id.11302.1144	rs59936925	A	T	A	T	0.117085	-0.00101265	#N/A	0.110085	FALSE	TRUE	TRUE	finngen_R8_N14_ENDOMETRIOSIS	20	50650233	0.961922	0.0212112	13456	100663	Endometriosis	TRUE	reported	114119	genus.Coprococcus2.id.11302	20	49266770	0.0233995	9.38e-07	18340	Coprococcus2	TRUE	reported	2	FALSE
genus.Coprococcus2.id.11302.1145	rs61823518	A	C	A	C	-0.0955381	-0.043154	#N/A	0.107227	FALSE	FALSE	FALSE	finngen_R8_N14_ENDOMETRIOSIS	1	223514894	0.0435051	0.0213757	13456	100663	Endometriosis	TRUE	reported	114119	genus.Coprococcus2.id.11302	1	223688236	0.0215724	6.68e-06	18340	Coprococcus2	TRUE	reported	2	TRUE
genus.Coprococcus2.id.11302.1146	rs6677933	C	T	C	T	-0.0804405	-0.0115725	#N/A	0.147106	FALSE	FALSE	FALSE	finngen_R8_N14_ENDOMETRIOSIS	1	111596386	0.53574	0.0186874	13456	100663	Endometriosis	TRUE	reported	114119	genus.Coprococcus2.id.11302	1	112139008	0.0164216	1.19e-06	18340	Coprococcus2	TRUE	reported	2	TRUE
genus.Coprococcus2.id.11302.1147	rs72680320	T	C	T	C	-0.0649382	0.00503175	#N/A	0.334646	FALSE	FALSE	FALSE	finngen_R8_N14_ENDOMETRIOSIS	4	130204631	0.719668	0.0140198	13456	100663	Endometriosis	TRUE	reported	114119	genus.Coprococcus2.id.11302	4	131125786	0.013919	2.27e-06	18340	Coprococcus2	TRUE	reported	2	TRUE
genus.Coprococcus2.id.11302.1148	rs9426473	A	G	A	G	0.0727361	0.0020428	#N/A	0.258827	FALSE	FALSE	FALSE	finngen_R8_N14_ENDOMETRIOSIS	1	4150395	0.892057	0.0150536	13456	100663	Endometriosis	TRUE	reported	114119	genus.Coprococcus2.id.11302	1	4210455	0.0161662	6.31e-06	18340	Coprococcus2	TRUE	reported	2	TRUE
genus.Coprococcus3.id.11303.1149	rs10810043	A	G	A	G	0.0515518	0.00602384	#N/A	0.336989	FALSE	FALSE	FALSE	finngen_R8_N14_ENDOMETRIOSIS	9	13799810	0.667683	0.0140308	13456	100663	Endometriosis	TRUE	reported	114119	genus.Coprococcus3.id.11303	9	13799809	0.0115923	9.27e-06	18340	Coprococcus3	TRUE	reported	2	TRUE
genus.Coprococcus3.id.11303.1150	rs11077359	T	C	T	C	-0.0645443	0.0113899	#N/A	0.16985	FALSE	FALSE	FALSE	finngen_R8_N14_ENDOMETRIOSIS	17	78347880	0.51858	0.0176442	13456	100663	Endometriosis	TRUE	reported	114119	genus.Coprococcus3.id.11303	17	76343961	0.0148833	9.64e-06	18340	Coprococcus3	TRUE	reported	2	TRUE
genus.Coprococcus3.id.11303.1151	rs11080344	C	T	C	T	0.0516921	0.0246467	#N/A	0.443693	FALSE	FALSE	FALSE	finngen_R8_N14_ENDOMETRIOSIS	17	27777485	0.0627986	0.0132465	13456	100663	Endometriosis	TRUE	reported	114119	genus.Coprococcus3.id.11303	17	26104511	0.0113054	4.79e-06	18340	Coprococcus3	TRUE	reported	2	TRUE
genus.Coprococcus3.id.11303.1152	rs13247359	G	A	G	A	0.051211	-0.0177779	#N/A	0.446142	FALSE	FALSE	FALSE	finngen_R8_N14_ENDOMETRIOSIS	7	76728409	0.181838	0.0133156	13456	100663	Endometriosis	TRUE	reported	114119	genus.Coprococcus3.id.11303	7	76357726	0.0113031	7.33e-06	18340	Coprococcus3	TRUE	reported	2	TRUE
genus.Coprococcus3.id.11303.1153	rs178271	T	C	T	C	0.145257	-0.0173292	#N/A	0.01645	FALSE	FALSE	FALSE	finngen_R8_N14_ENDOMETRIOSIS	22	20977267	0.740106	0.0522416	13456	100663	Endometriosis	TRUE	reported	114119	genus.Coprococcus3.id.11303	22	21331556	0.0294239	7.81e-07	18340	Coprococcus3	TRUE	reported	2	TRUE
genus.Coprococcus3.id.11303.1154	rs4575475	G	A	G	A	0.0619514	-0.0232473	#N/A	0.230637	FALSE	FALSE	FALSE	finngen_R8_N14_ENDOMETRIOSIS	14	98675414	0.139213	0.0157212	13456	100663	Endometriosis	TRUE	reported	114119	genus.Coprococcus3.id.11303	14	99141751	0.0137787	7.04e-06	18340	Coprococcus3	TRUE	reported	2	TRUE
genus.Coprococcus3.id.11303.1155	rs62481985	G	C	G	C	-0.0582385	-0.0168191	#N/A	0.424182	FALSE	TRUE	TRUE	finngen_R8_N14_ENDOMETRIOSIS	8	4270818	0.209742	0.0134094	13456	100663	Endometriosis	TRUE	reported	114119	genus.Coprococcus3.id.11303	8	4128340	0.0115052	4.18e-07	18340	Coprococcus3	TRUE	reported	2	FALSE
genus.Coprococcus3.id.11303.1156	rs7521171	G	A	G	A	-0.0596434	0.00207634	#N/A	0.310672	FALSE	FALSE	FALSE	finngen_R8_N14_ENDOMETRIOSIS	1	150026539	0.88463	0.0143095	13456	100663	Endometriosis	TRUE	reported	114119	genus.Coprococcus3.id.11303	1	149998497	0.0129279	4.32e-06	18340	Coprococcus3	TRUE	reported	2	TRUE
genus.Coprococcus3.id.11303.1157	rs8100692	T	C	T	C	0.0577411	0.0254305	#N/A	0.558735	FALSE	FALSE	FALSE	finngen_R8_N14_ENDOMETRIOSIS	19	39541492	0.0549971	0.0132527	13456	100663	Endometriosis	TRUE	reported	114119	genus.Coprococcus3.id.11303	19	40032132	0.0113476	4.16e-07	18340	Coprococcus3	TRUE	reported	2	TRUE
genus.DefluviitaleaceaeUCG011.id.11287.1158	rs112893842	T	C	T	C	0.11381	0.0332675	#N/A	0.0896631	FALSE	FALSE	FALSE	finngen_R8_N14_ENDOMETRIOSIS	9	8786663	0.149223	0.0230659	13456	100663	Endometriosis	TRUE	reported	114119	genus.DefluviitaleaceaeUCG011.id.11287	9	8786663	0.0232806	1.45e-06	18340	DefluviitaleaceaeUCG011	TRUE	reported	2	TRUE
genus.DefluviitaleaceaeUCG011.id.11287.1159	rs1582238	T	C	T	C	0.0805036	0.00146819	#N/A	0.3587	FALSE	FALSE	FALSE	finngen_R8_N14_ENDOMETRIOSIS	1	118181062	0.915373	0.0138164	13456	100663	Endometriosis	TRUE	reported	114119	genus.DefluviitaleaceaeUCG011.id.11287	1	118723685	0.0167257	1.57e-06	18340	DefluviitaleaceaeUCG011	TRUE	reported	2	TRUE
genus.DefluviitaleaceaeUCG011.id.11287.1160	rs28696126	A	T	A	T	-0.106503	0.0080896	#N/A	0.128689	FALSE	TRUE	TRUE	finngen_R8_N14_ENDOMETRIOSIS	7	80105225	0.68282	0.0197975	13456	100663	Endometriosis	TRUE	reported	114119	genus.DefluviitaleaceaeUCG011.id.11287	7	79734541	0.0238473	6.63e-06	18340	DefluviitaleaceaeUCG011	TRUE	reported	2	FALSE
genus.DefluviitaleaceaeUCG011.id.11287.1161	rs2892880	G	A	G	A	0.0817755	-0.028599	#N/A	0.249732	FALSE	FALSE	FALSE	finngen_R8_N14_ENDOMETRIOSIS	4	119820571	0.0605787	0.0152401	13456	100663	Endometriosis	TRUE	reported	114119	genus.DefluviitaleaceaeUCG011.id.11287	4	120741726	0.0181686	6.83e-06	18340	DefluviitaleaceaeUCG011	TRUE	reported	2	TRUE
genus.DefluviitaleaceaeUCG011.id.11287.1162	rs4344384	G	T	G	T	0.0715978	-0.00430059	#N/A	0.497427	FALSE	FALSE	FALSE	finngen_R8_N14_ENDOMETRIOSIS	10	64647609	0.745138	0.0132303	13456	100663	Endometriosis	TRUE	reported	114119	genus.DefluviitaleaceaeUCG011.id.11287	10	66407366	0.0156309	4.83e-06	18340	DefluviitaleaceaeUCG011	TRUE	reported	2	TRUE
genus.DefluviitaleaceaeUCG011.id.11287.1163	rs4677103	A	G	A	G	0.0977912	-0.0253043	#N/A	0.179406	FALSE	FALSE	FALSE	finngen_R8_N14_ENDOMETRIOSIS	3	72158643	0.148426	0.0175102	13456	100663	Endometriosis	TRUE	reported	114119	genus.DefluviitaleaceaeUCG011.id.11287	3	72207794	0.0197263	9.6e-07	18340	DefluviitaleaceaeUCG011	TRUE	reported	2	TRUE
genus.DefluviitaleaceaeUCG011.id.11287.1164	rs55658617	T	C	T	C	0.174369	0.0174912	#N/A	0.0350279	FALSE	FALSE	FALSE	finngen_R8_N14_ENDOMETRIOSIS	21	40439076	0.627615	0.036058	13456	100663	Endometriosis	TRUE	reported	114119	genus.DefluviitaleaceaeUCG011.id.11287	21	41811003	0.0362226	2.15e-06	18340	DefluviitaleaceaeUCG011	TRUE	reported	2	TRUE
genus.DefluviitaleaceaeUCG011.id.11287.1165	rs72731813	C	T	C	T	-0.147383	-0.0119769	#N/A	0.0486637	FALSE	FALSE	FALSE	finngen_R8_N14_ENDOMETRIOSIS	4	146493591	0.697394	0.0308016	13456	100663	Endometriosis	TRUE	reported	114119	genus.DefluviitaleaceaeUCG011.id.11287	4	147414743	0.0293796	4.33e-07	18340	DefluviitaleaceaeUCG011	TRUE	reported	2	TRUE
genus.DefluviitaleaceaeUCG011.id.11287.1166	rs9608282	T	G	T	G	0.142939	-0.035479	#N/A	0.0329587	FALSE	FALSE	FALSE	finngen_R8_N14_ENDOMETRIOSIS	22	24408113	0.338223	0.0370467	13456	100663	Endometriosis	TRUE	reported	114119	genus.DefluviitaleaceaeUCG011.id.11287	22	24804081	0.0299793	2.52e-06	18340	DefluviitaleaceaeUCG011	TRUE	reported	2	TRUE
genus.DefluviitaleaceaeUCG011.id.11287.1167	rs9725395	A	G	A	G	-0.13834	-0.0182121	#N/A	0.113064	FALSE	FALSE	FALSE	finngen_R8_N14_ENDOMETRIOSIS	1	84739949	0.383509	0.0208986	13456	100663	Endometriosis	TRUE	reported	114119	genus.DefluviitaleaceaeUCG011.id.11287	1	85205632	0.029554	3.52e-06	18340	DefluviitaleaceaeUCG011	TRUE	reported	2	TRUE
genus.Desulfovibrio.id.3173.1168	rs11160353	T	A	T	A	-0.0691756	0.00140835	#N/A	0.408713	FALSE	TRUE	TRUE	finngen_R8_N14_ENDOMETRIOSIS	14	96650567	0.916488	0.0134309	13456	100663	Endometriosis	TRUE	reported	114119	genus.Desulfovibrio.id.3173	14	97116904	0.0147285	2.7e-06	18340	Desulfovibrio	TRUE	reported	2	FALSE
genus.Desulfovibrio.id.3173.1169	rs12031543	T	C	T	C	-0.127185	0.0449336	#N/A	0.138738	FALSE	FALSE	FALSE	finngen_R8_N14_ENDOMETRIOSIS	1	68198632	0.0195839	0.0192499	13456	100663	Endometriosis	TRUE	reported	114119	genus.Desulfovibrio.id.3173	1	68664315	0.0281887	6.55e-06	18340	Desulfovibrio	TRUE	reported	2	TRUE
genus.Desulfovibrio.id.3173.1170	rs13066142	G	A	G	A	0.119141	-0.0320616	#N/A	0.0914645	FALSE	FALSE	FALSE	finngen_R8_N14_ENDOMETRIOSIS	3	67428549	0.161276	0.0228882	13456	100663	Endometriosis	TRUE	reported	114119	genus.Desulfovibrio.id.3173	3	67478973	0.0250891	3.79e-06	18340	Desulfovibrio	TRUE	reported	2	TRUE
genus.Desulfovibrio.id.3173.1171	rs16863365	A	G	A	G	0.109402	-0.0427393	#N/A	0.0464917	FALSE	FALSE	FALSE	finngen_R8_N14_ENDOMETRIOSIS	2	197225187	0.175877	0.0315755	13456	100663	Endometriosis	TRUE	reported	114119	genus.Desulfovibrio.id.3173	2	198089911	0.0226964	1.79e-06	18340	Desulfovibrio	TRUE	reported	2	TRUE
genus.Desulfovibrio.id.3173.1172	rs2032031	A	G	A	G	-0.0654931	0.00670831	#N/A	0.50879	FALSE	FALSE	FALSE	finngen_R8_N14_ENDOMETRIOSIS	10	128372006	0.611968	0.0132244	13456	100663	Endometriosis	TRUE	reported	114119	genus.Desulfovibrio.id.3173	10	130170270	0.0148681	9.14e-06	18340	Desulfovibrio	TRUE	reported	2	TRUE
genus.Desulfovibrio.id.3173.1173	rs2590913	G	A	G	A	0.154496	-0.0400229	#N/A	0.052571	FALSE	FALSE	FALSE	finngen_R8_N14_ENDOMETRIOSIS	13	63690313	0.188132	0.0304096	13456	100663	Endometriosis	TRUE	reported	114119	genus.Desulfovibrio.id.3173	13	64264446	0.0339396	6.65e-06	18340	Desulfovibrio	TRUE	reported	2	TRUE
genus.Desulfovibrio.id.3173.1174	rs2853179	C	T	C	T	0.0811971	0.013324	#N/A	0.228747	FALSE	FALSE	FALSE	finngen_R8_N14_ENDOMETRIOSIS	8	104449819	0.399479	0.0158139	13456	100663	Endometriosis	TRUE	reported	114119	genus.Desulfovibrio.id.3173	8	105462047	0.0174234	2.42e-06	18340	Desulfovibrio	TRUE	reported	2	TRUE
genus.Desulfovibrio.id.3173.1175	rs4797774	G	A	G	A	0.212582	0.000438904	#N/A	0.043347	FALSE	FALSE	FALSE	finngen_R8_N14_ENDOMETRIOSIS	18	13447996	0.989553	0.0335212	13456	100663	Endometriosis	TRUE	reported	114119	genus.Desulfovibrio.id.3173	18	13447995	0.0470044	5.64e-06	18340	Desulfovibrio	TRUE	reported	2	TRUE
genus.Desulfovibrio.id.3173.1176	rs6580353	T	C	T	C	0.0770979	-0.00333151	#N/A	0.201746	FALSE	FALSE	FALSE	finngen_R8_N14_ENDOMETRIOSIS	5	140031102	0.841628	0.0166733	13456	100663	Endometriosis	TRUE	reported	114119	genus.Desulfovibrio.id.3173	5	139410687	0.0169735	4.94e-06	18340	Desulfovibrio	TRUE	reported	2	TRUE
genus.Desulfovibrio.id.3173.1177	rs72647089	T	G	T	G	-0.106594	-0.0140777	#N/A	0.080569	FALSE	FALSE	FALSE	finngen_R8_N14_ENDOMETRIOSIS	8	57060357	0.562258	0.0242932	13456	100663	Endometriosis	TRUE	reported	114119	genus.Desulfovibrio.id.3173	8	57972916	0.0239337	8.3e-06	18340	Desulfovibrio	TRUE	reported	2	TRUE
genus.Desulfovibrio.id.3173.1178	rs7729080	C	A	C	A	-0.070287	0.00567709	#N/A	0.294477	FALSE	FALSE	FALSE	finngen_R8_N14_ENDOMETRIOSIS	5	53358148	0.695871	0.0145231	13456	100663	Endometriosis	TRUE	reported	114119	genus.Desulfovibrio.id.3173	5	52653978	0.0157691	9.96e-06	18340	Desulfovibrio	TRUE	reported	2	TRUE
genus.Dialister.id.2183.1179	rs10138457	T	C	T	C	-0.113054	0.035455	#N/A	0.0930209	FALSE	FALSE	FALSE	finngen_R8_N14_ENDOMETRIOSIS	14	101991715	0.119355	0.0227642	13456	100663	Endometriosis	TRUE	reported	114119	genus.Dialister.id.2183	14	102458052	0.0261933	7.88e-06	18340	Dialister	TRUE	reported	2	TRUE
genus.Dialister.id.2183.1180	rs10938938	G	A	G	A	-0.0773514	-0.00379366	#N/A	0.15793	FALSE	FALSE	FALSE	finngen_R8_N14_ENDOMETRIOSIS	4	23292736	0.834085	0.0181111	13456	100663	Endometriosis	TRUE	reported	114119	genus.Dialister.id.2183	4	23294359	0.0170915	7.37e-06	18340	Dialister	TRUE	reported	2	TRUE
genus.Dialister.id.2183.1181	rs11071887	T	C	T	C	0.0662403	0.0204161	#N/A	0.324433	FALSE	FALSE	FALSE	finngen_R8_N14_ENDOMETRIOSIS	15	32662894	0.149457	0.0141636	13456	100663	Endometriosis	TRUE	reported	114119	genus.Dialister.id.2183	15	32955095	0.0146315	5.91e-06	18340	Dialister	TRUE	reported	2	TRUE
genus.Dialister.id.2183.1182	rs11166701	G	A	G	A	-0.0655301	-0.0188986	#N/A	0.511173	FALSE	FALSE	FALSE	finngen_R8_N14_ENDOMETRIOSIS	8	137283482	0.153436	0.0132389	13456	100663	Endometriosis	TRUE	reported	114119	genus.Dialister.id.2183	8	138295725	0.013186	5.51e-07	18340	Dialister	TRUE	reported	2	TRUE
genus.Dialister.id.2183.1183	rs2314294	T	C	T	C	0.0865932	-0.0146167	#N/A	0.135693	FALSE	FALSE	FALSE	finngen_R8_N14_ENDOMETRIOSIS	16	9243005	0.449606	0.0193324	13456	100663	Endometriosis	TRUE	reported	114119	genus.Dialister.id.2183	16	9336862	0.0193719	8.08e-06	18340	Dialister	TRUE	reported	2	TRUE
genus.Dialister.id.2183.1184	rs2435610	A	C	A	C	0.0647131	-0.00719049	#N/A	0.250221	FALSE	FALSE	FALSE	finngen_R8_N14_ENDOMETRIOSIS	7	151192947	0.638527	0.0153068	13456	100663	Endometriosis	TRUE	reported	114119	genus.Dialister.id.2183	7	150890034	0.0143314	5.93e-06	18340	Dialister	TRUE	reported	2	TRUE
genus.Dialister.id.2183.1185	rs4747450	C	A	C	A	0.0668509	-0.0148482	#N/A	0.223511	FALSE	FALSE	FALSE	finngen_R8_N14_ENDOMETRIOSIS	10	22910724	0.350643	0.0159086	13456	100663	Endometriosis	TRUE	reported	114119	genus.Dialister.id.2183	10	23199653	0.0147685	5.84e-06	18340	Dialister	TRUE	reported	2	TRUE
genus.Dialister.id.2183.1186	rs4753063	G	A	G	A	-0.0596297	-0.00926649	#N/A	0.44609	FALSE	FALSE	FALSE	finngen_R8_N14_ENDOMETRIOSIS	11	92533963	0.484362	0.013251	13456	100663	Endometriosis	TRUE	reported	114119	genus.Dialister.id.2183	11	92267129	0.0130052	4.86e-06	18340	Dialister	TRUE	reported	2	TRUE
genus.Dialister.id.2183.1187	rs517089	T	A	T	A	0.076227	0.0268086	#N/A	0.168482	FALSE	TRUE	TRUE	finngen_R8_N14_ENDOMETRIOSIS	11	10945739	0.127869	0.0176076	13456	100663	Endometriosis	TRUE	reported	114119	genus.Dialister.id.2183	11	10967286	0.0170411	5.14e-06	18340	Dialister	TRUE	reported	2	FALSE
genus.Dialister.id.2183.1188	rs75416973	A	G	A	G	0.0727223	0.0209263	#N/A	0.222	FALSE	FALSE	FALSE	finngen_R8_N14_ENDOMETRIOSIS	1	172840493	0.189596	0.0159527	13456	100663	Endometriosis	TRUE	reported	114119	genus.Dialister.id.2183	1	172809633	0.016451	9.46e-06	18340	Dialister	TRUE	reported	2	TRUE
genus.Dialister.id.2183.1189	rs764177	C	A	C	A	-0.0601454	0.0105155	#N/A	0.364568	FALSE	FALSE	FALSE	finngen_R8_N14_ENDOMETRIOSIS	3	45767957	0.443636	0.0137266	13456	100663	Endometriosis	TRUE	reported	114119	genus.Dialister.id.2183	3	45809449	0.0135366	9.61e-06	18340	Dialister	TRUE	reported	2	TRUE
genus.Dialister.id.2183.1190	rs76680460	G	A	G	A	-0.161296	0.0279299	#N/A	0.0434363	FALSE	FALSE	FALSE	finngen_R8_N14_ENDOMETRIOSIS	9	25447082	0.393944	0.0327629	13456	100663	Endometriosis	TRUE	reported	114119	genus.Dialister.id.2183	9	25447080	0.0364332	8.19e-06	18340	Dialister	TRUE	reported	2	TRUE
genus.Dorea.id.1997.1191	rs11150408	T	G	T	G	0.0488254	0.0157187	#N/A	0.479699	FALSE	FALSE	FALSE	finngen_R8_N14_ENDOMETRIOSIS	16	81769892	0.235238	0.0132426	13456	100663	Endometriosis	TRUE	reported	114119	genus.Dorea.id.1997	16	81803497	0.0109063	7.06e-06	18340	Dorea	TRUE	reported	2	TRUE
genus.Dorea.id.1997.1192	rs12216169	T	A	T	A	0.0881722	-0.0332049	#N/A	0.118691	FALSE	TRUE	TRUE	finngen_R8_N14_ENDOMETRIOSIS	6	115757646	0.106446	0.0205683	13456	100663	Endometriosis	TRUE	reported	114119	genus.Dorea.id.1997	6	116078810	0.0193683	5.33e-06	18340	Dorea	TRUE	reported	2	FALSE
genus.Dorea.id.1997.1193	rs12537781	T	C	T	C	-0.055544	-0.0338723	#N/A	0.239151	FALSE	FALSE	FALSE	finngen_R8_N14_ENDOMETRIOSIS	7	155186473	0.0278279	0.0153985	13456	100663	Endometriosis	TRUE	reported	114119	genus.Dorea.id.1997	7	154978183	0.0125223	9.15e-06	18340	Dorea	TRUE	reported	2	TRUE
genus.Dorea.id.1997.1194	rs13279148	G	A	G	A	0.0715309	-0.0229357	#N/A	0.109777	FALSE	FALSE	FALSE	finngen_R8_N14_ENDOMETRIOSIS	8	126893620	0.280964	0.021273	13456	100663	Endometriosis	TRUE	reported	114119	genus.Dorea.id.1997	8	127905865	0.0150878	2.25e-06	18340	Dorea	TRUE	reported	2	TRUE
genus.Dorea.id.1997.1195	rs1899291	C	T	C	T	0.0697217	-0.0302084	#N/A	0.157443	FALSE	FALSE	FALSE	finngen_R8_N14_ENDOMETRIOSIS	4	60126622	0.0966251	0.0181821	13456	100663	Endometriosis	TRUE	reported	114119	genus.Dorea.id.1997	4	60992340	0.0150285	4.57e-06	18340	Dorea	TRUE	reported	2	TRUE
genus.Dorea.id.1997.1196	rs3005511	A	G	A	G	0.0516127	-0.0741314	#N/A	0.299519	FALSE	FALSE	FALSE	finngen_R8_N14_ENDOMETRIOSIS	6	73896090	2.94212e-07	0.0144587	13456	100663	Endometriosis	TRUE	reported	114119	genus.Dorea.id.1997	6	74605806	0.0112852	5.29e-06	18340	Dorea	TRUE	reported	2	TRUE
genus.Dorea.id.1997.1197	rs345219	T	G	T	G	-0.0497368	-0.00438947	#N/A	0.471028	FALSE	FALSE	FALSE	finngen_R8_N14_ENDOMETRIOSIS	3	6784833	0.741536	0.0133087	13456	100663	Endometriosis	TRUE	reported	114119	genus.Dorea.id.1997	3	6826520	0.0112621	8.8e-06	18340	Dorea	TRUE	reported	2	TRUE
genus.Dorea.id.1997.1198	rs3752849	G	A	G	A	0.163846	0.0238502	#N/A	0.0489978	FALSE	FALSE	FALSE	finngen_R8_N14_ENDOMETRIOSIS	11	8707510	0.4369	0.0306779	13456	100663	Endometriosis	TRUE	reported	114119	genus.Dorea.id.1997	11	8729057	0.036608	7.68e-06	18340	Dorea	TRUE	reported	2	TRUE
genus.Dorea.id.1997.1199	rs4793307	C	T	C	T	0.0574165	-0.00515822	#N/A	0.238432	FALSE	FALSE	FALSE	finngen_R8_N14_ENDOMETRIOSIS	17	72737384	0.740647	0.0155839	13456	100663	Endometriosis	TRUE	reported	114119	genus.Dorea.id.1997	17	70733523	0.0122472	4.01e-06	18340	Dorea	TRUE	reported	2	TRUE
genus.Dorea.id.1997.1200	rs62503162	A	G	A	G	-0.0974091	0.0474415	#N/A	0.0429527	FALSE	FALSE	FALSE	finngen_R8_N14_ENDOMETRIOSIS	8	15911148	0.146278	0.0326551	13456	100663	Endometriosis	TRUE	reported	114119	genus.Dorea.id.1997	8	15768657	0.0194379	7.47e-07	18340	Dorea	TRUE	reported	2	TRUE
genus.Dorea.id.1997.1201	rs62583469	T	A	T	A	-0.0634136	0.0158028	#N/A	0.137351	FALSE	TRUE	TRUE	finngen_R8_N14_ENDOMETRIOSIS	9	104053185	0.411489	0.0192417	13456	100663	Endometriosis	TRUE	reported	114119	genus.Dorea.id.1997	9	106815466	0.0142227	5.78e-06	18340	Dorea	TRUE	reported	2	FALSE
genus.Dorea.id.1997.1202	rs73729431	C	T	C	T	-0.13745	-0.109243	#N/A	0.0208452	FALSE	FALSE	FALSE	finngen_R8_N14_ENDOMETRIOSIS	6	25077822	0.0182738	0.0462891	13456	100663	Endometriosis	TRUE	reported	114119	genus.Dorea.id.1997	6	25078050	0.0299983	3.17e-06	18340	Dorea	TRUE	reported	2	TRUE
genus.Eggerthella.id.819.1203	rs112205261	T	C	T	C	-0.188618	0.00835156	#N/A	0.0809658	FALSE	FALSE	FALSE	finngen_R8_N14_ENDOMETRIOSIS	1	9076080	0.731592	0.024348	13456	100663	Endometriosis	TRUE	reported	114119	genus.Eggerthella.id.819	1	9136139	0.0403613	3.35e-06	18340	Eggerthella	TRUE	reported	2	TRUE
genus.Eggerthella.id.819.1204	rs13070736	A	C	A	C	-0.121331	-0.0334616	#N/A	0.165647	FALSE	FALSE	FALSE	finngen_R8_N14_ENDOMETRIOSIS	3	20765962	0.0601575	0.0178022	13456	100663	Endometriosis	TRUE	reported	114119	genus.Eggerthella.id.819	3	20807454	0.0272024	7.62e-06	18340	Eggerthella	TRUE	reported	2	TRUE
genus.Eggerthella.id.819.1205	rs1784446	G	A	G	A	0.0907728	0.0224777	#N/A	0.487639	FALSE	FALSE	FALSE	finngen_R8_N14_ENDOMETRIOSIS	11	102590868	0.0873836	0.0131497	13456	100663	Endometriosis	TRUE	reported	114119	genus.Eggerthella.id.819	11	102461599	0.0198096	5.23e-06	18340	Eggerthella	TRUE	reported	2	TRUE
genus.Eggerthella.id.819.1206	rs2223081	G	A	G	A	0.102572	-0.0284455	#N/A	0.284402	FALSE	FALSE	FALSE	finngen_R8_N14_ENDOMETRIOSIS	21	28405711	0.052992	0.0147006	13456	100663	Endometriosis	TRUE	reported	114119	genus.Eggerthella.id.819	21	29778032	0.0221108	3.89e-06	18340	Eggerthella	TRUE	reported	2	TRUE
genus.Eggerthella.id.819.1207	rs2240838	A	G	A	G	0.0980582	-0.000398177	#N/A	0.539277	FALSE	FALSE	FALSE	finngen_R8_N14_ENDOMETRIOSIS	7	38296353	0.976207	0.0133504	13456	100663	Endometriosis	TRUE	reported	114119	genus.Eggerthella.id.819	7	38335954	0.0197653	7.36e-07	18340	Eggerthella	TRUE	reported	2	TRUE
genus.Eggerthella.id.819.1208	rs3851328	T	G	T	G	-0.107774	-0.015302	#N/A	0.221965	FALSE	FALSE	FALSE	finngen_R8_N14_ENDOMETRIOSIS	2	45226666	0.337961	0.0159695	13456	100663	Endometriosis	TRUE	reported	114119	genus.Eggerthella.id.819	2	45453805	0.0236527	4.18e-06	18340	Eggerthella	TRUE	reported	2	TRUE
genus.Eggerthella.id.819.1209	rs6430926	C	T	C	T	0.0879736	-0.0324199	#N/A	0.469155	FALSE	FALSE	FALSE	finngen_R8_N14_ENDOMETRIOSIS	2	140579885	0.0150928	0.0133407	13456	100663	Endometriosis	TRUE	reported	114119	genus.Eggerthella.id.819	2	141337454	0.0197127	8.37e-06	18340	Eggerthella	TRUE	reported	2	TRUE
genus.Eggerthella.id.819.1210	rs67490567	T	C	T	C	0.108495	-0.00798298	#N/A	0.256043	FALSE	FALSE	FALSE	finngen_R8_N14_ENDOMETRIOSIS	15	65398986	0.601485	0.0152853	13456	100663	Endometriosis	TRUE	reported	114119	genus.Eggerthella.id.819	15	65691324	0.0245457	8.94e-06	18340	Eggerthella	TRUE	reported	2	TRUE
genus.Eggerthella.id.819.1211	rs76663501	C	T	C	T	0.175349	-0.0112992	#N/A	0.0517714	FALSE	FALSE	FALSE	finngen_R8_N14_ENDOMETRIOSIS	20	57072813	0.705913	0.0299434	13456	100663	Endometriosis	TRUE	reported	114119	genus.Eggerthella.id.819	20	55647869	0.0378576	4.83e-06	18340	Eggerthella	TRUE	reported	2	TRUE
genus.Eisenbergiella.id.11304.1212	rs11027642	C	T	C	T	0.129006	-0.00578988	#N/A	0.142026	FALSE	FALSE	FALSE	finngen_R8_N14_ENDOMETRIOSIS	11	23980294	0.758915	0.0188654	13456	100663	Endometriosis	TRUE	reported	114119	genus.Eisenbergiella.id.11304	11	24001840	0.0284844	4.92e-06	18340	Eisenbergiella	TRUE	reported	2	TRUE
genus.Eisenbergiella.id.11304.1213	rs11079158	T	C	T	C	0.100627	-0.00559882	#N/A	0.217079	FALSE	FALSE	FALSE	finngen_R8_N14_ENDOMETRIOSIS	17	55290280	0.726735	0.0160208	13456	100663	Endometriosis	TRUE	reported	114119	genus.Eisenbergiella.id.11304	17	53367641	0.022546	7.35e-06	18340	Eisenbergiella	TRUE	reported	2	TRUE
genus.Eisenbergiella.id.11304.1214	rs11938607	T	C	T	C	0.0978125	-0.00852434	#N/A	0.254018	FALSE	FALSE	FALSE	finngen_R8_N14_ENDOMETRIOSIS	4	188139277	0.574388	0.0151787	13456	100663	Endometriosis	TRUE	reported	114119	genus.Eisenbergiella.id.11304	4	189060431	0.0216636	8.22e-06	18340	Eisenbergiella	TRUE	reported	2	TRUE
genus.Eisenbergiella.id.11304.1215	rs12257723	A	C	A	C	-0.0952742	0.0163881	#N/A	0.32704	FALSE	FALSE	FALSE	finngen_R8_N14_ENDOMETRIOSIS	10	107657343	0.24492	0.0140939	13456	100663	Endometriosis	TRUE	reported	114119	genus.Eisenbergiella.id.11304	10	109417101	0.0211569	8.85e-06	18340	Eisenbergiella	TRUE	reported	2	TRUE
genus.Eisenbergiella.id.11304.1216	rs12278566	T	A	T	A	-0.121065	-0.0150581	#N/A	0.267787	FALSE	TRUE	TRUE	finngen_R8_N14_ENDOMETRIOSIS	11	124894631	0.313851	0.0149508	13456	100663	Endometriosis	TRUE	reported	114119	genus.Eisenbergiella.id.11304	11	124764527	0.0251658	1.65e-06	18340	Eisenbergiella	TRUE	reported	2	FALSE
genus.Eisenbergiella.id.11304.1217	rs12710729	C	A	C	A	0.0893384	-0.0126832	#N/A	0.31913	FALSE	FALSE	FALSE	finngen_R8_N14_ENDOMETRIOSIS	2	19773449	0.371345	0.0141877	13456	100663	Endometriosis	TRUE	reported	114119	genus.Eisenbergiella.id.11304	2	19973210	0.0199069	9.84e-06	18340	Eisenbergiella	TRUE	reported	2	TRUE
genus.Eisenbergiella.id.11304.1218	rs13258851	A	G	A	G	0.137001	-0.0146928	#N/A	0.14147	FALSE	FALSE	FALSE	finngen_R8_N14_ENDOMETRIOSIS	8	54418254	0.437654	0.0189301	13456	100663	Endometriosis	TRUE	reported	114119	genus.Eisenbergiella.id.11304	8	55330814	0.0302124	7.75e-06	18340	Eisenbergiella	TRUE	reported	2	TRUE
genus.Eisenbergiella.id.11304.1219	rs1508033	A	C	A	C	0.091546	0.00307823	#N/A	0.315659	FALSE	FALSE	FALSE	finngen_R8_N14_ENDOMETRIOSIS	15	53083004	0.829998	0.014337	13456	100663	Endometriosis	TRUE	reported	114119	genus.Eisenbergiella.id.11304	15	53375201	0.0195787	3.23e-06	18340	Eisenbergiella	TRUE	reported	2	TRUE
genus.Eisenbergiella.id.11304.1220	rs1553971	T	G	T	G	0.120965	-0.00538938	#N/A	0.226741	FALSE	FALSE	FALSE	finngen_R8_N14_ENDOMETRIOSIS	3	111700639	0.734742	0.0159061	13456	100663	Endometriosis	TRUE	reported	114119	genus.Eisenbergiella.id.11304	3	111419486	0.0263054	5.27e-06	18340	Eisenbergiella	TRUE	reported	2	TRUE
genus.Eisenbergiella.id.11304.1221	rs2683098	C	T	C	T	0.107319	-0.0262724	#N/A	0.216788	FALSE	FALSE	FALSE	finngen_R8_N14_ENDOMETRIOSIS	15	35886364	0.101876	0.0160606	13456	100663	Endometriosis	TRUE	reported	114119	genus.Eisenbergiella.id.11304	15	36178565	0.022515	2.24e-06	18340	Eisenbergiella	TRUE	reported	2	TRUE
genus.Eisenbergiella.id.11304.1222	rs3812426	G	A	G	A	0.106447	0.0158324	#N/A	0.155521	FALSE	FALSE	FALSE	finngen_R8_N14_ENDOMETRIOSIS	8	49910116	0.386079	0.0182664	13456	100663	Endometriosis	TRUE	reported	114119	genus.Eisenbergiella.id.11304	8	50822676	0.0224159	2.72e-06	18340	Eisenbergiella	TRUE	reported	2	TRUE
genus.Eisenbergiella.id.11304.1223	rs4462860	G	A	G	A	0.0939071	0.00771301	#N/A	0.395989	FALSE	FALSE	FALSE	finngen_R8_N14_ENDOMETRIOSIS	21	20237941	0.569125	0.0135473	13456	100663	Endometriosis	TRUE	reported	114119	genus.Eisenbergiella.id.11304	21	21610254	0.0201104	4.16e-06	18340	Eisenbergiella	TRUE	reported	2	TRUE
genus.Enterorhabdus.id.820.1224	rs10098492	T	C	T	C	0.132323	-0.00761875	#N/A	0.0571535	FALSE	FALSE	FALSE	finngen_R8_N14_ENDOMETRIOSIS	8	112097527	0.788315	0.0283753	13456	100663	Endometriosis	TRUE	reported	114119	genus.Enterorhabdus.id.820	8	113109756	0.0293688	6.41e-06	18340	Enterorhabdus	TRUE	reported	2	TRUE
genus.Enterorhabdus.id.820.1225	rs11098863	T	A	T	A	-0.0966008	-0.00567468	#N/A	0.480077	FALSE	TRUE	TRUE	finngen_R8_N14_ENDOMETRIOSIS	4	126415447	0.667478	0.0132089	13456	100663	Endometriosis	TRUE	reported	114119	genus.Enterorhabdus.id.820	4	127336602	0.0162677	3.06e-09	18340	Enterorhabdus	TRUE	reported	2	FALSE
genus.Enterorhabdus.id.820.1226	rs114731706	T	G	T	G	0.182308	-0.0574399	#N/A	0.0317182	FALSE	FALSE	FALSE	finngen_R8_N14_ENDOMETRIOSIS	2	19412192	0.127089	0.0376486	13456	100663	Endometriosis	TRUE	reported	114119	genus.Enterorhabdus.id.820	2	19611953	0.0382298	2.17e-06	18340	Enterorhabdus	TRUE	reported	2	TRUE
genus.Enterorhabdus.id.820.1227	rs2051957	C	T	C	T	0.0843291	-0.00103132	#N/A	0.199852	FALSE	FALSE	FALSE	finngen_R8_N14_ENDOMETRIOSIS	7	90080569	0.950512	0.016617	13456	100663	Endometriosis	TRUE	reported	114119	genus.Enterorhabdus.id.820	7	89709883	0.0189864	8.9e-06	18340	Enterorhabdus	TRUE	reported	2	TRUE
genus.Enterorhabdus.id.820.1228	rs3017103	A	G	A	G	0.0980897	-0.0191529	#N/A	0.19048	FALSE	FALSE	FALSE	finngen_R8_N14_ENDOMETRIOSIS	11	62406721	0.255321	0.0168375	13456	100663	Endometriosis	TRUE	reported	114119	genus.Enterorhabdus.id.820	11	62174193	0.0208995	2.94e-06	18340	Enterorhabdus	TRUE	reported	2	TRUE
genus.Enterorhabdus.id.820.1229	rs73331712	T	C	T	C	0.26199	0.0674154	#N/A	0.0419423	FALSE	FALSE	FALSE	finngen_R8_N14_ENDOMETRIOSIS	12	69121322	0.040535	0.0329136	13456	100663	Endometriosis	TRUE	reported	114119	genus.Enterorhabdus.id.820	12	69515102	0.055123	4.85e-06	18340	Enterorhabdus	TRUE	reported	2	TRUE
genus.Enterorhabdus.id.820.1230	rs77655283	G	A	G	A	0.132988	-0.0331723	#N/A	0.0705732	FALSE	FALSE	FALSE	finngen_R8_N14_ENDOMETRIOSIS	2	235531235	0.199887	0.025878	13456	100663	Endometriosis	TRUE	reported	114119	genus.Enterorhabdus.id.820	2	236439879	0.0298306	5.88e-06	18340	Enterorhabdus	TRUE	reported	2	TRUE
genus.Enterorhabdus.id.820.1231	rs7923280	A	T	A	T	0.0860019	-0.00783916	#N/A	0.282032	FALSE	TRUE	TRUE	finngen_R8_N14_ENDOMETRIOSIS	10	19991683	0.595354	0.0147604	13456	100663	Endometriosis	TRUE	reported	114119	genus.Enterorhabdus.id.820	10	20280612	0.0169148	5.24e-07	18340	Enterorhabdus	TRUE	reported	2	FALSE
genus.Enterorhabdus.id.820.1232	rs9470637	A	T	A	T	-0.0755513	0.00768139	#N/A	0.512074	FALSE	TRUE	TRUE	finngen_R8_N14_ENDOMETRIOSIS	6	37599413	0.56211	0.0132504	13456	100663	Endometriosis	TRUE	reported	114119	genus.Enterorhabdus.id.820	6	37567189	0.0166263	5.7e-06	18340	Enterorhabdus	TRUE	reported	2	FALSE
[truncated: 1,443 more rows]
