# Supplementary material for: Causal effects of gut microbiome on endometriosis: a two-sample mendelian randomization study
Source: BMC Womens Health. 2023 Nov 30;23:637. doi: 10.1186/s12905-023-02742-0 (PMC10687921; doi:10.1186/s12905-023-02742-0)
Supplement: Supplementary file 2 — Supplementary Material 2 [file 12905_2023_2742_MOESM2_ESM.csv]

SNP	effect_allele.exposure	other_allele.exposure	effect_allele.outcome	other_allele.outcome	beta.exposure	beta.outcome	eaf.exposure	eaf.outcome	remove	palindromic	ambiguous	id.outcome	chr.outcome	pos.outcome	pval.outcome	se.outcome	ncase.outcome	ncontrol.outcome	outcome	mr_keep.outcome	pval_origin.outcome	samplesize.outcome	id.exposure	chr.exposure	pos.exposure	se.exposure	pval.exposure	samplesize.exposure	exposure	mr_keep.exposure	pval_origin.exposure	action	mr_keep	reliability.exposure	Rsquare	Fvalue
rs111966731	T	C	T	C	0.204031062	-0.0218208	0.0716	0.0859526	FALSE	FALSE	FALSE	finngen_R8_N14_ENDOMETRIOSIS	15	93398708	0.355154	0.0235993	13456	100663	Endometriosis	TRUE	reported	114119	family.Oxalobacteraceae.id.2966	15	93941937	0.044574616	4.56E-06	18340	Oxalobacteraceae	TRUE	reported	2	TRUE	high	0.005534402	102.0546822
rs11246212	T	C	T	C	0.136070377	-0.00583903	0.1252	0.139498	FALSE	FALSE	FALSE	finngen_R8_N14_ENDOMETRIOSIS	11	610277	0.759911	0.019107	13456	100663	Endometriosis	TRUE	reported	114119	family.Oxalobacteraceae.id.2966	11	610277	0.029179663	4.51E-06	18340	Oxalobacteraceae	TRUE	reported	2	TRUE	high	0.004055742	74.67705991
rs12002250	A	C	A	C	0.196145295	0.00613308	0.0596	0.0421783	FALSE	FALSE	FALSE	finngen_R8_N14_ENDOMETRIOSIS	9	19682560	0.852914	0.0330799	13456	100663	Endometriosis	TRUE	reported	114119	family.Oxalobacteraceae.id.2966	9	19682558	0.044523026	5.53E-06	18340	Oxalobacteraceae	TRUE	reported	2	TRUE	high	0.004312654	79.42800358
rs1569853	T	C	T	C	-0.140042787	-0.0153936	0.1382	0.120202	FALSE	FALSE	FALSE	finngen_R8_N14_ENDOMETRIOSIS	6	38582525	0.447329	0.020258	13456	100663	Endometriosis	TRUE	reported	114119	family.Oxalobacteraceae.id.2966	6	38550301	0.028170393	7.45E-07	18340	Oxalobacteraceae	TRUE	reported	2	TRUE	high	0.004671604	86.06995832
rs17138946	G	T	G	T	-0.1894439	-0.00588726	0.0467	0.0672137	FALSE	FALSE	FALSE	finngen_R8_N14_ENDOMETRIOSIS	16	5934557	0.822508	0.0262448	13456	100663	Endometriosis	TRUE	reported	114119	family.Oxalobacteraceae.id.2966	16	5984558	0.043024819	8.09E-06	18340	Oxalobacteraceae	TRUE	reported	2	TRUE	high	0.003195492	58.78678312
rs36057338	G	T	G	T	0.181604096	-0.0288942	0.0755	0.0326933	FALSE	FALSE	FALSE	finngen_R8_N14_ENDOMETRIOSIS	4	189014160	0.440013	0.0374194	13456	100663	Endometriosis	TRUE	reported	114119	family.Oxalobacteraceae.id.2966	4	189935314	0.03987425	6.26E-06	18340	Oxalobacteraceae	TRUE	reported	2	TRUE	high	0.004603998	84.81862317
rs4428215	G	A	G	A	0.125609687	0.00498258	0.2604	0.252747	FALSE	FALSE	FALSE	finngen_R8_N14_ENDOMETRIOSIS	3	172229645	0.742939	0.0151924	13456	100663	Endometriosis	TRUE	reported	114119	family.Oxalobacteraceae.id.2966	3	171947435	0.023005262	4.88E-08	18340	Oxalobacteraceae	TRUE	reported	2	TRUE	high	0.006077349	112.1278578
rs561239	A	G	A	G	0.10552502	-0.0212916	0.2823	0.20852	FALSE	FALSE	FALSE	finngen_R8_N14_ENDOMETRIOSIS	12	18640649	0.192833	0.0163499	13456	100663	Endometriosis	TRUE	reported	114119	family.Oxalobacteraceae.id.2966	12	18793583	0.023676874	7.19E-06	18340	Oxalobacteraceae	TRUE	reported	2	TRUE	high	0.004512266	83.12100041
rs6000536	C	T	C	T	-0.118382797	0.032597	0.2107	0.170006	FALSE	FALSE	FALSE	finngen_R8_N14_ENDOMETRIOSIS	22	37025428	0.0643813	0.0176245	13456	100663	Endometriosis	TRUE	reported	114119	family.Oxalobacteraceae.id.2966	22	37421469	0.024135485	7.39E-07	18340	Oxalobacteraceae	TRUE	reported	2	TRUE	high	0.004661373	85.88057377
rs62435498	C	A	C	A	0.181521209	-0.0274505	0.0646	0.103222	FALSE	FALSE	FALSE	finngen_R8_N14_ENDOMETRIOSIS	7	1754627	0.208881	0.0218442	13456	100663	Endometriosis	TRUE	reported	114119	family.Oxalobacteraceae.id.2966	7	1794263	0.040060813	7.46E-06	18340	Oxalobacteraceae	TRUE	reported	2	TRUE	high	0.003982123	73.31611858
rs736744	C	T	C	T	0.105641925	-0.00294172	0.4155	0.431872	FALSE	FALSE	FALSE	finngen_R8_N14_ENDOMETRIOSIS	9	84899492	0.825474	0.0133405	13456	100663	Endometriosis	TRUE	reported	114119	family.Oxalobacteraceae.id.2966	9	87514407	0.020064781	1.49E-07	18340	Oxalobacteraceae	TRUE	reported	2	TRUE	high	0.005420735	99.9472201
rs7993559	C	A	C	A	0.092105903	0.00168114	0.4622	0.444866	FALSE	FALSE	FALSE	finngen_R8_N14_ENDOMETRIOSIS	13	22869488	0.900091	0.0133906	13456	100663	Endometriosis	TRUE	reported	114119	family.Oxalobacteraceae.id.2966	13	23443627	0.020111361	5.04E-06	18340	Oxalobacteraceae	TRUE	reported	2	TRUE	high	0.004217506	77.66818301
rs80330081	A	C	A	C	-0.187559843	0.0636304	0.0656	0.103745	FALSE	FALSE	FALSE	finngen_R8_N14_ENDOMETRIOSIS	4	66561674	0.0031317	0.0215367	13456	100663	Endometriosis	TRUE	reported	114119	family.Oxalobacteraceae.id.2966	4	67427392	0.042368782	6.64E-06	18340	Oxalobacteraceae	TRUE	reported	2	TRUE	high	0.004312672	79.42831951
rs934049	G	A	G	A	0.109751235	-0.0144123	0.2276	0.211112	FALSE	FALSE	FALSE	finngen_R8_N14_ENDOMETRIOSIS	2	15916656	0.375402	0.0162594	13456	100663	Endometriosis	TRUE	reported	114119	family.Oxalobacteraceae.id.2966	2	16056779	0.023863562	4.21E-06	18340	Oxalobacteraceae	TRUE	reported	2	TRUE	high	0.004235097	77.99351684
rs10517600	T	G	T	G	0.062699295	-0.0150077	0.5358	0.62003	FALSE	FALSE	FALSE	finngen_R8_N14_ENDOMETRIOSIS	4	154711806	0.271017	0.0136344	13456	100663	Endometriosis	TRUE	reported	114119	family.ClostridialesvadinBB60group.id.11286	4	155632958	0.01393642	6.83E-06	18340	ClostridialesvadinBB60group	TRUE	reported	2	TRUE	high	0.001955524	35.93066287
rs10904722	C	T	C	T	-0.067231397	0.0123464	0.2813	0.239028	FALSE	FALSE	FALSE	finngen_R8_N14_ENDOMETRIOSIS	10	6672462	0.426366	0.0155218	13456	100663	Endometriosis	TRUE	reported	114119	family.ClostridialesvadinBB60group.id.11286	10	6714424	0.014712327	5.05E-06	18340	ClostridialesvadinBB60group	TRUE	reported	2	TRUE	high	0.001827644	33.57670493
rs118104867	C	T	C	T	0.214463834	0.00155705	0.0487	0.0700125	FALSE	FALSE	FALSE	finngen_R8_N14_ENDOMETRIOSIS	8	122965298	0.952498	0.0261383	13456	100663	Endometriosis	TRUE	reported	114119	family.ClostridialesvadinBB60group.id.11286	8	123977538	0.04550976	3.44E-06	18340	ClostridialesvadinBB60group	TRUE	reported	2	TRUE	high	0.004261717	78.48584684
rs13409132	A	G	A	G	-0.165418684	0.0946866	0.0447	0.0358163	FALSE	FALSE	FALSE	finngen_R8_N14_ENDOMETRIOSIS	2	204751623	0.00645446	0.0347632	13456	100663	Endometriosis	TRUE	reported	114119	family.ClostridialesvadinBB60group.id.11286	2	205616346	0.035215443	4.37E-06	18340	ClostridialesvadinBB60group	TRUE	reported	2	TRUE	high	0.002336934	42.95507613
rs17121075	G	A	G	A	0.07692543	-0.0142365	0.168	0.21527	FALSE	FALSE	FALSE	finngen_R8_N14_ENDOMETRIOSIS	14	85390452	0.376205	0.0160881	13456	100663	Endometriosis	TRUE	reported	114119	family.ClostridialesvadinBB60group.id.11286	14	85856796	0.017223352	7.91E-06	18340	ClostridialesvadinBB60group	TRUE	reported	2	TRUE	high	0.001654255	30.38599527
rs2191834	G	T	G	T	0.074637506	0.0106593	0.2396	0.239292	FALSE	FALSE	FALSE	finngen_R8_N14_ENDOMETRIOSIS	2	229078235	0.491637	0.0154998	13456	100663	Endometriosis	TRUE	reported	114119	family.ClostridialesvadinBB60group.id.11286	2	229942951	0.015913614	2.50E-06	18340	ClostridialesvadinBB60group	TRUE	reported	2	TRUE	high	0.002029893	37.29989347
rs28691777	C	T	C	T	0.137133741	-0.00165134	0.0716	0.0428979	FALSE	FALSE	FALSE	finngen_R8_N14_ENDOMETRIOSIS	17	60072044	0.95946	0.0324865	13456	100663	Endometriosis	TRUE	reported	114119	family.ClostridialesvadinBB60group.id.11286	17	58149405	0.026699624	6.96E-07	18340	ClostridialesvadinBB60group	TRUE	reported	2	TRUE	high	0.002500154	45.96274188
rs34088226	A	G	A	G	-0.117806973	0.0449824	0.0706	0.059423	FALSE	FALSE	FALSE	finngen_R8_N14_ENDOMETRIOSIS	5	4308833	0.11252	0.0283449	13456	100663	Endometriosis	TRUE	reported	114119	family.ClostridialesvadinBB60group.id.11286	5	4308946	0.026923974	7.66E-06	18340	ClostridialesvadinBB60group	TRUE	reported	2	TRUE	high	0.001821291	33.4597757
rs55682560	C	T	C	T	-0.131519432	0.0203335	0.0696	0.0780296	FALSE	FALSE	FALSE	finngen_R8_N14_ENDOMETRIOSIS	15	86849059	0.40754	0.0245506	13456	100663	Endometriosis	TRUE	reported	114119	family.ClostridialesvadinBB60group.id.11286	15	87392290	0.026131877	4.97E-07	18340	ClostridialesvadinBB60group	TRUE	reported	2	TRUE	high	0.00224021	41.1732128
rs6588624	G	A	G	A	-0.066231659	0.0137137	0.4712	0.518641	FALSE	FALSE	FALSE	finngen_R8_N14_ENDOMETRIOSIS	1	56383867	0.301259	0.0132662	13456	100663	Endometriosis	TRUE	reported	114119	family.ClostridialesvadinBB60group.id.11286	1	56849539	0.013814656	1.79E-06	18340	ClostridialesvadinBB60group	TRUE	reported	2	TRUE	high	0.002186039	40.17541611
rs66714985	A	C	A	C	0.116907778	0.00862834	0.0845	0.101125	FALSE	FALSE	FALSE	finngen_R8_N14_ENDOMETRIOSIS	8	3447600	0.694477	0.021967	13456	100663	Endometriosis	TRUE	reported	114119	family.ClostridialesvadinBB60group.id.11286	8	3305122	0.025244679	4.85E-06	18340	ClostridialesvadinBB60group	TRUE	reported	2	TRUE	high	0.002114618	38.86003373
rs7226487	A	G	A	G	-0.064368248	0.0245046	0.4761	0.451532	FALSE	FALSE	FALSE	finngen_R8_N14_ENDOMETRIOSIS	18	76661168	0.0641845	0.0132393	13456	100663	Endometriosis	TRUE	reported	114119	family.ClostridialesvadinBB60group.id.11286	18	74373125	0.013870145	3.58E-06	18340	ClostridialesvadinBB60group	TRUE	reported	2	TRUE	high	0.002066902	37.98135849
rs7538034	T	G	T	G	-0.078597952	0.00998991	0.2078	0.16333	FALSE	FALSE	FALSE	finngen_R8_N14_ENDOMETRIOSIS	1	70926011	0.578618	0.0179867	13456	100663	Endometriosis	TRUE	reported	114119	family.ClostridialesvadinBB60group.id.11286	1	71391694	0.016598223	2.37E-06	18340	ClostridialesvadinBB60group	TRUE	reported	2	TRUE	high	0.002033915	37.37395195
rs7725895	A	G	A	G	-0.116223759	0.0161254	0.0895	0.120177	FALSE	FALSE	FALSE	finngen_R8_N14_ENDOMETRIOSIS	5	142865333	0.427916	0.0203407	13456	100663	Endometriosis	TRUE	reported	114119	family.ClostridialesvadinBB60group.id.11286	5	142244898	0.024036718	3.94E-06	18340	ClostridialesvadinBB60group	TRUE	reported	2	TRUE	high	0.002201521	40.46056538
rs989682	A	G	A	G	0.070193983	-0.0234893	0.2823	0.228487	FALSE	FALSE	FALSE	finngen_R8_N14_ENDOMETRIOSIS	3	15522946	0.13507	0.0157181	13456	100663	Endometriosis	TRUE	reported	114119	family.ClostridialesvadinBB60group.id.11286	3	15564453	0.01553641	6.85E-06	18340	ClostridialesvadinBB60group	TRUE	reported	2	TRUE	high	0.001996566	36.68626721
rs10762312	G	A	G	A	-0.052368014	-0.00296717	0.2614	0.309834	FALSE	FALSE	FALSE	finngen_R8_N14_ENDOMETRIOSIS	10	69812107	0.835456	0.0142852	13456	100663	Endometriosis	TRUE	reported	114119	family.Porphyromonadaceae.id.943	10	71571863	0.011881432	8.70E-06	18340	Porphyromonadaceae	TRUE	reported	2	TRUE	high	0.001058954	19.43968397
rs10858364	G	T	G	T	0.055315986	0.00045915	0.2763	0.252278	FALSE	FALSE	FALSE	finngen_R8_N14_ENDOMETRIOSIS	9	135184235	0.976481	0.0155745	13456	100663	Endometriosis	TRUE	reported	114119	family.Porphyromonadaceae.id.943	9	138076081	0.012084992	4.31E-06	18340	Porphyromonadaceae	TRUE	reported	2	TRUE	high	0.001223688	22.46748726
rs17065783	A	G	A	G	-0.059132994	-0.00117691	0.2237	0.158713	FALSE	FALSE	FALSE	finngen_R8_N14_ENDOMETRIOSIS	3	62049912	0.948143	0.0180956	13456	100663	Endometriosis	TRUE	reported	114119	family.Porphyromonadaceae.id.943	3	62035586	0.012223515	1.79E-06	18340	Porphyromonadaceae	TRUE	reported	2	TRUE	high	0.001214466	22.29795465
rs1980561	A	G	A	G	-0.048528896	0.00747994	0.3857	0.474514	FALSE	FALSE	FALSE	finngen_R8_N14_ENDOMETRIOSIS	14	62919798	0.572406	0.0132503	13456	100663	Endometriosis	TRUE	reported	114119	family.Porphyromonadaceae.id.943	14	63386516	0.010928377	8.95E-06	18340	Porphyromonadaceae	TRUE	reported	2	TRUE	high	0.001115992	20.48792053
rs35233670	T	C	T	C	-0.047357561	-0.0156125	0.4414	0.52385	FALSE	FALSE	FALSE	finngen_R8_N14_ENDOMETRIOSIS	17	65754785	0.238018	0.0132314	13456	100663	Endometriosis	TRUE	reported	114119	family.Porphyromonadaceae.id.943	17	63750903	0.010601956	7.91E-06	18340	Porphyromonadaceae	TRUE	reported	2	TRUE	high	0.001105966	20.30366596
rs35961441	A	C	A	C	0.091525669	0.0497314	0.0736	0.0380244	FALSE	FALSE	FALSE	finngen_R8_N14_ENDOMETRIOSIS	1	240766474	0.149345	0.0344914	13456	100663	Endometriosis	TRUE	reported	114119	family.Porphyromonadaceae.id.943	1	240929774	0.020730567	8.37E-06	18340	Porphyromonadaceae	TRUE	reported	2	TRUE	high	0.001142332	20.9720334
rs6953849	A	G	A	G	0.071814891	0.0527943	0.1471	0.178673	FALSE	FALSE	FALSE	finngen_R8_N14_ENDOMETRIOSIS	7	69786706	0.00196712	0.0170571	13456	100663	Endometriosis	TRUE	reported	114119	family.Porphyromonadaceae.id.943	7	69251692	0.015072427	2.44E-06	18340	Porphyromonadaceae	TRUE	reported	2	TRUE	high	0.001294106	23.76206336
rs7330827	T	C	T	C	-0.103841997	-0.00520873	0.0755	0.0593873	FALSE	FALSE	FALSE	finngen_R8_N14_ENDOMETRIOSIS	13	22957663	0.853236	0.0281567	13456	100663	Endometriosis	TRUE	reported	114119	family.Porphyromonadaceae.id.943	13	23531802	0.023735535	8.05E-06	18340	Porphyromonadaceae	TRUE	reported	2	TRUE	high	0.001505324	27.64624425
rs864093	A	C	A	C	-0.052793912	-0.0285167	0.2565	0.210756	FALSE	FALSE	FALSE	finngen_R8_N14_ENDOMETRIOSIS	4	148904825	0.0794987	0.0162618	13456	100663	Endometriosis	TRUE	reported	114119	family.Porphyromonadaceae.id.943	4	149825977	0.011749938	9.60E-06	18340	Porphyromonadaceae	TRUE	reported	2	TRUE	high	0.00106308	19.51551112
rs10150232	A	G	A	G	0.056708789	0.0259373	0.2535	0.199305	FALSE	FALSE	FALSE	finngen_R8_N14_ENDOMETRIOSIS	14	29948802	0.116662	0.0165317	13456	100663	Endometriosis	TRUE	reported	114119	genus.Anaerotruncus.id.2054	14	30418008	0.012487702	6.68E-06	18340	Anaerotruncus	TRUE	reported	2	TRUE	high	0.001217134	22.34700894
rs11018566	A	G	A	G	-0.156465176	-0.0554793	0.0517	0.053307	FALSE	FALSE	FALSE	finngen_R8_N14_ENDOMETRIOSIS	11	89307058	0.0584602	0.0293196	13456	100663	Endometriosis	TRUE	reported	114119	genus.Anaerotruncus.id.2054	11	89040226	0.036603226	6.14E-06	18340	Anaerotruncus	TRUE	reported	2	TRUE	high	0.0024005	44.1262906
rs115414803	A	C	A	C	-0.144355888	-0.0272734	0.0586	0.0622661	FALSE	FALSE	FALSE	finngen_R8_N14_ENDOMETRIOSIS	4	87242091	0.321328	0.0275007	13456	100663	Endometriosis	TRUE	reported	114119	genus.Anaerotruncus.id.2054	4	88163243	0.031752395	6.83E-06	18340	Anaerotruncus	TRUE	reported	2	TRUE	high	0.002299169	42.25931423
rs1272208	G	T	G	T	-0.061174271	-0.00916639	0.2803	0.238282	FALSE	FALSE	FALSE	finngen_R8_N14_ENDOMETRIOSIS	9	76015978	0.5566	0.0155917	13456	100663	Endometriosis	TRUE	reported	114119	genus.Anaerotruncus.id.2054	9	78630894	0.012983073	4.28E-06	18340	Anaerotruncus	TRUE	reported	2	TRUE	high	0.001509879	27.73003371
rs1431492	C	T	C	T	-0.06549964	0.0143253	0.1829	0.157358	FALSE	FALSE	FALSE	finngen_R8_N14_ENDOMETRIOSIS	3	151137584	0.42863	0.0180981	13456	100663	Endometriosis	TRUE	reported	114119	genus.Anaerotruncus.id.2054	3	150855371	0.014618811	7.36E-06	18340	Anaerotruncus	TRUE	reported	2	TRUE	high	0.001282321	23.54539434
rs17734739	T	C	T	C	0.066005195	0.0392272	0.1899	0.140693	FALSE	FALSE	FALSE	finngen_R8_N14_ENDOMETRIOSIS	2	210798978	0.039148	0.019018	13456	100663	Endometriosis	TRUE	reported	114119	genus.Anaerotruncus.id.2054	2	211663702	0.014908026	7.43E-06	18340	Anaerotruncus	TRUE	reported	2	TRUE	high	0.001340448	24.61412135
rs34449434	A	C	A	C	-0.049700388	-0.000953523	0.4563	0.39346	FALSE	FALSE	FALSE	finngen_R8_N14_ENDOMETRIOSIS	12	76129875	0.945065	0.0138382	13456	100663	Endometriosis	TRUE	reported	114119	genus.Anaerotruncus.id.2054	12	76523655	0.011340216	9.85E-06	18340	Anaerotruncus	TRUE	reported	2	TRUE	high	0.00122563	22.50318212
rs4669806	G	T	G	T	0.057638903	0.0264442	0.2495	0.21404	FALSE	FALSE	FALSE	finngen_R8_N14_ENDOMETRIOSIS	2	12060626	0.099513	0.0160539	13456	100663	Endometriosis	TRUE	reported	114119	genus.Anaerotruncus.id.2054	2	12200752	0.012299403	2.42E-06	18340	Anaerotruncus	TRUE	reported	2	TRUE	high	0.001244178	22.84416561
rs6494922	A	G	A	G	0.090310638	-0.0581001	0.0726	0.0536399	FALSE	FALSE	FALSE	finngen_R8_N14_ENDOMETRIOSIS	15	33167666	0.0488968	0.0295	13456	100663	Endometriosis	TRUE	reported	114119	genus.Anaerotruncus.id.2054	15	33459867	0.020225652	6.62E-06	18340	Anaerotruncus	TRUE	reported	2	TRUE	high	0.001098276	20.16233073
rs6563550	T	C	T	C	0.087713486	0.0176326	0.0785	0.0774337	FALSE	FALSE	FALSE	finngen_R8_N14_ENDOMETRIOSIS	13	37484276	0.475856	0.0247308	13456	100663	Endometriosis	TRUE	reported	114119	genus.Anaerotruncus.id.2054	13	38058413	0.017674473	2.35E-07	18340	Anaerotruncus	TRUE	reported	2	TRUE	high	0.001113083	20.43447003
rs7155595	C	A	C	A	0.053933621	0.0523928	0.3091	0.301703	FALSE	FALSE	FALSE	finngen_R8_N14_ENDOMETRIOSIS	14	77036203	0.000254683	0.0143247	13456	100663	Endometriosis	TRUE	reported	114119	genus.Anaerotruncus.id.2054	14	77502546	0.011890292	7.55E-06	18340	Anaerotruncus	TRUE	reported	2	TRUE	high	0.001242405	22.81157255
rs8005030	C	T	C	T	0.055444659	0.0168362	0.3022	0.332337	FALSE	FALSE	FALSE	finngen_R8_N14_ENDOMETRIOSIS	14	30137993	0.23074	0.0140483	13456	100663	Endometriosis	TRUE	reported	114119	genus.Anaerotruncus.id.2054	14	30607199	0.01178543	2.28E-06	18340	Anaerotruncus	TRUE	reported	2	TRUE	high	0.001296507	23.80620965
rs9347879	T	C	T	C	0.050618001	0.00654243	0.4602	0.489582	FALSE	FALSE	FALSE	finngen_R8_N14_ENDOMETRIOSIS	6	164594228	0.619948	0.0131924	13456	100663	Endometriosis	TRUE	reported	114119	genus.Anaerotruncus.id.2054	6	165015261	0.011049001	4.22E-06	18340	Anaerotruncus	TRUE	reported	2	TRUE	high	0.001272974	23.37354773
rs12031543	T	C	T	C	-0.127184982	0.0449336	0.0755	0.138738	FALSE	FALSE	FALSE	finngen_R8_N14_ENDOMETRIOSIS	1	68198632	0.0195839	0.0192499	13456	100663	Endometriosis	TRUE	reported	114119	genus.Desulfovibrio.id.3173	1	68664315	0.028188722	6.55E-06	18340	Desulfovibrio	TRUE	reported	2	TRUE	high	0.002258164	41.50393881
rs13066142	G	A	G	A	0.11914059	-0.0320616	0.0934	0.0914645	FALSE	FALSE	FALSE	finngen_R8_N14_ENDOMETRIOSIS	3	67428549	0.161276	0.0228882	13456	100663	Endometriosis	TRUE	reported	114119	genus.Desulfovibrio.id.3173	3	67478973	0.025089055	3.79E-06	18340	Desulfovibrio	TRUE	reported	2	TRUE	high	0.002403876	44.1885036
rs16863365	A	G	A	G	0.109402491	-0.0427393	0.1173	0.0464917	FALSE	FALSE	FALSE	finngen_R8_N14_ENDOMETRIOSIS	2	197225187	0.175877	0.0315755	13456	100663	Endometriosis	TRUE	reported	114119	genus.Desulfovibrio.id.3173	2	198089911	0.022696375	1.79E-06	18340	Desulfovibrio	TRUE	reported	2	TRUE	high	0.002478538	45.5643601
rs2032031	A	G	A	G	-0.065493057	0.00670831	0.4732	0.50879	FALSE	FALSE	FALSE	finngen_R8_N14_ENDOMETRIOSIS	10	128372006	0.611968	0.0132244	13456	100663	Endometriosis	TRUE	reported	114119	genus.Desulfovibrio.id.3173	10	130170270	0.014868084	9.14E-06	18340	Desulfovibrio	TRUE	reported	2	TRUE	high	0.002138509	39.30001607
rs2590913	G	A	G	A	0.154495517	-0.0400229	0.0726	0.052571	FALSE	FALSE	FALSE	finngen_R8_N14_ENDOMETRIOSIS	13	63690313	0.188132	0.0304096	13456	100663	Endometriosis	TRUE	reported	114119	genus.Desulfovibrio.id.3173	13	64264446	0.033939625	6.65E-06	18340	Desulfovibrio	TRUE	reported	2	TRUE	high	0.003214145	59.13104769
rs2853179	C	T	C	T	0.081197078	0.013324	0.2485	0.228747	FALSE	FALSE	FALSE	finngen_R8_N14_ENDOMETRIOSIS	8	104449819	0.399479	0.0158139	13456	100663	Endometriosis	TRUE	reported	114119	genus.Desulfovibrio.id.3173	8	105462047	0.017423443	2.42E-06	18340	Desulfovibrio	TRUE	reported	2	TRUE	high	0.002462443	45.26774782
rs4797774	G	A	G	A	0.21258194	0.000438904	0.0686	0.043347	FALSE	FALSE	FALSE	finngen_R8_N14_ENDOMETRIOSIS	18	13447996	0.989553	0.0335212	13456	100663	Endometriosis	TRUE	reported	114119	genus.Desulfovibrio.id.3173	18	13447995	0.04700444	5.64E-06	18340	Desulfovibrio	TRUE	reported	2	TRUE	high	0.005774882	106.5148878
rs6580353	T	C	T	C	0.0770979	-0.00333151	0.2604	0.201746	FALSE	FALSE	FALSE	finngen_R8_N14_ENDOMETRIOSIS	5	140031102	0.841628	0.0166733	13456	100663	Endometriosis	TRUE	reported	114119	genus.Desulfovibrio.id.3173	5	139410687	0.016973529	4.94E-06	18340	Desulfovibrio	TRUE	reported	2	TRUE	high	0.002289565	42.08239317
rs72647089	T	G	T	G	-0.10659436	-0.0140777	0.1064	0.080569	FALSE	FALSE	FALSE	finngen_R8_N14_ENDOMETRIOSIS	8	57060357	0.562258	0.0242932	13456	100663	Endometriosis	TRUE	reported	114119	genus.Desulfovibrio.id.3173	8	57972916	0.023933668	8.30E-06	18340	Desulfovibrio	TRUE	reported	2	TRUE	high	0.002160644	39.70768573
rs7729080	C	A	C	A	-0.070286961	0.00567709	0.2893	0.294477	FALSE	FALSE	FALSE	finngen_R8_N14_ENDOMETRIOSIS	5	53358148	0.695871	0.0145231	13456	100663	Endometriosis	TRUE	reported	114119	genus.Desulfovibrio.id.3173	5	52653978	0.015769108	9.96E-06	18340	Desulfovibrio	TRUE	reported	2	TRUE	high	0.002031488	37.32926224
rs10781340	G	A	G	A	0.094891501	-0.00702854	0.166	0.126109	FALSE	FALSE	FALSE	finngen_R8_N14_ENDOMETRIOSIS	9	76137254	0.725947	0.0200516	13456	100663	Endometriosis	TRUE	reported	114119	genus.Haemophilus.id.3698	9	78752170	0.020322072	4.32E-06	18340	Haemophilus	TRUE	reported	2	TRUE	high	0.002493209	45.83475082
rs111582866	G	A	G	A	-0.124265408	0.0312022	0.1014	0.0877349	FALSE	FALSE	FALSE	finngen_R8_N14_ENDOMETRIOSIS	16	48708578	0.182103	0.0233846	13456	100663	Endometriosis	TRUE	reported	114119	genus.Haemophilus.id.3698	16	48742489	0.026016016	1.27E-06	18340	Haemophilus	TRUE	reported	2	TRUE	high	0.00281407	51.75004017
rs35509	G	A	G	A	0.128248955	-0.0606972	0.0785	0.0421904	FALSE	FALSE	FALSE	finngen_R8_N14_ENDOMETRIOSIS	12	115055532	0.0649023	0.0328816	13456	100663	Endometriosis	TRUE	reported	114119	genus.Haemophilus.id.3698	12	115493337	0.026877911	2.01E-06	18340	Haemophilus	TRUE	reported	2	TRUE	high	0.002379593	43.74106028
rs4822728	T	C	T	C	0.070586099	0.00336269	0.4374	0.482477	FALSE	FALSE	FALSE	finngen_R8_N14_ENDOMETRIOSIS	22	26495842	0.799031	0.0132077	13456	100663	Endometriosis	TRUE	reported	114119	genus.Haemophilus.id.3698	22	26891808	0.015138761	3.48E-06	18340	Haemophilus	TRUE	reported	2	TRUE	high	0.002452149	45.07804731
rs76022354	C	T	C	T	0.244637568	-0.0247259	0.0328	0.0493271	FALSE	FALSE	FALSE	finngen_R8_N14_ENDOMETRIOSIS	10	92546628	0.418664	0.0305733	13456	100663	Endometriosis	TRUE	reported	114119	genus.Haemophilus.id.3698	10	94306385	0.050550437	1.83E-06	18340	Haemophilus	TRUE	reported	2	TRUE	high	0.003797226	69.89894971
rs78909003	T	C	T	C	-0.246255715	0.0165199	0.0497	0.0548319	FALSE	FALSE	FALSE	finngen_R8_N14_ENDOMETRIOSIS	9	102887960	0.570699	0.0291345	13456	100663	Endometriosis	TRUE	reported	114119	genus.Haemophilus.id.3698	9	105650242	0.050392389	1.67E-06	18340	Haemophilus	TRUE	reported	2	TRUE	high	0.005728221	105.6492956
rs9328464	T	C	T	C	0.072309489	-0.0170742	0.492	0.446268	FALSE	FALSE	FALSE	finngen_R8_N14_ENDOMETRIOSIS	6	8350684	0.198131	0.0132678	13456	100663	Endometriosis	TRUE	reported	114119	genus.Haemophilus.id.3698	6	8350917	0.014879949	1.42E-06	18340	Haemophilus	TRUE	reported	2	TRUE	high	0.002613662	48.05492999
rs9382510	C	T	C	T	-0.093521046	0.00658555	0.2455	0.263422	FALSE	FALSE	FALSE	finngen_R8_N14_ENDOMETRIOSIS	6	55583693	0.663444	0.0151335	13456	100663	Endometriosis	TRUE	reported	114119	genus.Haemophilus.id.3698	6	55448491	0.017264852	7.12E-08	18340	Haemophilus	TRUE	reported	2	TRUE	high	0.003240108	59.61023876
rs9895850	T	C	T	C	-0.192956876	0.0113363	0.0497	0.0438649	FALSE	FALSE	FALSE	finngen_R8_N14_ENDOMETRIOSIS	17	66538895	0.726814	0.032448	13456	100663	Endometriosis	TRUE	reported	114119	genus.Haemophilus.id.3698	17	64535013	0.041675519	2.14E-06	18340	Haemophilus	TRUE	reported	2	TRUE	high	0.003516962	64.72166627
rs10885477	T	C	T	C	-0.13513664	0.0543767	0.0616	0.0500035	FALSE	FALSE	FALSE	finngen_R8_N14_ENDOMETRIOSIS	10	113572654	0.073087	0.0303393	13456	100663	Endometriosis	TRUE	reported	114119	genus.Holdemania.id.2157	10	115332413	0.030189444	8.60E-06	18340	Holdemania	TRUE	reported	2	TRUE	high	0.002111276	38.79848727
rs11080063	G	A	G	A	-0.066523819	-0.00762357	0.4662	0.40546	FALSE	FALSE	FALSE	finngen_R8_N14_ENDOMETRIOSIS	17	28462253	0.569925	0.0134179	13456	100663	Endometriosis	TRUE	reported	114119	genus.Holdemania.id.2157	17	26789271	0.014983728	6.67E-06	18340	Holdemania	TRUE	reported	2	TRUE	high	0.002202598	40.4803986
rs111745969	A	G	A	G	0.120676888	-0.0402784	0.0795	0.136329	FALSE	FALSE	FALSE	finngen_R8_N14_ENDOMETRIOSIS	15	92566992	0.0371185	0.0193231	13456	100663	Endometriosis	TRUE	reported	114119	genus.Holdemania.id.2157	15	93110222	0.026578103	3.71E-06	18340	Holdemania	TRUE	reported	2	TRUE	high	0.00213142	39.16947421
rs113593397	A	G	A	G	-0.128934656	0.00948325	0.1024	0.0973707	FALSE	FALSE	FALSE	finngen_R8_N14_ENDOMETRIOSIS	8	122961600	0.670557	0.0222934	13456	100663	Endometriosis	TRUE	reported	114119	genus.Holdemania.id.2157	8	123973840	0.028252607	9.36E-06	18340	Holdemania	TRUE	reported	2	TRUE	high	0.003055991	56.21255541
rs116500994	G	T	G	T	-0.137550456	-0.0406486	0.0517	0.0468405	FALSE	FALSE	FALSE	finngen_R8_N14_ENDOMETRIOSIS	13	81111408	0.195884	0.0314285	13456	100663	Endometriosis	TRUE	reported	114119	genus.Holdemania.id.2157	13	81685543	0.029338596	2.34E-06	18340	Holdemania	TRUE	reported	2	TRUE	high	0.001855198	34.08386036
rs12701617	A	G	A	G	-0.066061737	0.00294886	0.4583	0.465458	FALSE	FALSE	FALSE	finngen_R8_N14_ENDOMETRIOSIS	7	38253256	0.823574	0.0132265	13456	100663	Endometriosis	TRUE	reported	114119	genus.Holdemania.id.2157	7	38292857	0.014942681	9.52E-06	18340	Holdemania	TRUE	reported	2	TRUE	high	0.002166899	39.82288573
rs1867876	T	C	T	C	0.084291862	-0.0288568	0.2942	0.29773	FALSE	FALSE	FALSE	finngen_R8_N14_ENDOMETRIOSIS	11	18746521	0.0460829	0.0144672	13456	100663	Endometriosis	TRUE	reported	114119	genus.Holdemania.id.2157	11	18768068	0.016219181	2.74E-07	18340	Holdemania	TRUE	reported	2	TRUE	high	0.002950704	54.27014103
rs4146507	C	T	C	T	0.079488043	-0.0154497	0.2217	0.243046	FALSE	FALSE	FALSE	finngen_R8_N14_ENDOMETRIOSIS	5	106873392	0.317305	0.0154495	13456	100663	Endometriosis	TRUE	reported	114119	genus.Holdemania.id.2157	5	106209093	0.017700231	7.23E-06	18340	Holdemania	TRUE	reported	2	TRUE	high	0.002180451	40.07248628
rs73139538	G	A	G	A	-0.148593595	0.108085	0.0527	0.029393	FALSE	FALSE	FALSE	finngen_R8_N14_ENDOMETRIOSIS	7	63862767	0.00496775	0.0384766	13456	100663	Endometriosis	TRUE	reported	114119	genus.Holdemania.id.2157	7	63323145	0.032746911	7.77E-06	18340	Holdemania	TRUE	reported	2	TRUE	high	0.002204593	40.51714128
rs77293403	A	G	A	G	0.164556483	-0.0292306	0.0457	0.0351153	FALSE	FALSE	FALSE	finngen_R8_N14_ENDOMETRIOSIS	5	78092582	0.415599	0.0359063	13456	100663	Endometriosis	TRUE	reported	114119	genus.Holdemania.id.2157	5	77388406	0.034177476	1.77E-06	18340	Holdemania	TRUE	reported	2	TRUE	high	0.002361898	43.41502486
rs80149660	C	T	C	T	-0.23298738	0.0135074	0.0586	0.043409	FALSE	FALSE	FALSE	finngen_R8_N14_ENDOMETRIOSIS	10	128110018	0.676898	0.0324151	13456	100663	Endometriosis	TRUE	reported	114119	genus.Holdemania.id.2157	10	129908282	0.051918311	6.04E-06	18340	Holdemania	TRUE	reported	2	TRUE	high	0.005989169	110.4911396
rs9500080	C	T	C	T	0.092676436	0.00372994	0.2346	0.172	FALSE	FALSE	FALSE	finngen_R8_N14_ENDOMETRIOSIS	6	105289447	0.831856	0.0175674	13456	100663	Endometriosis	TRUE	reported	114119	genus.Holdemania.id.2157	6	105737322	0.01788862	4.09E-07	18340	Holdemania	TRUE	reported	2	TRUE	high	0.003084502	56.738615
rs9529719	T	C	T	C	0.074037972	-0.00321303	0.325	0.322033	FALSE	FALSE	FALSE	finngen_R8_N14_ENDOMETRIOSIS	13	70282384	0.820325	0.0141464	13456	100663	Endometriosis	TRUE	reported	114119	genus.Holdemania.id.2157	13	70856516	0.016049433	5.97E-06	18340	Holdemania	TRUE	reported	2	TRUE	high	0.002405061	44.21034352
rs967319	T	C	T	C	0.078863839	-0.000497352	0.2465	0.241092	FALSE	FALSE	FALSE	finngen_R8_N14_ENDOMETRIOSIS	3	60629947	0.974265	0.0154175	13456	100663	Endometriosis	TRUE	reported	114119	genus.Holdemania.id.2157	3	60615680	0.017674402	8.38E-06	18340	Holdemania	TRUE	reported	2	TRUE	high	0.002310394	42.46611435
